# Supplementary material for: Observations of cold-induced vasodilation in persons with spinal cord injuries
Source: Spinal Cord. 2024 Feb 22;62(4):170–7. doi: 10.1038/s41393-024-00960-3 (PMC11003866; doi:10.1038/s41393-024-00960-3)
Supplement: Supplementary file 4 — Dataset [file 41393_2024_960_MOESM4_ESM.xlsx]

## Sheet: SkBF_raw_data
	skin blood frow (mV/sec)																					skin blood frow (mV/sec)
	Sampling frequency:1000Hz																					Sampling frequency:1000Hz
	Site:chest																					Site:thigh
	local cooling：Temperature	Time(sec) / participants	SCIc_1	SCIc_2	SCIc_3	SCIc_4	SCIc_5	SCIc_6	SCIc_7	SCIc_8	SCIc_9	SCITL_1	SCITL_2	SCITL_3	SCITL_4	SCITL_5	SCITL_6	SCITL_7	SCITL_8	SCITL_9		local cooling：Temperature	Time(sec) / participants	SCIc_1	SCIc_2	SCIc_3	SCIc_4	SCIc_5	SCIc_6	SCIc_7	SCIc_8	SCIc_9	SCITL_1	SCITL_2	SCITL_3	SCITL_4	SCITL_5	SCITL_6	SCITL_7	SCITL_8	SCITL_9
	33℃ (rest)	1	2.045	3.822	1.243	0.64	0.344	0.403	0.193	0.228	0.173	3.049	2.86	10.506	0.293	0.627	0.468	0.331	0.262	1.949		33℃ (rest)	1	10.684	6.723	4.469	0.322	0.476	0.254	0.248	0.137	0.172	6.232	2.65	4.583	0.289	0.241	0.18	0.138	0.158	0.772
		2	1.777	3.887	1.222	0.471	0.367	0.436	0.2	0.232	0.173	3.36	2.9	10.671	0.283	0.638	0.51	0.28	0.274	1.818			2	10.45	6.91	4.741	0.31	0.482	0.248	0.252	0.132	0.171	5.766	2.67	5.038	0.296	0.229	0.177	0.143	0.157	0.757
		3	1.695	4.253	1.308	0.454	0.332	0.473	0.215	0.219	0.172	3.381	2.87	10.881	0.253	0.679	0.524	0.258	0.269	1.99			3	10.64	7.087	4.89	0.302	0.461	0.256	0.249	0.143	0.171	5.855	2.54	5.049	0.342	0.237	0.175	0.142	0.156	0.697
		4	1.549	3.931	1.37	0.48	0.348	0.443	0.198	0.275	0.171	3.739	3	10.935	0.254	0.713	0.489	0.261	0.267	2.152			4	10.493	7	4.637	0.332	0.442	0.261	0.232	0.141	0.174	5.772	2.46	4.892	0.353	0.249	0.17	0.144	0.162	0.781
		5	1.543	4.013	1.362	1.064	0.487	0.435	0.194	0.229	0.169	4.508	3.05	10.598	0.309	0.689	0.479	0.254	0.269	1.911			5	10.734	7.102	4.587	0.322	0.436	0.272	0.237	0.142	0.169	5.799	2.56	4.517	0.32	0.243	0.178	0.144	0.157	0.676
		6	1.604	3.881	1.372	1.031	0.42	0.418	0.195	0.301	0.165	4.719	3	10.755	0.289	0.698	0.491	0.246	0.274	1.702			6	9.898	7.149	4.663	0.316	0.431	0.27	0.246	0.138	0.168	5.823	2.62	4.158	0.31	0.24	0.2	0.144	0.159	0.706
		7	1.776	3.762	1.421	0.65	0.45	0.473	0.225	0.227	0.163	4.41	3.04	10.747	0.234	0.673	0.492	0.261	0.278	1.697			7	10.346	7.012	4.941	0.326	0.425	0.263	0.25	0.137	0.174	6.06	2.7	4.064	0.306	0.245	0.191	0.144	0.153	0.72
		8	1.964	3.747	1.503	0.44	0.412	0.447	0.21	0.217	0.161	4.249	2.98	10.612	0.58	0.615	0.477	0.272	0.278	2.04			8	10.34	7.501	4.769	0.348	0.451	0.262	0.242	0.143	0.173	6.413	2.56	4.256	0.303	0.241	0.188	0.143	0.153	0.721
		9	2.226	4.097	1.383	0.451	0.407	0.417	0.203	0.255	0.161	3.981	3.06	10.654	0.4	0.599	0.523	0.305	0.27	1.94			9	10.212	7.648	4.557	0.33	0.478	0.26	0.243	0.143	0.169	6.502	2.43	4.669	0.31	0.229	0.18	0.139	0.151	0.64
		10	2.428	4.013	1.318	0.437	0.409	0.438	0.201	0.236	0.162	3.459	3.14	10.258	0.293	0.591	0.567	0.309	0.265	1.594			10	10.268	7.728	4.895	0.316	0.454	0.259	0.242	0.144	0.164	6.254	2.57	5.387	0.316	0.221	0.172	0.132	0.157	0.718
		11	2.335	4.125	1.39	0.444	0.355	0.491	0.226	0.22	0.169	3.446	3.17	10.358	0.515	0.595	0.538	0.333	0.261	1.879			11	11.097	7.291	4.624	0.33	0.428	0.258	0.243	0.139	0.164	6.213	2.7	5.178	0.301	0.223	0.161	0.138	0.157	0.787
		12	2.559	4.212	1.44	0.407	0.308	0.463	0.235	0.203	0.169	3.606	3.29	10.054	0.719	0.604	0.528	0.324	0.262	1.617			12	11.827	7.202	4.772	0.332	0.433	0.253	0.248	0.136	0.163	6.294	2.75	4.733	0.297	0.23	0.155	0.138	0.156	0.727
		13	2.158	3.834	1.464	0.417	0.368	0.446	0.226	0.226	0.169	3.434	3.08	9.613	0.419	0.594	0.551	0.352	0.265	1.87			13	10.106	7.495	4.583	0.311	0.434	0.258	0.254	0.145	0.169	5.99	2.63	4.563	0.304	0.217	0.154	0.143	0.153	0.755
		14	1.703	3.685	2.493	0.442	0.37	0.46	0.234	0.212	0.168	3.439	3.02	9.782	0.383	0.593	0.588	0.347	0.262	1.584			14	10.413	7.494	4.423	0.3	0.441	0.248	0.252	0.143	0.169	5.781	2.55	4.491	0.297	0.219	0.158	0.14	0.151	0.828
		15	1.47	3.556	2.617	0.464	0.337	0.455	0.242	0.245	0.169	3.573	3.29	9.701	0.287	0.583	0.589	0.316	0.268	1.965			15	10.06	7.207	4.562	0.335	0.439	0.246	0.254	0.139	0.167	5.864	2.67	4.578	0.29	0.215	0.168	0.14	0.162	0.698
		16	1.476	4.044	1.189	0.452	0.37	0.5	0.288	0.25	0.169	3.5	3.4	9.735	0.324	0.578	0.561	0.306	0.276	1.7			16	10.803	7.724	5.031	0.33	0.481	0.248	0.243	0.135	0.168	5.267	2.75	5.197	0.298	0.223	0.175	0.137	0.159	0.695
		17	1.589	4.213	1.197	0.442	0.367	0.524	0.294	0.218	0.165	3.046	3.61	10.503	0.298	0.568	0.516	0.308	0.284	1.947			17	10.74	7.791	4.706	0.316	0.503	0.254	0.236	0.134	0.175	5.332	2.77	5.688	0.298	0.227	0.173	0.138	0.156	0.639
		18	1.653	4.228	1.367	0.453	0.379	0.51	0.293	0.2	0.164	3.095	2.96	10.769	0.289	0.565	0.494	0.296	0.279	2.013			18	10.75	7.626	4.371	0.301	0.459	0.251	0.234	0.14	0.168	5.646	2.74	5.632	0.292	0.227	0.164	0.138	0.157	0.669
		19	1.809	3.825	1.336	0.44	0.375	0.508	0.282	0.206	0.164	3.094	2.74	11.017	0.316	0.579	0.481	0.295	0.286	2.028			19	9.148	7.314	4.561	0.336	0.444	0.257	0.234	0.149	0.168	5.507	2.58	5.638	0.356	0.226	0.161	0.137	0.16	0.664
		20	1.907	3.947	1.32	0.449	0.419	0.51	0.266	0.265	0.164	3.351	2.7	11.901	0.318	0.525	0.54	0.324	0.298	1.775			20	9.971	7	4.74	0.332	0.451	0.256	0.234	0.151	0.171	5.532	2.56	5.291	0.333	0.218	0.155	0.136	0.162	0.654
		21	2.141	3.723	1.342	0.458	0.438	0.459	0.276	0.252	0.163	3.165	2.76	12.207	0.264	0.51	0.592	0.375	0.284	1.832			21	10.817	6.916	4.509	0.319	0.452	0.262	0.23	0.146	0.171	6.585	2.72	5.176	0.328	0.239	0.154	0.14	0.165	0.675
		22	3.405	3.791	1.359	0.452	0.373	0.456	0.258	0.21	0.168	2.965	2.79	12.535	0.267	0.511	0.529	0.331	0.29	2.411			22	11.272	6.694	4.89	0.325	0.511	0.26	0.233	0.148	0.182	6.692	2.76	4.88	0.316	0.233	0.164	0.137	0.156	0.641
		23	2.66	3.988	1.365	0.481	0.4	0.476	0.248	0.208	0.169	2.983	2.85	11.384	0.261	0.499	0.579	0.319	0.294	1.716			23	10.724	6.598	5.046	0.335	0.507	0.26	0.233	0.149	0.174	6.287	2.74	4.642	0.307	0.222	0.166	0.138	0.16	0.594
		24	1.516	4.191	1.429	0.458	0.603	0.489	0.245	0.236	0.166	3.377	2.8	11.25	0.286	0.401	0.525	0.326	0.285	1.912			24	10.799	6.698	5.234	0.308	0.47	0.262	0.231	0.151	0.179	6.032	2.77	4.59	0.308	0.22	0.18	0.144	0.158	0.579
		25	1.809	3.876	1.482	0.459	0.339	0.465	0.247	0.234	0.174	3.022	2.77	10.957	0.286	0.4	0.553	0.278	0.28	1.894			25	10.518	6.777	5.191	0.288	0.471	0.271	0.233	0.144	0.18	5.386	2.65	4.692	0.297	0.225	0.18	0.15	0.161	0.601
		26	1.53	3.342	1.346	0.454	0.366	0.437	0.242	0.213	0.183	2.95	2.59	10.937	0.236	0.425	0.53	0.299	0.288	1.533			26	11.319	6.672	5.127	0.316	0.497	0.258	0.235	0.136	0.177	5.824	2.54	4.606	0.308	0.222	0.189	0.149	0.16	0.814
		27	1.671	3.387	1.362	0.536	0.389	0.43	0.235	0.224	0.185	3.052	2.65	11.313	0.672	0.443	0.511	0.27	0.287	1.845			27	11.146	6.991	5.002	0.348	0.501	0.258	0.237	0.133	0.178	6.002	2.59	4.85	0.307	0.232	0.186	0.147	0.161	0.775
		28	1.444	3.586	1.512	0.607	0.387	0.475	0.236	0.221	0.184	3.116	3.24	11.65	0.94	0.408	0.518	0.305	0.28	1.93			28	10.345	7.068	5.083	0.337	0.463	0.254	0.238	0.138	0.175	5.642	2.56	4.981	0.302	0.226	0.179	0.143	0.165	0.752
		29	1.655	4.09	1.283	0.686	0.347	0.471	0.244	0.224	0.18	3.156	2.96	11.882	0.564	0.429	0.531	0.298	0.286	1.912			29	10.717	7.065	4.788	0.317	0.459	0.259	0.241	0.142	0.177	5.143	2.58	4.993	0.298	0.228	0.171	0.146	0.167	0.655
		30	1.652	4.246	1.318	0.709	0.305	0.425	0.251	0.212	0.177	2.939	2.77	11.984	0.477	0.489	0.511	0.314	0.282	1.556			30	9.52	7.269	4.554	0.324	0.437	0.257	0.241	0.136	0.175	4.797	2.48	5.028	0.31	0.225	0.169	0.147	0.161	0.689
		31	1.726	4.096	1.301	0.521	0.368	0.435	0.253	0.254	0.182	3.195	2.69	11.797	0.402	0.507	0.467	0.312	0.285	1.853			31	10.46	7.242	4.985	0.294	0.433	0.261	0.249	0.134	0.159	4.475	2.48	5.291	0.303	0.224	0.158	0.148	0.156	0.75
		32	1.867	3.537	1.476	0.492	0.384	0.447	0.245	0.207	0.192	3.369	2.67	11.72	0.395	0.461	0.427	0.298	0.29	1.573			32	10.972	7.573	5.052	0.287	0.445	0.261	0.245	0.14	0.16	4.612	2.53	4.967	0.383	0.234	0.155	0.15	0.156	0.862
		33	1.628	3.219	1.473	0.503	0.352	0.48	0.255	0.191	0.189	3.2	2.76	11.961	0.349	0.467	0.463	0.323	0.281	1.945			33	11.394	7.962	4.965	0.295	0.464	0.265	0.241	0.148	0.162	5.391	2.63	4.775	0.325	0.232	0.162	0.154	0.151	0.683
		34	1.918	3.118	1.424	0.494	0.346	0.484	0.284	0.237	0.196	3.04	2.7	11.96	0.31	0.405	0.479	0.335	0.281	2.029			34	11.811	7.622	4.91	0.323	0.463	0.274	0.236	0.149	0.16	5.857	2.6	4.654	0.297	0.242	0.169	0.146	0.153	0.766
		35	1.513	3.599	1.46	0.481	0.359	0.441	0.262	0.25	0.211	3.383	2.74	11.904	0.323	0.364	0.487	0.353	0.276	1.76			35	11.141	7.25	4.886	0.308	0.438	0.28	0.241	0.143	0.168	5.579	2.52	4.78	0.306	0.23	0.181	0.15	0.152	0.754
		36	1.594	4.471	1.307	0.48	0.337	0.447	0.257	0.228	0.212	3.304	2.64	12.129	0.395	0.334	0.493	0.288	0.275	1.829			36	11.032	7.159	4.657	0.298	0.439	0.266	0.247	0.14	0.171	5.31	2.47	4.872	0.306	0.233	0.181	0.153	0.15	0.613
		37	1.505	4.74	1.384	0.5	0.347	0.487	0.261	0.214	0.207	3.046	2.53	12.27	0.336	0.345	0.472	0.289	0.269	2.036			37	11.487	6.98	4.818	0.308	0.428	0.276	0.241	0.149	0.177	5.042	2.48	4.798	0.31	0.226	0.183	0.155	0.155	0.639
		38	1.251	4.046	1.395	0.477	0.391	0.492	0.267	0.227	0.199	2.989	2.72	11.905	0.289	0.366	0.45	0.285	0.275	1.733			38	11.318	6.966	5.238	0.318	0.436	0.272	0.238	0.151	0.175	5.346	2.57	4.896	0.307	0.236	0.184	0.148	0.155	0.72
		39	1.636	3.372	1.392	0.471	0.41	0.432	0.263	0.22	0.194	3.097	2.81	12.025	0.314	0.417	0.444	0.294	0.276	1.875			39	10.871	7.24	5.388	0.299	0.44	0.261	0.243	0.147	0.176	5.249	2.74	5.426	0.307	0.23	0.19	0.141	0.147	0.707
		40	1.482	3.31	1.357	0.481	0.425	0.444	0.253	0.242	0.21	3.318	2.87	11.752	0.293	0.467	0.44	0.34	0.277	2.111			40	10.878	7.526	5.626	0.286	0.431	0.256	0.236	0.143	0.169	5.897	2.92	5.65	0.306	0.234	0.188	0.134	0.155	0.71
		41	1.74	3.412	1.183	0.483	0.444	0.48	0.254	0.24	0.193	2.936	2.86	11.776	0.265	0.505	0.443	0.296	0.279	2.064			41	10.233	7.565	5.062	0.324	0.446	0.248	0.238	0.135	0.165	6.69	2.84	6.138	0.338	0.239	0.186	0.13	0.154	0.68
		42	1.617	4.22	1.135	0.501	0.358	0.476	0.255	0.225	0.194	3.028	2.75	12.005	0.348	0.665	0.469	0.313	0.27	1.915			42	10.665	7.428	5.234	0.329	0.441	0.254	0.246	0.144	0.164	6.023	2.84	5.96	0.363	0.239	0.179	0.126	0.154	0.692
		43	1.649	5.083	1.2	0.513	0.303	0.441	0.287	0.204	0.188	3.085	2.63	11.793	0.351	0.667	0.493	0.303	0.259	1.794			43	10.46	7.34	5.261	0.313	0.456	0.258	0.246	0.145	0.169	5.216	2.73	5.157	0.304	0.239	0.17	0.127	0.148	0.745
		44	1.755	4.991	1.313	0.498	0.354	0.437	0.269	0.262	0.18	3.344	2.64	11.939	0.287	0.576	0.517	0.285	0.263	1.772			44	11.081	7.613	4.876	0.295	0.451	0.262	0.24	0.143	0.171	5.425	2.71	4.553	0.303	0.25	0.173	0.135	0.151	0.769
		45	2.01	4.023	1.326	0.508	0.408	0.482	0.291	0.221	0.182	2.776	2.7	12.204	0.324	0.569	0.467	0.295	0.268	1.735			45	9.919	7.471	4.97	0.343	0.444	0.263	0.24	0.141	0.172	5.572	2.81	4.653	0.307	0.245	0.178	0.137	0.155	0.698
		46	2.134	3.271	1.24	0.571	0.461	0.482	0.286	0.242	0.195	2.612	2.73	11.938	0.355	0.584	0.456	0.296	0.264	2.12			46	10.37	7.441	5.052	0.322	0.429	0.256	0.25	0.138	0.171	5.343	2.83	4.893	0.297	0.256	0.189	0.144	0.161	0.746
		47	3.684	3.145	1.248	0.553	0.516	0.464	0.296	0.187	0.192	2.958	2.76	12.152	0.301	0.525	0.455	0.276	0.276	1.77			47	10.533	8.81	4.849	0.31	0.423	0.258	0.246	0.146	0.173	5.117	2.76	5.11	0.303	0.259	0.188	0.14	0.153	0.776
		48	3.479	3.348	1.439	0.931	0.467	0.464	0.306	0.202	0.188	2.918	2.7	11.95	0.322	0.526	0.452	0.297	0.289	2.014			48	11.7	8.738	5.393	0.321	0.433	0.246	0.238	0.142	0.178	4.408	2.68	5.019	0.294	0.272	0.198	0.141	0.154	0.734
		49	2.132	4.66	1.349	1.103	0.382	0.446	0.318	0.229	0.19	2.874	2.55	11.87	0.366	0.537	0.456	0.288	0.283	2.076			49	10.704	9.91	5.336	0.333	0.436	0.25	0.239	0.14	0.177	4.603	2.67	4.521	0.358	0.272	0.19	0.137	0.156	0.77
		50	1.194	5.397	1.605	1.726	0.36	0.491	0.308	0.203	0.187	2.946	2.57	12.043	0.304	0.554	0.399	0.334	0.28	2.074			50	10.399	12.519	4.632	0.311	0.417	0.251	0.237	0.134	0.174	5.96	2.66	4.356	0.353	0.238	0.196	0.139	0.153	0.806
		51	1.349	5.333	1.159	1.266	0.375	0.453	0.307	0.2	0.193	3.288	2.59	11.782	0.297	0.533	0.425	0.326	0.276	2.021			51	10.916	9.038	4.83	0.305	0.428	0.261	0.234	0.142	0.172	6.675	2.71	4.424	0.304	0.275	0.193	0.141	0.158	0.732
		52	1.18	4.399	1.227	0.698	0.344	0.455	0.292	0.244	0.196	3.887	2.72	11.696	0.299	0.554	0.466	0.28	0.271	1.92			52	10.426	7.816	4.752	0.327	0.436	0.262	0.247	0.145	0.175	6.009	2.7	4.255	0.293	0.267	0.187	0.138	0.141	0.849
		53	1.091	3.388	1.327	0.81	0.399	0.445	0.294	0.237	0.195	3.341	2.64	11.608	0.373	0.634	0.474	0.291	0.266	2.157			53	9.965	8.107	4.816	0.33	0.437	0.255	0.247	0.148	0.172	5.818	2.64	4.74	0.295	0.207	0.193	0.135	0.151	0.874
		54	1.119	2.947	1.5	1.157	0.402	0.496	0.3	0.252	0.194	3.111	2.44	11.774	0.377	0.515	0.463	0.304	0.262	1.803			54	10.451	7.853	4.979	0.311	0.435	0.257	0.242	0.139	0.17	6.221	2.53	5.432	0.292	0.221	0.18	0.139	0.152	0.961
		55	1.101	3.219	1.359	1.088	0.407	0.452	0.278	0.21	0.197	3.487	2.43	12.017	0.778	0.493	0.467	0.32	0.258	2.15			55	9.682	7.362	4.906	0.306	0.441	0.257	0.246	0.133	0.169	6.363	2.59	10.189	0.321	0.226	0.173	0.138	0.157	0.799
		56	1.335	4.419	1.305	1.18	0.408	0.418	0.269	0.246	0.199	3.557	2.55	12.042	0.444	0.612	0.434	0.307	0.268	1.992			56	10.944	7.184	4.665	0.315	0.455	0.257	0.237	0.142	0.17	5.982	2.72	11.532	0.3	0.232	0.176	0.145	0.156	0.869
		57	1.233	5.514	1.362	0.842	0.387	0.43	0.271	0.374	0.192	3.111	2.63	11.893	0.489	0.705	0.425	0.283	0.273	1.851			57	10.201	7.283	5.205	0.313	0.475	0.251	0.239	0.143	0.173	5.742	2.89	8.199	0.284	0.226	0.175	0.154	0.153	0.715
		58	1.211	5.354	1.333	0.838	0.417	0.465	0.329	0.619	0.191	3.232	2.71	12.041	0.324	0.622	0.408	0.285	0.27	1.725			58	10.623	7.163	4.956	0.298	0.471	0.261	0.239	0.142	0.171	5.562	2.84	6.237	0.29	0.231	0.173	0.155	0.154	0.766
		59	1.401	4.496	1.288	0.519	0.363	0.419	0.349	0.629	0.196	3.673	2.66	12.025	0.314	0.497	0.389	0.285	0.28	1.728			59	10.1	7.397	4.512	0.323	0.45	0.264	0.236	0.142	0.173	5.666	2.67	5.413	0.294	0.235	0.168	0.16	0.154	0.855
		60	1.204	3.63	1.401	0.75	0.327	0.409	0.316	0.54	0.202	3.144	2.64	11.88	0.411	0.488	0.447	0.321	0.28	2.075			60	10.731	7.277	4.652	0.333	0.47	0.26	0.234	0.137	0.17	5.77	2.63	5.243	0.299	0.23	0.162	0.166	0.146	0.833
		61	1.369	3.161	1.349	0.957	0.359	0.453	0.425	0.192	0.189	2.876	2.75	12.145	0.428	0.516	0.497	0.278	0.279	1.439			61	11.363	7.054	4.818	0.318	0.472	0.265	0.237	0.148	0.174	5.38	2.69	4.941	0.298	0.236	0.159	0.171	0.149	0.788
		62	1.42	2.996	1.451	1.18	0.359	0.47	0.416	0.608	0.197	3.184	2.71	11.652	0.506	0.477	0.517	0.272	0.285	1.665			62	11.596	7.243	5.19	0.33	0.465	0.26	0.241	0.148	0.181	5.63	2.82	4.786	0.295	0.247	0.164	0.163	0.149	0.648
		63	1.293	4.108	1.266	0.746	0.593	0.486	0.371	0.545	0.203	3.213	2.8	11.849	0.447	0.476	0.443	0.266	0.288	1.747			63	10.645	7.059	4.951	0.334	0.463	0.247	0.235	0.143	0.177	5.906	2.85	4.734	0.287	0.24	0.164	0.161	0.138	0.661
		64	1.503	4.884	1.331	0.708	0.434	0.437	0.274	0.0002219	0.201	2.885	2.75	12.03	0.414	0.446	0.403	0.265	0.284	1.678			64	10.231	6.925	5.1	0.325	0.478	0.251	0.233	0.14	0.174	5.859	2.72	4.834	0.287	0.242	0.157	0.166	0.142	0.754
		65	1.487	4.587	1.456	1.011	0.382	0.446	0.25	0.193	0.196	3.261	2.61	11.902	0.362	0.477	0.369	0.299	0.291	1.658			65	12.026	6.754	5.261	0.317	0.552	0.257	0.241	0.133	0.178	6.083	2.56	5.294	0.286	0.239	0.168	0.156	0.144	0.749
		66	1.327	3.917	1.244	0.572	0.378	0.477	0.249	0.058	0.194	3.38	2.63	11.867	0.651	0.51	0.402	0.279	0.294	1.7			66	11.126	7.197	5.057	0.334	0.534	0.265	0.241	0.144	0.175	5.471	2.52	5.77	0.293	0.233	0.167	0.137	0.146	0.823
		67	1.583	3.254	1.514	0.534	0.413	0.44	0.291	0.101	0.195	3.158	2.84	12.389	0.388	0.522	0.518	0.301	0.294	1.754			67	11.073	7.05	5.022	0.332	0.513	0.262	0.238	0.141	0.168	4.947	2.73	5.861	0.29	0.236	0.173	0.137	0.152	0.812
		68	1.481	2.862	1.223	0.331	0.374	0.443	0.333	0.889	0.19	3.141	2.88	12.966	0.842	0.495	0.487	0.301	0.303	2.007			68	11.444	6.879	5.063	0.295	0.493	0.254	0.243	0.139	0.17	4.587	2.76	5.644	0.293	0.239	0.177	0.142	0.146	0.716
		69	1.476	3.275	1.406	0.449	0.418	0.436	0.311	1.115	0.19	3.332	2.8	13.197	0.547	0.526	0.494	0.314	0.299	1.663			69	11.076	6.98	5.081	0.282	0.493	0.262	0.244	0.13	0.174	4.186	2.75	5.889	0.302	0.23	0.174	0.146	0.142	0.783
		70	1.531	3.973	1.368	0.337	0.511	0.491	0.347	0.502	0.188	3.576	2.78	13.221	0.341	0.53	0.447	0.327	0.31	1.841			70	10.377	6.98	5.049	0.308	0.497	0.255	0.244	0.132	0.179	4.199	2.72	5.645	0.439	0.262	0.179	0.138	0.143	0.8
		71	1.351	4.888	1.368	0.698	0.432	0.473	0.292	0.301	0.189	3.275	2.65	13.11	0.518	0.536	0.384	0.282	0.308	1.587			71	10.144	7.208	5.094	0.31	0.486	0.252	0.258	0.139	0.171	4.8	2.56	5.356	0.346	0.282	0.178	0.139	0.145	0.8
		72	1.348	4.697	1.238	0.921	0.515	0.453	0.269	0.314	0.183	3.12	2.48	12.645	0.349	0.517	0.36	0.305	0.314	1.789			72	10.583	6.858	5.073	0.313	0.547	0.26	0.252	0.139	0.169	5.277	2.64	5.127	0.29	0.223	0.178	0.15	0.145	0.676
		73	1.945	3.884	1.405	0.888	0.347	0.456	0.271	0.269	0.182	3.19	2.58	12.31	0.627	0.533	0.448	0.297	0.304	2.043			73	9.965	6.704	4.832	0.307	0.524	0.263	0.245	0.139	0.173	5.449	2.71	5.057	0.295	0.231	0.169	0.153	0.154	0.756
		74	2.12	3.303	1.514	0.779	0.375	0.472	0.271	0.358	0.181	3.462	2.64	11.92	1.36	0.555	0.518	0.292	0.302	1.875			74	11.525	6.644	5.131	0.332	0.497	0.265	0.242	0.137	0.179	5.603	2.77	4.809	0.336	0.231	0.171	0.138	0.157	0.837
		75	1.479	2.926	1.217	0.836	0.349	0.471	0.319	0.667	0.183	3.215	2.69	11.978	1.557	0.564	0.541	0.39	0.296	1.87			75	11.352	6.446	5.254	0.33	0.508	0.268	0.24	0.135	0.17	5.466	2.85	4.643	0.315	0.253	0.167	0.126	0.146	0.755
		76	1.327	3.098	1.31	0.917	0.332	0.45	0.277	0.531	0.177	3.025	2.71	11.899	1.817	0.558	0.527	0.343	0.297	1.667			76	10.89	7.233	4.898	0.321	0.478	0.265	0.238	0.143	0.176	4.994	2.88	4.767	0.318	0.235	0.167	0.135	0.139	0.636
		77	1.248	3.895	1.458	0.869	0.328	0.457	0.259	0.44	0.174	3.024	2.7	12.052	1.867	0.556	0.414	0.317	0.293	2.151			77	11.059	7.477	4.64	0.335	0.448	0.262	0.246	0.147	0.179	4.982	2.84	5.042	0.317	0.227	0.165	0.138	0.147	0.704
		78	1.312	4.262	1.278	1.042	0.314	0.457	0.255	0.299	0.172	3.345	2.61	12.585	1.581	0.565	0.349	0.324	0.29	2.05			78	12.327	7.016	4.556	0.332	0.463	0.264	0.239	0.143	0.186	4.991	2.77	5.247	0.302	0.216	0.168	0.136	0.14	0.581
		79	1.016	4.39	1.278	0.656	0.326	0.498	0.284	0.306	0.172	3.666	2.52	12.528	0.448	0.583	0.332	0.314	0.286	1.721			79	10.586	6.466	4.603	0.317	0.46	0.27	0.247	0.138	0.179	5.21	2.75	5.189	0.304	0.229	0.169	0.136	0.149	0.72
		80	1.212	3.633	1.161	0.613	0.369	0.462	0.289	0.238	0.172	3.469	2.52	12.481	0.526	0.579	0.492	0.342	0.291	1.809			80	10.718	6.453	4.544	0.317	0.441	0.249	0.253	0.14	0.174	4.991	2.64	5.289	0.3	0.242	0.172	0.139	0.149	0.664
		81	1.658	3.257	1.366	0.52	0.403	0.441	0.266	0.241	0.173	3.363	2.61	12.652	0.626	0.566	0.521	0.319	0.283	1.807			81	10.604	6.604	4.718	0.341	0.441	0.255	0.245	0.14	0.178	5.405	2.67	5.646	0.303	0.251	0.176	0.146	0.138	0.696
		82	1.809	3.096	1.291	0.848	0.464	0.45	0.267	0.315	0.174	3.286	2.75	12.144	0.463	0.594	0.484	0.295	0.295	1.759			82	10.932	6.364	4.506	0.335	0.443	0.264	0.246	0.15	0.176	5.37	2.82	5.268	0.297	0.255	0.179	0.152	0.144	0.706
		83	1.337	3.15	1.311	0.593	0.402	0.49	0.271	0.485	0.174	3.547	2.8	12.628	0.31	0.591	0.485	0.312	0.288	1.566			83	10.711	6.184	4.633	0.318	0.447	0.26	0.233	0.145	0.172	5.299	2.83	4.945	0.292	0.26	0.174	0.149	0.148	0.665
		84	1.118	3.497	1.446	0.514	0.365	0.454	0.289	0.617	0.168	3.789	2.64	12.307	0.34	0.568	0.475	0.321	0.284	2.051			84	10.397	6.526	4.877	0.327	0.438	0.269	0.239	0.144	0.173	5.792	2.81	4.957	0.314	0.245	0.185	0.141	0.143	0.74
		85	1.107	5.346	1.391	0.879	0.376	0.441	0.299	0.347	0.168	4.427	2.6	11.962	0.355	0.548	0.484	0.348	0.281	1.64			85	9.829	6.856	4.512	0.36	0.435	0.272	0.245	0.14	0.176	6.567	2.67	4.739	0.363	0.245	0.193	0.138	0.135	0.768
		86	1.31	6.98	1.247	0.632	0.473	0.461	0.282	0.247	0.169	4.712	2.48	11.939	0.441	0.545	0.466	0.357	0.284	1.638			86	10.454	6.823	4.533	0.333	0.458	0.271	0.245	0.137	0.175	6.29	2.55	4.52	0.293	0.241	0.189	0.137	0.143	0.866
		87	1.187	6.712	1.419	0.747	0.449	0.488	0.291	0.257	0.172	4.739	2.54	11.946	0.305	0.549	0.455	0.304	0.282	1.764			87	10.433	6.754	4.868	0.326	0.459	0.275	0.247	0.147	0.173	5.772	2.54	4.756	0.292	0.258	0.181	0.138	0.141	0.867
		88	1.277	11.264	1.804	0.365	0.359	0.487	0.312	0.274	0.171	4.644	2.68	11.717	0.434	0.583	0.38	0.294	0.283	1.99			88	10.026	6.504	4.852	0.346	0.46	0.275	0.25	0.144	0.175	6.052	2.71	4.942	0.288	0.261	0.182	0.137	0.141	0.776
		89	1.117	10.579	1.425	0.288	0.37	0.431	0.333	0.237	0.172	3.87	2.85	11.994	0.865	0.571	0.36	0.279	0.274	1.941			89	9.687	6.561	4.887	0.351	0.471	0.287	0.258	0.141	0.176	5.86	2.76	4.873	0.29	0.239	0.176	0.139	0.147	0.772
		90	1.437	15.386	1.21	0.308	0.457	0.449	0.3	0.214	0.175	3.554	2.89	12.133	1.631	0.556	0.321	0.304	0.277	1.757			90	10.192	6.52	4.812	0.327	0.466	0.274	0.251	0.142	0.174	5.549	2.81	4.958	0.291	0.242	0.181	0.138	0.15	0.754
		91	2.364	8.855	1.263	0.322	0.357	0.479	0.295	0.245	0.172	3.96	2.82	11.799	1.124	0.578	0.313	0.295	0.286	1.934			91	10.273	6.805	4.755	0.342	0.476	0.262	0.245	0.139	0.178	5.562	2.73	5.061	0.293	0.245	0.187	0.141	0.146	0.671
		92	2.279	7.547	1.161	0.338	0.337	0.469	0.308	0.275	0.176	3.597	2.57	11.589	0.53	0.589	0.311	0.294	0.29	1.802			92	10.684	6.324	4.608	0.363	0.488	0.253	0.244	0.139	0.188	5.408	2.59	4.919	0.294	0.242	0.187	0.142	0.153	0.802
		93	6.035	7.208	1.252	0.317	0.419	0.431	0.349	0.244	0.175	3.145	2.52	11.584	0.786	0.588	0.319	0.298	0.283	1.522			93	9.588	6.496	4.867	0.349	0.478	0.26	0.245	0.148	0.179	4.975	2.59	4.996	0.298	0.247	0.19	0.142	0.142	0.679
		94	4.621	4.353	1.243	0.312	0.385	0.457	0.335	0.218	0.168	3.281	2.7	11.645	0.976	0.571	0.337	0.292	0.285	1.688			94	10.145	6.634	5.063	0.327	0.492	0.256	0.236	0.149	0.177	4.89	2.62	4.992	0.303	0.25	0.193	0.139	0.143	0.726
		95	4.292	3.809	1.147	0.32	0.332	0.495	0.306	0.249	0.173	3.31	2.83	11.556	0.924	0.576	0.337	0.309	0.281	2.198			95	9.038	6.779	4.984	0.371	0.487	0.244	0.23	0.147	0.172	5.116	2.77	4.993	0.339	0.242	0.18	0.139	0.152	0.766
		96	3.804	3.514	1.155	0.318	0.293	0.479	0.308	0.208	0.178	2.829	2.84	11.845	0.812	0.564	0.334	0.292	0.28	1.709			96	10.031	6.928	5.147	0.365	0.477	0.253	0.244	0.145	0.176	5.299	2.85	4.757	0.405	0.224	0.177	0.139	0.149	0.644
		97	3.029	3.346	1.306	0.36	0.298	0.426	0.316	0.369	0.171	2.801	2.79	11.768	0.712	0.549	0.32	0.289	0.282	1.545			97	10.621	6.983	5.029	0.351	0.445	0.246	0.249	0.145	0.174	5.555	2.72	4.608	0.317	0.228	0.188	0.141	0.143	0.737
		98	1.563	4.307	1.174	0.345	0.377	0.488	0.334	0.348	0.173	2.82	2.86	11.595	0.841	0.5	0.301	0.292	0.276	1.995			98	11.183	6.801	4.781	0.354	0.433	0.263	0.245	0.15	0.172	5.989	2.73	4.739	0.314	0.226	0.194	0.143	0.146	0.69
		99	1.56	5.245	1.189	0.335	0.473	0.478	0.299	0.323	0.18	3.135	2.8	11.874	0.842	0.511	0.295	0.3	0.28	1.903			99	11.034	6.578	4.68	0.388	0.44	0.266	0.247	0.147	0.171	5.727	2.64	4.79	0.313	0.224	0.184	0.142	0.151	0.726
		100	2.274	4.912	1.212	0.346	0.347	0.452	0.305	0.275	0.183	3.157	2.67	12.111	0.67	0.52	0.285	0.31	0.28	2.005			100	10.67	6.612	5.081	0.376	0.452	0.273	0.245	0.145	0.166	5.081	2.61	4.823	0.3	0.232	0.173	0.142	0.148	0.715
		101	1.987	4.638	1.156	0.447	0.325	0.439	0.316	0.262	0.177	3.019	2.78	12.288	0.501	0.513	0.308	0.324	0.28	1.857			101	10.484	7.979	5.124	0.332	0.48	0.268	0.242	0.136	0.169	5.044	2.67	4.594	0.285	0.281	0.167	0.148	0.148	0.67
		102	2.121	3.553	1.221	0.513	0.305	0.507	0.349	0.243	0.168	2.857	2.9	12.119	0.323	0.507	0.34	0.322	0.282	2.058			102	10.591	7.715	5.265	0.326	0.533	0.278	0.25	0.133	0.175	5.163	2.77	4.798	0.278	0.263	0.159	0.146	0.146	0.752
		103	1.235	3.208	1.24	0.382	0.312	0.448	0.331	0.254	0.171	3.226	2.91	12.411	0.247	0.505	0.537	0.338	0.289	2.068			103	10.816	6.905	5.253	0.352	0.533	0.278	0.243	0.142	0.181	5.414	2.89	5.309	0.366	0.24	0.167	0.145	0.147	0.702
		104	1.091	3.248	1.268	0.585	0.318	0.438	0.327	0.241	0.17	2.968	2.82	12.084	0.21	0.517	0.649	0.315	0.293	1.916			104	10.178	7.871	4.901	0.352	0.51	0.279	0.237	0.144	0.18	6.066	2.96	5.35	0.319	0.231	0.17	0.143	0.148	0.731
		105	1.449	4.045	1.2	0.401	0.365	0.46	0.331	0.267	0.169	2.697	2.78	11.641	0.226	0.495	0.589	0.302	0.296	2.287			105	10.56	7.905	4.736	0.335	0.478	0.274	0.249	0.137	0.173	6.263	3	5.418	0.378	0.24	0.177	0.142	0.149	0.756
		106	1.247	5.276	1.287	0.353	0.371	0.477	0.339	0.224	0.165	2.867	2.66	11.856	0.318	0.454	0.507	0.297	0.294	1.845			106	10.933	7.203	5.186	0.351	0.476	0.276	0.256	0.135	0.165	5.99	2.88	5.156	0.312	0.236	0.182	0.143	0.147	0.722
		107	1.692	5.615	1.261	0.424	0.345	0.431	0.37	0.23	0.166	3.239	2.65	11.693	0.354	0.464	0.389	0.277	0.297	1.594			107	10.183	7.296	5.497	0.349	0.468	0.271	0.251	0.14	0.17	5.679	2.8	5.062	0.349	0.229	0.179	0.149	0.148	0.702
		108	2.678	4.902	1.112	0.41	0.319	0.438	0.348	0.248	0.172	3.819	2.62	11.618	0.75	0.462	0.354	0.312	0.291	1.78			108	10.663	7.617	4.936	0.34	0.458	0.26	0.249	0.147	0.173	4.971	2.77	5.024	0.35	0.223	0.182	0.147	0.15	0.588
		109	2.681	3.876	1.259	0.405	0.295	0.49	0.359	0.303	0.168	3.418	2.62	12.151	0.962	0.459	0.377	0.336	0.289	1.725			109	10.817	7.431	4.811	0.344	0.487	0.257	0.248	0.142	0.173	5.07	2.86	5.035	0.334	0.229	0.179	0.149	0.144	0.722
		110	2.21	3.096	1.219	0.514	0.345	0.489	0.352	0.74	0.172	2.97	2.66	12.227	1.277	0.453	0.381	0.305	0.297	1.745			110	10.695	6.921	5.129	0.353	0.488	0.258	0.243	0.145	0.171	5.409	2.98	5.212	0.33	0.236	0.177	0.149	0.15	0.71
		111	1.552	3.098	1.164	0.653	0.408	0.443	0.367	1.32	0.172	3.081	2.73	12.252	0.42	0.453	0.39	0.309	0.295	1.824			111	10.195	6.858	4.617	0.34	0.483	0.247	0.237	0.139	0.165	5.457	3.13	5.262	0.303	0.228	0.171	0.152	0.149	0.784
		112	3.15	3.79	1.275	0.38	0.469	0.461	0.357	0.529	0.169	3.393	2.75	12.441	0.327	0.476	0.434	0.33	0.29	1.97			112	11.207	6.635	5.005	0.333	0.478	0.256	0.233	0.15	0.178	5.547	3.17	5.492	0.305	0.221	0.162	0.151	0.149	0.814
		113	2.535	4.287	1.387	0.353	0.39	0.506	0.334	0.234	0.169	3.265	2.69	12.865	0.328	0.494	0.425	0.333	0.299	1.77			113	11.904	6.722	5.136	0.337	0.476	0.26	0.234	0.148	0.182	5.435	3.15	5.312	0.3	0.22	0.166	0.145	0.149	0.753
		114	2.116	4.58	1.223	0.354	0.374	0.499	0.35	0.224	0.171	2.973	2.6	11.867	0.998	0.49	0.412	0.386	0.293	1.906			114	11.305	6.759	5.333	0.338	0.457	0.254	0.244	0.143	0.176	4.846	3.01	5.359	0.311	0.226	0.17	0.143	0.148	0.752
		115	2.236	4.134	1.085	0.36	0.307	0.433	0.354	0.264	0.174	2.854	2.59	11.46	1.754	0.487	0.417	0.304	0.289	1.758			115	11.634	6.552	5.312	0.322	0.464	0.259	0.243	0.143	0.173	4.646	2.96	5.66	0.316	0.223	0.179	0.143	0.149	0.693
		116	1.985	3.501	1.157	0.356	0.309	0.448	0.352	0.441	0.169	3.036	2.59	11.156	1.317	0.515	0.512	0.321	0.294	2.143			116	12.688	6.529	5.219	0.314	0.475	0.256	0.248	0.146	0.169	5.366	2.83	5.302	0.322	0.224	0.197	0.144	0.147	0.749
		117	2.115	3.071	1.124	0.364	0.39	0.487	0.332	0.193	0.173	3.419	2.58	11.031	0.865	0.502	0.536	0.304	0.282	1.783			117	11.956	6.598	5.28	0.346	0.459	0.259	0.248	0.155	0.173	5.649	2.85	5.237	0.304	0.219	0.202	0.143	0.148	0.715
		118	1.939	3.055	1.072	0.354	0.335	0.463	0.322	0.213	0.174	3.689	2.58	12.211	1.379	0.511	0.492	0.348	0.281	1.916			118	11.006	6.139	4.837	0.333	0.464	0.264	0.248	0.149	0.176	6.087	2.97	5.355	0.292	0.219	0.202	0.136	0.143	0.725
		119	2.212	3.298	1.089	0.359	0.34	0.432	0.33	0.255	0.175	3.945	2.56	11.825	2.012	0.498	0.43	0.34	0.285	2.007			119	10.88	6.083	4.818	0.317	0.463	0.274	0.245	0.143	0.174	6.248	3.02	5.701	0.3	0.224	0.189	0.137	0.144	0.648
		120	2.124	4.06	1.246	0.371	0.323	0.432	0.373	0.267	0.166	4.378	2.46	11.522	0.975	0.501	0.472	0.344	0.283	1.733			120	9.859	5.96	4.731	0.313	0.486	0.275	0.255	0.139	0.178	6.058	3	5.702	0.299	0.222	0.192	0.139	0.149	0.62
		121	2.048	3.973	1.15	0.367	0.288	0.48	0.371	0.19	0.172	3.779	2.54	11.447	0.195	0.516	0.5	0.361	0.277	1.862			121	10.34	6.662	4.441	0.336	0.485	0.277	0.246	0.149	0.18	5.36	2.92	5.418	0.291	0.217	0.184	0.139	0.149	0.753
		122	2.25	3.939	1.045	0.356	0.345	0.475	0.334	0.214	0.174	3.326	2.57	11.456	0.162	0.508	0.692	0.325	0.28	1.781			122	10.084	6.316	5.023	0.332	0.469	0.275	0.242	0.148	0.178	4.975	2.83	4.969	0.296	0.216	0.184	0.139	0.153	0.735
		123	2.1	3.459	1.234	0.357	0.366	0.491	0.355	0.233	0.174	3.344	2.58	11.313	0.186	0.529	0.674	0.315	0.283	1.772			123	10.264	6.188	5.073	0.321	0.444	0.272	0.242	0.143	0.183	4.894	2.85	4.697	0.3	0.215	0.178	0.143	0.154	0.731
		124	2.318	3.078	1.199	0.338	0.36	0.504	0.371	0.246	0.174	3.381	2.6	11.528	0.221	0.564	0.545	0.334	0.278	1.912			124	10.422	6.142	4.969	0.346	0.43	0.272	0.255	0.135	0.179	4.755	2.82	4.746	0.301	0.234	0.173	0.154	0.146	0.704
		125	2.102	3.019	1.137	0.345	0.317	0.47	0.385	0.228	0.175	2.973	2.63	11.498	0.404	0.568	0.509	0.27	0.281	2.019			125	9.168	6.543	4.884	0.339	0.426	0.271	0.259	0.14	0.182	4.892	2.81	4.629	0.35	0.235	0.185	0.146	0.146	0.716
		126	2.291	2.956	1.199	0.342	0.315	0.476	0.358	0.199	0.176	2.943	2.77	11.431	0.419	0.557	0.564	0.278	0.282	1.694			126	9.624	7.026	4.847	0.327	0.433	0.272	0.265	0.138	0.178	4.936	2.84	4.701	0.318	0.223	0.192	0.14	0.147	0.722
		127	2.287	3.663	1.582	0.358	0.289	0.477	0.35	0.175	0.175	3.293	2.91	11.348	0.499	0.565	0.644	0.275	0.271	1.561			127	9.743	7.122	5.021	0.33	0.432	0.285	0.264	0.145	0.184	4.832	3.11	5	0.305	0.235	0.189	0.136	0.157	0.601
		128	1.982	3.862	2.311	0.354	0.296	0.465	0.352	0.226	0.175	3.261	2.9	10.984	0.253	0.57	0.542	0.294	0.282	1.81			128	10.403	6.84	5.393	0.357	0.456	0.275	0.252	0.134	0.182	5.274	3.3	5.207	0.303	0.241	0.202	0.142	0.157	0.701
		129	1.974	3.927	1.668	0.353	0.366	0.453	0.372	0.209	0.176	2.821	2.89	10.701	0.245	0.577	0.526	0.304	0.29	2.143			129	10.546	6.978	5.266	0.344	0.471	0.279	0.247	0.141	0.177	5.224	3.35	5.239	0.303	0.232	0.198	0.14	0.157	0.781
		130	1.616	3.369	1.32	0.337	0.362	0.449	0.387	0.156	0.182	3.08	2.73	10.991	0.251	0.588	0.695	0.314	0.288	1.662			130	10.611	6.827	5.106	0.347	0.481	0.262	0.246	0.158	0.171	5.595	3.3	5.222	0.3	0.225	0.193	0.143	0.158	0.794
		131	1.753	3.083	1.995	0.346	0.397	0.472	0.364	0.189	0.182	3.165	2.65	11.311	0.428	0.59	1.022	0.336	0.295	2.001			131	10.914	6.798	5.22	0.355	0.486	0.27	0.253	0.148	0.174	5.542	3.24	5.509	0.317	0.226	0.182	0.147	0.155	0.813
		132	1.673	2.919	1.227	0.363	0.395	0.479	0.346	0.191	0.179	3.507	2.76	11.536	0.231	0.605	0.663	0.284	0.296	2.049			132	10.599	7.403	5.399	0.35	0.496	0.266	0.24	0.145	0.179	5.472	3.07	5.506	0.333	0.231	0.179	0.147	0.157	0.7
		133	1.616	3.173	1.101	0.648	0.399	0.46	0.344	0.205	0.178	3.124	2.7	11.451	0.216	0.623	0.657	0.3	0.282	1.928			133	11.629	7.272	4.923	0.337	0.508	0.264	0.247	0.144	0.181	5.772	2.93	5.527	0.302	0.226	0.168	0.144	0.154	0.703
		134	1.938	3.361	1.032	0.926	0.334	0.43	0.364	0.215	0.176	3.362	2.61	11.412	0.191	0.597	0.483	0.311	0.29	1.782			134	11.338	7.131	4.679	0.326	0.472	0.272	0.25	0.15	0.184	5.411	2.72	5.299	0.299	0.218	0.165	0.136	0.149	0.746
		135	1.835	3.686	1.069	0.713	0.387	0.483	0.396	0.194	0.177	3.1	2.61	11.585	0.195	0.576	0.403	0.305	0.274	2.178			135	11.468	6.976	4.907	0.358	0.469	0.264	0.253	0.151	0.19	5.604	2.7	5.183	0.296	0.227	0.167	0.142	0.151	0.791
		136	1.992	3.673	1.07	0.695	0.385	0.472	0.348	0.17	0.176	2.867	2.63	11.588	0.182	0.573	0.466	0.332	0.269	1.814			136	11.088	7.105	5.106	0.345	0.475	0.278	0.257	0.146	0.184	5.434	2.77	4.966	0.303	0.223	0.169	0.143	0.152	0.787
		137	1.864	3.583	1.147	0.521	0.455	0.433	0.348	0.198	0.177	3.286	2.78	11.93	0.215	0.582	0.529	0.291	0.267	1.906			137	11.919	7.304	4.76	0.321	0.46	0.268	0.248	0.138	0.184	5.429	2.87	4.821	0.294	0.229	0.165	0.149	0.15	0.812
		138	1.992	3.307	1.212	0.356	0.347	0.445	0.378	0.219	0.179	3.007	2.66	11.629	0.181	0.586	0.483	0.301	0.271	1.724			138	11.434	7.047	4.644	0.322	0.46	0.262	0.247	0.142	0.19	5.534	2.92	4.748	0.296	0.235	0.161	0.156	0.146	0.782
		139	1.741	3.185	1.136	0.333	0.301	0.479	0.412	0.175	0.186	2.72	2.62	11.432	0.191	0.582	0.457	0.358	0.266	1.898			139	10.882	7.043	4.793	0.342	0.472	0.263	0.249	0.14	0.182	5.246	2.74	5.042	0.293	0.246	0.158	0.157	0.141	0.865
		140	1.395	3.406	1.119	0.495	0.372	0.429	0.422	0.173	0.186	2.772	2.56	11.246	0.213	0.578	0.429	0.335	0.278	1.921			140	11.805	7.001	4.582	0.335	0.45	0.265	0.249	0.135	0.185	5.055	2.77	5.364	0.299	0.227	0.156	0.152	0.147	0.845
		141	1.568	3.493	1.17	0.482	0.373	0.415	0.433	0.203	0.182	3.184	2.67	11.044	0.225	0.566	0.392	0.291	0.27	1.564			141	10.787	7.225	4.496	0.325	0.465	0.272	0.244	0.132	0.188	5.581	2.67	5.551	0.304	0.226	0.158	0.156	0.145	0.786
		142	1.376	3.793	1.116	0.334	0.343	0.482	0.432	0.21	0.179	3.397	2.68	11.05	0.17	0.582	0.392	0.297	0.268	1.893			142	10.409	7.694	4.552	0.335	0.462	0.284	0.24	0.135	0.18	5.233	2.65	5.272	0.399	0.236	0.175	0.156	0.146	0.767
		143	1.579	3.627	1.036	0.346	0.379	0.452	0.404	0.199	0.171	3.082	2.71	11.318	0.186	0.586	0.403	0.274	0.28	1.97			143	9.63	7.579	4.527	0.347	0.453	0.275	0.243	0.147	0.185	5.639	2.76	5.001	0.325	0.221	0.182	0.159	0.145	0.9
		144	1.511	3.576	1.052	0.456	0.388	0.408	0.374	0.194	0.183	3.062	2.79	11.731	0.193	0.546	0.439	0.297	0.285	1.845			144	9.668	7.366	4.959	0.332	0.479	0.277	0.242	0.148	0.184	6.055	2.92	4.98	0.299	0.215	0.179	0.159	0.147	0.724
		145	1.637	3.344	1.05	0.357	0.341	0.467	0.371	0.216	0.184	3.368	2.82	11.757	0.194	0.533	0.453	0.333	0.276	1.733			145	9.416	7.631	4.901	0.333	0.507	0.272	0.238	0.148	0.185	6.185	2.98	5.449	0.307	0.219	0.176	0.157	0.147	0.734
		146	1.73	3.194	1.285	0.365	0.392	0.464	0.378	0.252	0.181	3.115	2.69	11.623	0.177	0.522	0.452	0.288	0.284	2.208			146	9.614	7.926	5.013	0.365	0.515	0.275	0.243	0.147	0.181	5.83	2.97	5.361	0.304	0.216	0.17	0.15	0.142	0.735
		147	1.568	3.25	1.115	0.353	0.318	0.442	0.386	0.235	0.183	2.915	2.56	11.918	0.172	0.516	0.398	0.356	0.296	2.02			147	10.328	7.753	4.784	0.349	0.497	0.28	0.252	0.15	0.184	5.878	2.8	5.329	0.3	0.216	0.161	0.147	0.151	0.788
		148	1.605	3.318	1.245	0.356	0.328	0.423	0.34	0.233	0.185	2.955	2.47	15.546	0.174	0.527	0.377	0.324	0.294	1.713			148	11.274	7.271	4.991	0.335	0.484	0.266	0.242	0.152	0.174	5.701	2.64	5.376	0.302	0.214	0.157	0.152	0.147	0.8
		149	1.495	3.648	1.1	0.366	0.393	0.475	0.348	0.197	0.181	3.238	2.53	12.988	0.157	0.55	0.371	0.367	0.31	2.036			149	11.727	6.951	4.772	0.34	0.485	0.275	0.236	0.147	0.157	5.821	2.79	5.313	0.298	0.223	0.157	0.15	0.146	0.884
		150	1.618	3.748	1.087	0.368	0.376	0.467	0.327	0.179	0.176	3.57	2.74	12.287	0.147	0.583	0.386	0.341	0.301	1.994			150	15.239	7.285	4.721	0.348	0.48	0.285	0.238	0.141	0.159	6.131	2.86	5.095	0.293	0.224	0.171	0.154	0.147	0.771
		151	1.545	3.737	1.322	0.359	0.404	0.426	0.337	0.222	0.178	3.184	2.82	10.425	0.166	0.591	0.433	0.305	0.31	1.833			151	18.192	7.515	4.664	0.336	0.481	0.283	0.243	0.134	0.151	5.85	2.88	5.288	0.295	0.227	0.163	0.157	0.146	0.751
		152	1.768	3.319	1.224	0.358	0.422	0.429	0.345	0.211	0.176	2.997	2.8	9.671	0.195	0.568	0.473	0.321	0.313	1.902			152	18.276	7.519	4.774	0.332	0.495	0.279	0.235	0.145	0.143	5.512	2.76	5.342	0.299	0.24	0.169	0.157	0.151	0.87
		153	1.873	3.204	1.273	0.364	0.479	0.465	0.323	0.172	0.182	3.388	2.67	9.033	0.176	0.538	0.466	0.374	0.315	1.918			153	17.33	7.329	4.835	0.355	0.491	0.292	0.235	0.15	0.147	5.611	2.62	5.103	0.302	0.251	0.173	0.14	0.144	0.847
		154	2.96	3.169	1.465	0.36	0.438	0.464	0.361	0.167	0.184	3.469	2.7	9.497	0.178	0.505	0.456	0.341	0.314	1.871			154	17.105	7.804	5.196	0.351	0.532	0.285	0.232	0.146	0.147	5.514	2.65	5.117	0.31	0.246	0.176	0.141	0.148	0.683
		155	2.868	3.397	1.906	0.365	0.385	0.444	0.362	0.222	0.186	3.031	2.79	9.491	0.177	0.476	0.432	0.289	0.323	1.604			155	15.388	7.247	5.735	0.331	0.565	0.299	0.237	0.146	0.157	5.701	2.8	4.956	0.418	0.242	0.18	0.141	0.146	0.789
		156	1.98	3.851	1.171	0.358	0.366	0.444	0.373	0.225	0.182	2.831	2.92	9.484	0.18	0.477	0.391	0.286	0.31	2.002			156	11.495	6.85	5.296	0.34	0.501	0.298	0.229	0.144	0.157	6.202	2.88	4.813	0.307	0.249	0.177	0.139	0.144	0.813
		157	1.547	3.876	1.133	0.35	0.349	0.499	0.351	0.211	0.183	2.811	2.92	9.717	0.169	0.451	0.388	0.316	0.313	1.489			157	10.443	7.338	5.394	0.36	0.477	0.293	0.235	0.154	0.164	5.739	2.84	5.005	0.309	0.235	0.177	0.136	0.151	0.723
		158	1.843	3.962	1.1	0.346	0.372	0.503	0.354	0.181	0.188	3.252	2.76	9.633	0.171	0.456	0.402	0.289	0.315	1.704			158	10.589	7.384	5.289	0.349	0.454	0.289	0.235	0.148	0.161	5.508	2.69	5.604	0.308	0.219	0.178	0.14	0.156	0.671
		159	1.793	3.704	1.073	0.364	0.378	0.467	0.352	0.19	0.196	3.197	2.7	9.82	0.186	0.481	0.441	0.348	0.314	1.937			159	10.103	7.562	4.921	0.346	0.437	0.287	0.238	0.139	0.162	5.128	2.62	5.677	0.317	0.222	0.163	0.144	0.152	0.763
		160	1.84	3.246	1.22	0.368	0.379	0.471	0.354	0.219	0.196	2.843	2.63	9.787	0.187	0.488	0.511	0.281	0.312	1.838			160	10.679	7.766	4.68	0.345	0.432	0.278	0.24	0.13	0.168	4.629	2.6	5.742	0.312	0.216	0.167	0.145	0.153	0.72
		161	1.905	3.618	1.141	0.369	0.362	0.485	0.356	0.201	0.199	2.886	2.65	9.849	0.168	0.476	0.492	0.33	0.318	1.759			161	10.073	7.444	4.532	0.367	0.441	0.281	0.241	0.133	0.167	5.231	2.75	5.268	0.301	0.227	0.173	0.149	0.153	0.768
		162	1.712	4.588	1.06	0.358	0.359	0.512	0.319	0.185	0.189	3.105	2.66	9.766	0.172	0.454	0.483	0.318	0.31	1.848			162	9.767	8.436	4.679	0.352	0.448	0.29	0.24	0.135	0.167	5.903	2.77	4.887	0.309	0.244	0.174	0.144	0.153	0.758
		163	1.801	5.35	1.224	0.36	0.315	0.496	0.321	0.178	0.194	3.667	2.65	10.085	0.17	0.465	0.437	0.353	0.313	1.646			163	10.238	9.645	4.626	0.328	0.479	0.276	0.248	0.135	0.173	6.25	2.77	4.646	0.305	0.249	0.168	0.141	0.153	0.742
		164	1.588	4.379	1.278	0.357	0.331	0.452	0.329	0.211	0.196	3.146	2.62	10.009	0.159	0.488	0.419	0.331	0.298	1.773			164	9.994	8.945	4.764	0.343	0.487	0.27	0.245	0.133	0.181	6.59	2.72	4.734	0.319	0.249	0.166	0.145	0.154	0.708
		165	1.755	3.986	1.156	0.359	0.342	0.461	0.348	0.209	0.196	3.19	2.6	9.856	0.152	0.463	0.389	0.327	0.299	1.741			165	9.813	7.93	5.213	0.369	0.483	0.279	0.244	0.139	0.176	6.648	2.68	5.085	0.338	0.264	0.168	0.144	0.15	0.662
		166	1.789	3.41	1.168	0.373	0.365	0.51	0.358	0.18	0.194	3.044	2.51	10.264	0.18	0.456	0.385	0.265	0.307	1.737			166	10.012	7.5	5.068	0.349	0.49	0.274	0.242	0.154	0.177	6.191	2.6	5.243	0.314	0.258	0.174	0.144	0.147	0.713
		167	1.708	3.37	1.217	0.371	0.363	0.483	0.33	0.189	0.191	2.976	2.46	9.831	0.204	0.469	0.415	0.281	0.31	2.031			167	10.447	7.334	4.853	0.337	0.518	0.263	0.249	0.15	0.18	6.06	2.7	5.278	0.313	0.25	0.181	0.142	0.147	0.639
		168	2.023	3.563	1.175	0.373	0.325	0.429	0.335	0.229	0.194	3.359	2.53	9.947	0.185	0.489	0.409	0.32	0.316	1.917			168	10.238	7.625	4.542	0.363	0.513	0.26	0.254	0.146	0.171	6.707	2.92	6.187	0.313	0.25	0.178	0.138	0.145	0.743
		169	1.865	4.024	1.115	0.364	0.398	0.461	0.359	0.198	0.186	3.687	2.59	7.687	0.174	0.478	0.4	0.278	0.317	1.866			169	10.853	7.926	4.619	0.358	0.514	0.261	0.254	0.141	0.169	6.478	2.96	6.814	0.315	0.25	0.178	0.143	0.147	0.731
		170	2.096	4.538	1.136	0.359	0.384	0.495	0.365	0.205	0.184	3.792	2.63	6.989	0.184	0.441	0.384	0.359	0.309	2.06			170	9.793	7.345	4.866	0.344	0.516	0.276	0.249	0.148	0.172	6.806	2.82	6.061	0.319	0.251	0.177	0.144	0.148	0.705
		171	2.095	4.668	1.187	0.366	0.332	0.426	0.376	0.233	0.186	4.323	2.5	6.979	0.172	0.471	0.37	0.277	0.308	2.231			171	10.348	7.111	5.129	0.332	0.517	0.287	0.247	0.14	0.173	6.729	2.65	5.403	0.311	0.246	0.176	0.152	0.149	0.669
		172	1.943	3.981	1.128	0.374	0.323	0.423	0.331	0.231	0.188	4.245	2.54	7.069	0.161	0.482	0.364	0.278	0.321	1.902			172	9.579	7.437	5.139	0.36	0.531	0.279	0.25	0.135	0.175	5.81	2.58	4.996	0.309	0.244	0.18	0.155	0.151	0.768
		173	1.954	3.377	1.112	0.37	0.322	0.487	0.326	0.275	0.186	3.673	2.6	6.969	0.176	0.494	0.413	0.326	0.318	1.901			173	10.105	7.651	5.266	0.352	0.563	0.282	0.252	0.126	0.174	5.783	2.64	5.155	0.31	0.258	0.175	0.144	0.152	0.74
		174	1.772	3.198	1.202	0.344	0.362	0.442	0.33	0.268	0.186	3.819	2.69	7.053	0.193	0.477	0.399	0.313	0.317	1.946			174	10.708	7.832	5.145	0.34	0.56	0.276	0.25	0.134	0.171	6.135	2.81	5.375	0.307	0.245	0.171	0.143	0.152	0.759
		175	1.563	3.462	1.19	0.352	0.441	0.404	0.347	0.18	0.187	4.108	2.7	6.644	0.182	0.489	0.409	0.323	0.316	1.838			175	11.32	7.779	4.744	0.322	0.56	0.279	0.251	0.132	0.181	6.052	2.9	5.769	0.306	0.238	0.169	0.137	0.146	0.72
		176	1.527	4.071	1.203	0.354	0.378	0.47	0.361	0.186	0.185	3.381	2.72	6.805	0.184	0.524	0.38	0.294	0.312	1.82			176	10.234	7.59	4.761	0.348	0.53	0.279	0.244	0.13	0.177	6.223	2.86	5.734	0.305	0.24	0.164	0.137	0.162	0.778
		177	1.366	4.509	1.232	0.352	0.397	0.477	0.314	0.229	0.181	3.304	2.63	7.141	0.203	0.545	0.349	0.309	0.301	1.954			177	9.456	7.321	4.778	0.342	0.523	0.286	0.246	0.133	0.177	6.139	2.8	5.49	0.305	0.236	0.166	0.139	0.166	0.641
		178	1.589	4.601	1.102	0.372	0.365	0.435	0.328	0.24	0.18	3.671	3.4	6.934	0.184	0.551	0.33	0.352	0.311	1.873			178	9.896	7.384	4.973	0.326	0.53	0.287	0.242	0.149	0.176	6.082	2.84	5.407	0.288	0.23	0.162	0.141	0.162	0.668
		179	1.539	4.289	1.202	0.377	0.335	0.422	0.341	0.17	0.181	3.356	2.61	6.84	0.163	0.546	0.348	0.281	0.307	1.752			179	9.572	8.207	5.151	0.321	0.494	0.286	0.257	0.152	0.175	6.445	2.85	5.596	0.296	0.231	0.16	0.146	0.159	0.641
		180	1.784	3.73	1.122	0.372	0.341	0.458	0.368	0.187	0.188	3.153	2.54	6.72	0.187	0.536	0.395	0.311	0.304	2.125			180	10.187	7.757	4.886	0.351	0.477	0.286	0.261	0.153	0.175	6.195	2.85	5.802	0.397	0.229	0.156	0.143	0.155	0.754
		181	1.742	3.324	1.119	0.363	0.363	0.481	0.34	0.22	0.186	3.459	2.55	6.5	0.184	0.524	0.427	0.28	0.319	1.731			181	9.923	7.641	4.887	0.351	0.489	0.28	0.255	0.148	0.173	5.992	2.7	5.56	0.316	0.237	0.157	0.15	0.156	0.702
		182	1.735	3.28	1.095	0.373	0.353	0.422	0.326	0.216	0.183	3.174	2.52	6.442	0.176	0.552	0.497	0.312	0.319	1.667			182	10.048	7.39	5.249	0.334	0.469	0.274	0.249	0.158	0.177	6.198	2.65	5.379	0.301	0.242	0.155	0.148	0.162	0.747
		183	1.57	3.539	1.222	0.364	0.383	0.415	0.34	0.17	0.185	3.236	2.57	6.392	0.172	0.544	0.502	0.298	0.332	1.798			183	9.925	7.168	5.136	0.332	0.465	0.267	0.25	0.145	0.17	6.62	2.64	5.167	0.298	0.236	0.157	0.145	0.159	0.66
		184	1.3	3.79	1.349	0.352	0.376	0.459	0.359	0.207	0.185	3.341	2.55	6.668	0.196	0.521	0.454	0.303	0.352	1.898			184	10.345	7.125	5	0.359	0.464	0.286	0.246	0.138	0.176	6.397	2.66	4.943	0.298	0.226	0.173	0.15	0.158	0.713
		185	1.407	4.15	1.307	0.357	0.367	0.464	0.364	0.218	0.178	3.303	2.49	6.912	0.196	0.529	0.381	0.277	0.348	2.169			185	10.329	7.164	4.927	0.338	0.453	0.279	0.256	0.13	0.178	6.752	2.83	4.668	0.294	0.238	0.185	0.152	0.159	0.806
		186	1.221	4.036	1.174	0.37	0.393	0.431	0.359	0.206	0.184	3.399	2.44	6.716	0.185	0.511	0.336	0.271	0.34	1.752			186	10.366	7.099	4.417	0.319	0.44	0.27	0.264	0.135	0.181	6.502	2.9	4.529	0.305	0.243	0.187	0.152	0.146	0.701
		187	1.342	3.644	1.228	0.35	0.424	0.436	0.373	0.175	0.186	3.358	2.4	6.819	0.185	0.505	0.319	0.292	0.34	1.771			187	10.054	7.035	4.663	0.326	0.442	0.269	0.261	0.136	0.184	6.441	2.86	4.354	0.308	0.233	0.178	0.151	0.145	0.71
		188	1.306	3.322	1.395	0.363	0.433	0.464	0.383	0.198	0.184	2.824	2.28	6.895	0.19	0.48	0.352	0.299	0.332	2.12			188	9.381	7.311	5.104	0.344	0.452	0.264	0.258	0.137	0.169	6.415	2.73	4.342	0.43	0.229	0.176	0.15	0.148	0.71
		189	1.397	3.159	1.013	0.349	0.373	0.454	0.375	0.217	0.176	2.983	2.29	7.095	0.166	0.498	0.44	0.278	0.326	1.831			189	11.495	7.203	4.853	0.317	0.473	0.268	0.246	0.13	0.166	6.215	2.65	4.837	0.327	0.236	0.164	0.151	0.148	0.857
		190	1.563	3.396	1.113	0.393	0.34	0.464	0.381	0.218	0.177	2.947	2.47	7.097	0.171	0.519	0.518	0.286	0.332	1.747			190	15.91	6.934	5.046	0.301	0.477	0.27	0.245	0.137	0.165	6.521	2.71	5.145	0.308	0.225	0.157	0.149	0.145	0.724
		191	1.472	4.018	1.056	0.404	0.321	0.456	0.39	0.184	0.181	3.114	2.61	7.007	0.177	0.51	0.517	0.281	0.328	1.743			191	15.24	6.84	4.994	0.317	0.495	0.273	0.256	0.144	0.167	6.094	2.87	5.529	0.313	0.222	0.165	0.151	0.153	0.79
		192	1.694	4.164	1.148	0.414	0.323	0.453	0.406	0.187	0.18	3.048	2.57	6.856	0.172	0.488	0.5	0.28	0.32	1.813			192	15.886	7.545	4.893	0.331	0.497	0.271	0.246	0.143	0.176	6.244	2.89	5.533	0.32	0.224	0.168	0.155	0.156	0.952
		193	1.429	4.121	1.069	0.446	0.331	0.47	0.357	0.212	0.186	3.071	2.6	6.681	0.167	0.476	0.411	0.344	0.33	1.492			193	17.421	7.424	5.311	0.318	0.482	0.277	0.237	0.137	0.176	6.568	2.89	4.978	0.322	0.226	0.164	0.155	0.154	0.75
		194	1.366	3.599	1.057	0.372	0.345	0.469	0.358	0.246	0.184	3.295	2.59	6.615	0.171	0.464	0.395	0.275	0.327	1.6			194	12.704	7.207	4.759	0.308	0.482	0.271	0.238	0.136	0.174	6.311	2.82	4.786	0.431	0.22	0.164	0.149	0.152	0.695
		195	1.406	3.363	1.031	0.377	0.35	0.443	0.348	0.205	0.18	3.595	2.39	6.718	0.181	0.478	0.425	0.286	0.321	1.588			195	11.109	6.759	4.473	0.345	0.471	0.276	0.242	0.146	0.167	9.01	2.85	4.717	0.314	0.218	0.169	0.146	0.154	0.611
		196	1.35	3.194	1.153	0.367	0.318	0.444	0.385	0.182	0.179	3.908	2.28	6.884	0.205	0.495	0.418	0.312	0.332	1.944			196	10.876	6.67	4.493	0.348	0.462	0.268	0.244	0.138	0.172	9.23	2.99	4.856	0.306	0.214	0.182	0.146	0.158	0.755
		197	1.562	3.416	1.121	0.35	0.281	0.479	0.353	0.204	0.177	4.93	2.32	6.93	0.187	0.459	0.458	0.358	0.324	2.119			197	10.697	6.842	4.409	0.322	0.537	0.267	0.243	0.141	0.178	7.901	3.03	6.383	0.295	0.201	0.176	0.146	0.166	0.786
		198	1.445	3.759	1.102	0.354	0.301	0.466	0.33	0.229	0.182	6.176	2.45	6.896	0.176	0.464	0.497	0.298	0.444	2.235			198	10.653	7.297	4.759	0.307	0.547	0.283	0.244	0.136	0.173	8.031	3.19	14.187	0.301	0.182	0.171	0.148	0.162	0.814
		199	1.493	3.755	1.199	0.34	0.377	0.461	0.34	0.204	0.189	7.809	2.44	6.752	0.185	0.481	0.49	0.272	0.312	1.763			199	10.927	7.216	5.024	0.36	0.53	0.287	0.244	0.146	0.165	9.883	3.37	14.633	0.298	0.176	0.161	0.158	0.159	0.832
		200	1.579	3.67	1.113	0.33	0.375	0.406	0.34	0.173	0.189	7.767	2.48	6.731	0.168	0.493	0.482	0.292	0.29	1.688			200	12.755	7.004	4.998	0.357	0.528	0.278	0.239	0.156	0.167	11.342	3.47	9.572	0.293	0.172	0.154	0.166	0.162	0.682
		201	1.434	3.524	1.114	0.359	0.368	0.468	0.38	0.24	0.189	7.858	2.43	6.836	0.162	0.485	0.452	0.279	0.307	2.036			201	20.204	7.04	5.088	0.33	0.561	0.27	0.238	0.154	0.165	9.235	3.34	8.209	0.307	0.176	0.157	0.163	0.162	0.715
		202	1.632	3.21	1.12	0.363	0.32	0.459	0.338	0.26	0.192	8.191	2.53	7.109	0.172	0.491	0.456	0.312	0.307	1.641			202	24.398	7.114	4.656	0.335	0.543	0.276	0.244	0.154	0.178	8.481	3.31	9.212	0.335	0.173	0.156	0.163	0.158	0.954
		203	1.472	3.416	1.115	0.354	0.348	0.46	0.328	0.279	0.184	8.805	2.57	7.094	0.198	0.513	0.452	0.327	0.316	1.52			203	17.817	6.972	4.409	0.362	0.497	0.271	0.249	0.149	0.173	8.44	3.25	6.65	0.297	0.174	0.16	0.157	0.161	0.728
		204	1.539	3.379	1.211	0.35	0.402	0.422	0.331	0.227	0.179	9.134	2.54	7.076	0.199	0.565	0.465	0.267	0.331	1.574			204	14.594	6.535	4.788	0.352	0.499	0.258	0.238	0.155	0.169	8.283	3.77	5.834	0.287	0.174	0.168	0.156	0.16	0.777
		205	1.459	3.661	1.17	0.346	0.44	0.472	0.346	0.178	0.175	10.384	2.4	6.819	0.183	0.585	0.463	0.293	0.328	2.013			205	8.689	6.995	4.503	0.345	0.499	0.266	0.24	0.153	0.177	8.104	4.58	5.688	0.287	0.171	0.169	0.162	0.16	0.726
		206	1.298	3.744	1.239	0.36	0.415	0.47	0.376	0.216	0.174	9.294	2.33	6.625	0.169	0.557	0.474	0.272	0.323	1.823			206	7.023	7.441	4.657	0.352	0.489	0.279	0.245	0.149	0.179	8.999	3.25	5.953	0.294	0.171	0.17	0.166	0.165	0.712
		207	1.534	3.499	1.05	0.366	0.444	0.467	0.343	0.217	0.174	0.076	2.4	6.563	0.178	0.557	0.467	0.278	0.333	1.744			207	6.534	7.713	4.522	0.372	0.494	0.276	0.253	0.143	0.176	12.291	3.05	5.299	0.299	0.173	0.178	0.175	0.159	0.836
		208	1.296	3.357	1.112	0.354	0.383	0.423	0.333	0.205	0.175	0.076	2.46	6.974	0.189	0.579	0.431	0.361	0.329	1.736			208	6.94	7.028	4.755	0.36	0.518	0.273	0.258	0.139	0.18	11.602	2.98	4.871	0.295	0.18	0.176	0.173	0.161	0.749
		209	1.551	3.345	1.159	0.363	0.373	0.465	0.34	0.179	0.172	4.939	2.49	7.135	0.177	0.594	0.423	0.3	0.327	2.246			209	6.874	6.69	4.621	0.341	0.524	0.268	0.263	0.135	0.184	9.73	3.05	4.558	0.299	0.184	0.177	0.175	0.161	0.878
		210	1.46	3.417	1.094	0.369	0.342	0.474	0.349	0.236	0.173	9.83	2.48	7.055	0.196	0.566	0.446	0.299	0.333	1.84			210	6.788	7.108	4.486	0.364	0.536	0.27	0.26	0.141	0.181	10.888	2.75	4.706	0.303	0.188	0.181	0.16	0.163	0.726
		211	1.488	3.631	1.164	0.367	0.398	0.465	0.376	0.232	0.174	9.694	2.44	7.14	0.204	0.552	0.443	0.308	0.337	1.71			211	6.539	7.003	4.39	0.353	0.524	0.278	0.249	0.147	0.182	9.139	2.54	4.982	0.307	0.188	0.178	0.149	0.163	0.79
		212	1.875	3.544	1.155	0.377	0.385	0.411	0.517	0.192	0.178	9.69	2.39	7.055	0.204	0.553	0.451	0.316	0.326	2.168			212	6.361	7.228	4.468	0.339	0.515	0.284	0.246	0.148	0.176	8.161	2.62	5.511	0.3	0.194	0.176	0.149	0.165	0.756
		213	1.566	3.694	1.207	0.367	0.316	0.438	0.63	0.191	0.178	10.252	2.38	6.89	0.205	0.541	0.493	0.36	0.328	2.212			213	6.051	7.304	4.552	0.348	0.493	0.294	0.247	0.147	0.188	7.879	3.77	5.451	0.304	0.206	0.175	0.152	0.163	0.782
		214	1.513	3.806	1.152	0.418	0.336	0.461	0.375	0.273	0.176	10.679	2.49	6.981	0.201	0.541	0.516	0.329	0.341	2.179			214	5.6	7.088	4.643	0.362	0.49	0.284	0.248	0.145	0.172	7.398	3.27	5.207	0.425	0.21	0.188	0.147	0.158	0.848
		215	1.468	3.52	1.13	0.704	0.322	0.467	0.385	0.292	0.181	10.79	2.5	7.038	0.182	0.526	0.514	0.295	0.329	2.238			215	5.475	6.963	4.801	0.34	0.491	0.289	0.265	0.15	0.178	7.46	3.35	4.823	0.323	0.207	0.186	0.145	0.163	0.696
		216	1.553	3.684	1.117	0.589	0.332	0.445	0.396	0.244	0.183	10.299	2.68	7.026	0.189	0.53	0.472	0.283	0.333	1.987			216	5.292	7.076	4.823	0.327	0.51	0.283	0.26	0.156	0.181	6.977	4.36	4.837	0.301	0.205	0.193	0.144	0.16	0.811
		217	1.435	3.891	1.276	0.554	0.391	0.441	0.402	0.178	0.181	9.848	2.71	7.061	0.186	0.515	0.436	0.344	0.328	1.88			217	5.084	7.179	5.013	0.367	0.497	0.286	0.267	0.151	0.179	6.68	4.22	4.96	0.307	0.206	0.185	0.147	0.16	0.856
		218	1.453	3.56	1.188	0.359	0.371	0.498	0.415	0.185	0.185	9.921	2.68	6.512	0.193	0.53	0.428	0.319	0.319	1.964			218	4.706	7.707	4.802	0.362	0.5	0.29	0.263	0.145	0.181	6.573	5.24	4.916	0.305	0.22	0.165	0.151	0.156	0.881
		219	1.533	3.691	1.166	0.353	0.427	0.506	0.461	0.235	0.19	9.018	2.68	6.736	0.224	0.525	0.451	0.281	0.322	1.633			219	4.724	7.405	4.694	0.336	0.503	0.283	0.258	0.138	0.186	6.401	3.95	5.401	0.308	0.218	0.165	0.156	0.153	0.82
		220	1.533	3.775	1.174	0.355	0.439	0.506	0.477	0.244	0.203	8.017	2.58	6.61	0.244	0.483	0.435	0.274	0.325	1.699			220	5.024	7.388	4.812	0.327	0.481	0.289	0.253	0.142	0.183	7.149	3.59	5.718	0.322	0.218	0.163	0.156	0.158	0.742
		221	1.361	3.883	1.123	0.356	0.421	0.475	0.42	0.175	0.217	7.518	2.55	6.913	0.266	0.507	0.463	0.275	0.314	1.987			221	5.183	7.519	4.779	0.331	0.458	0.287	0.241	0.151	0.19	7.355	3.11	6.085	0.3	0.209	0.155	0.152	0.159	0.901
		222	1.54	3.554	1.061	0.336	0.396	0.483	0.394	0.2	0.193	6.687	2.52	7.159	0.206	0.549	0.494	0.268	0.306	2.041			222	5.137	7.474	4.961	0.34	0.454	0.288	0.241	0.145	0.179	7.311	2.95	5.567	0.305	0.215	0.141	0.148	0.16	0.73
		223	1.255	3.74	1.058	0.486	0.377	0.519	0.382	0.198	0.189	6.49	2.65	6.868	0.195	0.564	0.518	0.286	0.31	2.048			223	5.106	7.458	4.87	0.326	0.459	0.285	0.25	0.141	0.172	6.443	2.95	5.379	0.304	0.221	0.141	0.148	0.158	0.869
		224	1.574	3.961	1.105	0.37	0.377	0.511	0.368	0.259	0.189	5.919	2.77	6.715	0.182	0.562	0.579	0.294	0.32	1.626			224	4.878	7.436	4.335	0.36	0.46	0.288	0.254	0.147	0.173	6.222	3.09	5.337	0.365	0.22	0.138	0.152	0.154	0.835
		225	1.44	3.528	1.205	0.374	0.359	0.491	0.358	0.232	0.2	5.592	2.6	6.558	0.183	0.677	0.551	0.317	0.325	2.046			225	4.682	7.488	4.142	0.353	0.466	0.29	0.259	0.153	0.17	5.841	3.14	5.012	0.39	0.22	0.15	0.156	0.158	0.865
		226	1.335	4.031	1.275	0.37	0.439	0.44	0.376	0.209	0.232	5.249	2.53	6.495	0.175	0.699	0.498	0.324	0.345	1.918			226	4.999	7.213	4.938	0.335	0.481	0.285	0.259	0.155	0.17	6.329	3	4.801	0.294	0.216	0.161	0.159	0.16	0.869
		227	1.5	3.77	1.575	0.391	0.443	0.503	0.366	0.179	0.238	4.958	2.47	6.788	0.171	0.554	0.498	0.341	0.333	1.901			227	5.034	7.447	4.818	0.376	0.476	0.277	0.263	0.15	0.173	7.298	2.92	5.158	0.288	0.217	0.167	0.154	0.159	0.925
		228	1.386	3.607	1.11	0.388	0.404	0.482	0.355	0.235	0.201	4.762	2.26	6.995	0.172	0.465	0.471	0.325	0.31	1.979			228	4.985	7.38	4.752	0.368	0.499	0.287	0.261	0.143	0.179	7.578	2.86	5.414	0.293	0.227	0.176	0.154	0.162	0.918
		229	1.562	3.671	1.152	0.373	0.357	0.452	0.352	0.231	0.186	4.672	2.54	6.997	0.183	0.606	0.451	0.319	0.313	2.191			229	4.505	7.762	5.344	0.327	0.508	0.296	0.271	0.16	0.186	7.567	2.71	5.683	0.299	0.228	0.167	0.163	0.156	0.818
		230	1.503	3.629	1.218	0.366	0.321	0.454	0.366	0.19	0.189	3.989	2.49	6.824	0.186	0.566	0.463	0.324	0.317	1.927			230	4.326	7.779	5.273	0.333	0.471	0.295	0.259	0.152	0.187	7.197	2.77	5.156	0.304	0.223	0.156	0.157	0.16	0.772
		231	1.519	3.746	1.365	0.372	0.312	0.485	0.394	0.186	0.191	3.716	2.6	6.522	0.19	0.479	0.48	0.337	0.307	1.792			231	4.282	7.784	5.012	0.368	0.48	0.29	0.257	0.14	0.192	6.629	2.94	4.504	0.301	0.221	0.168	0.156	0.16	0.781
		232	1.546	3.584	1.108	0.394	0.358	0.463	0.356	0.226	0.195	3.664	2.57	6.311	0.176	0.414	0.519	0.284	0.325	2.403			232	4.418	7.473	5.165	0.347	0.485	0.296	0.246	0.133	0.201	6.803	2.87	4.037	0.303	0.218	0.164	0.154	0.156	0.946
		233	2.007	3.794	1.073	0.399	0.339	0.394	0.358	0.237	0.186	3.936	2.51	6.574	0.183	0.427	0.505	0.289	0.322	1.862			233	4.7	7.759	5.341	0.341	0.513	0.296	0.244	0.144	0.195	7.519	2.78	3.891	0.31	0.218	0.162	0.148	0.155	0.722
		234	2.956	3.827	1.088	0.36	0.425	0.481	0.359	0.272	0.187	3.726	2.46	7.021	0.205	0.472	0.543	0.286	0.32	1.801			234	4.347	7.91	5.154	0.37	0.492	0.295	0.247	0.14	0.188	8.241	2.61	4.361	0.363	0.217	0.159	0.154	0.158	0.668
		235	1.945	3.858	1.076	0.356	0.39	0.446	0.358	0.213	0.191	3.671	2.44	6.932	0.186	0.437	0.552	0.299	0.316	2.107			235	4.506	7.548	7.93	0.347	0.508	0.287	0.247	0.137	0.178	7.789	2.48	5.545	0.37	0.214	0.153	0.154	0.152	0.814
		236	1.918	3.815	1.225	0.365	0.323	0.444	0.369	0.197	0.226	3.833	2.43	6.955	0.184	0.438	0.546	0.324	0.309	1.663			236	4.537	7.94	11.223	0.337	0.5	0.281	0.253	0.138	0.179	6.943	2.37	6.424	0.306	0.212	0.151	0.154	0.151	0.599
		237	2.439	3.775	1.125	0.381	0.352	0.432	0.357	0.213	0.202	3.787	2.66	6.943	0.376	0.472	0.558	0.291	0.311	2.137			237	4.442	8.109	14.942	0.365	0.516	0.276	0.252	0.146	0.181	6.965	2.49	6.083	0.311	0.22	0.158	0.159	0.155	0.719
		238	3.264	3.778	1.201	0.366	0.352	0.481	0.362	0.204	0.187	3.822	2.7	6.559	0.389	0.5	0.446	0.343	0.313	1.973			238	4.57	8.089	9.82	0.364	0.505	0.285	0.256	0.147	0.182	7.025	2.72	5.81	0.303	0.229	0.162	0.151	0.151	0.728
		239	2.66	3.693	1.119	0.359	0.373	0.451	0.345	0.193	0.16	3.966	2.72	5.681	0.249	0.446	0.564	0.32	0.314	1.896			239	5.555	7.853	6.799	0.346	0.512	0.274	0.256	0.143	0.181	8.319	2.8	5.444	0.301	0.222	0.162	0.159	0.16	0.641
		240	2.589	4.109	1.146	0.365	0.476	0.441	0.371	0.24	0.184	3.774	2.53	5.955	0.206	0.476	0.473	0.365	0.322	1.971			240	5.425	8.319	5.642	0.383	0.515	0.279	0.273	0.142	0.182	8.292	2.74	4.95	0.304	0.223	0.17	0.159	0.164	0.789
		241	1.996	3.859	1.19	0.378	0.579	0.479	0.366	0.225	0.195	4.328	2.48	6.428	0.214	0.54	0.495	0.361	0.32	2.086			241	6.05	8.212	5.295	0.388	0.5	0.27	0.272	0.143	0.183	7.473	2.58	4.527	0.313	0.246	0.174	0.162	0.159	0.629
		242	1.629	4.38	1.073	0.374	0.488	0.488	0.347	0.212	0.194	4.24	2.32	6.51	0.214	0.556	0.508	0.297	0.317	1.908			242	6.34	8.39	4.899	0.353	0.5	0.257	0.271	0.149	0.184	7.142	2.43	4.54	0.302	0.239	0.175	0.165	0.157	0.805
		243	1.43	4.131	1.126	0.362	0.376	0.456	0.35	0.22	0.213	3.893	2.44	6.431	0.195	0.549	0.519	0.302	0.313	2.296			243	4.448	8.138	4.95	0.339	0.462	0.271	0.299	0.144	0.187	6.834	2.58	4.987	0.307	0.232	0.17	0.156	0.154	0.824
		244	1.281	4.144	1.127	0.365	0.397	0.459	0.348	0.18	0.217	3.303	2.57	6.876	0.196	0.602	0.578	0.304	0.315	1.719			244	4.765	8.68	5.518	0.347	0.456	0.276	0.29	0.139	0.181	6.615	2.61	5.575	0.313	0.24	0.157	0.152	0.16	0.762
		245	1.197	4.208	1.041	0.34	0.344	0.482	0.386	0.19	0.21	3.206	2.55	6.733	0.18	0.621	0.564	0.307	0.311	1.886			245	4.528	8.635	5.892	0.338	0.466	0.276	0.269	0.142	0.195	6.469	2.55	6.202	0.308	0.239	0.158	0.153	0.156	0.775
		246	1.168	3.762	1.093	0.351	0.343	0.476	0.355	0.223	0.21	3.354	2.47	6.655	0.184	0.669	0.524	0.347	0.321	1.746			246	4.595	8.197	5.544	0.31	0.453	0.273	0.249	0.153	0.191	6.459	2.46	6.088	0.371	0.231	0.166	0.153	0.158	0.805
		247	1.097	3.715	1.755	0.357	0.415	0.427	0.342	0.224	0.209	3.534	2.4	6.938	0.185	0.689	0.491	0.342	0.32	2.211			247	4.389	8.104	5.428	0.34	0.47	0.267	0.245	0.155	0.189	6.296	2.36	5.54	0.324	0.239	0.187	0.156	0.159	0.85
		248	1.381	3.442	2.574	0.354	0.453	0.447	0.353	0.179	0.209	3.888	2.43	6.952	0.177	0.7	0.496	0.335	0.324	2.092			248	5.401	7.39	5.786	0.351	0.473	0.272	0.24	0.153	0.183	6.058	2.53	5.818	0.31	0.235	0.192	0.154	0.16	0.816
		249	1.515	3.525	1.263	0.355	0.429	0.472	0.359	0.2	0.206	3.913	2.52	7.009	0.174	0.74	0.474	0.265	0.312	2.064			249	5.243	7.465	5.477	0.363	0.461	0.263	0.243	0.15	0.182	6.472	2.67	5.6	0.303	0.241	0.183	0.15	0.156	0.951
		250	1.695	3.34	0.996	0.364	0.48	0.446	0.393	0.197	0.217	3.51	2.56	6.821	0.192	0.699	0.433	0.274	0.313	1.874			250	5.039	7.291	4.729	0.387	0.46	0.27	0.245	0.153	0.181	6.406	2.82	5.429	0.306	0.24	0.174	0.15	0.153	0.853
		251	1.86	3.66	1.051	0.365	0.479	0.415	0.387	0.227	0.211	3.496	2.44	6.383	0.199	0.685	0.428	0.292	0.311	1.805			251	4.677	7.543	4.567	0.392	0.467	0.279	0.25	0.158	0.178	6.701	2.63	5.377	0.304	0.236	0.173	0.153	0.153	0.886
		252	1.914	3.615	1.048	0.364	0.437	0.487	0.457	0.206	0.207	3.346	2.37	6.675	0.174	0.693	0.453	0.28	0.312	1.941			252	4.724	7.31	4.726	0.356	0.461	0.274	0.252	0.145	0.172	6.383	2.62	5.171	0.298	0.224	0.174	0.156	0.156	0.822
		253	2.061	3.51	1.096	0.373	0.465	0.491	0.38	0.217	0.207	3.15	2.38	6.706	0.177	0.647	0.47	0.31	0.311	1.784			253	4.798	7.324	5.178	0.346	0.481	0.281	0.257	0.141	0.178	7.03	2.65	4.961	0.299	0.222	0.165	0.158	0.157	0.906
		254	1.932	3.441	1.105	0.369	0.345	0.483	0.385	0.196	0.21	3.164	2.46	6.917	0.186	0.637	0.518	0.323	0.308	2.4			254	4.44	7.274	5.693	0.377	0.476	0.266	0.261	0.133	0.181	6.634	2.77	5.121	0.295	0.24	0.173	0.163	0.146	0.971
		255	1.687	3.276	1.147	0.384	0.364	0.439	0.381	0.192	0.222	3.343	2.46	6.624	0.196	0.659	0.531	0.336	0.317	2.391			255	4.604	6.95	5.343	0.389	0.471	0.272	0.263	0.143	0.187	6.721	2.68	5.235	0.31	0.231	0.167	0.158	0.147	1.009
		256	1.682	3.29	1.158	0.36	0.42	0.491	0.404	0.235	0.22	3.063	2.49	6.575	0.194	0.687	0.526	0.327	0.315	1.855			256	4.378	7.018	5.272	0.369	0.476	0.283	0.251	0.141	0.191	6.465	2.6	5.506	0.321	0.228	0.168	0.161	0.15	0.872
		257	1.552	3.692	1.161	0.362	0.407	0.501	0.366	0.245	0.223	3.247	2.55	6.117	0.181	0.647	0.505	0.328	0.314	1.654			257	4.889	7.484	4.99	0.379	0.469	0.283	0.263	0.142	0.182	6.37	2.57	5.47	0.314	0.222	0.158	0.166	0.149	0.876
		258	1.488	3.684	1.052	0.371	0.407	0.484	0.364	0.181	0.225	2.931	2.68	6.06	0.191	0.664	0.469	0.313	0.304	1.944			258	4.719	7.733	5.126	0.343	0.455	0.28	0.261	0.133	0.187	5.756	2.68	5.278	0.314	0.226	0.152	0.163	0.145	0.892
		259	1.584	3.435	1.075	0.543	0.376	0.433	0.356	0.176	0.23	2.694	2.73	6.669	0.207	0.637	0.453	0.304	0.308	1.749			259	4.517	7.835	4.732	0.317	0.477	0.283	0.253	0.146	0.189	6.07	2.84	4.897	0.345	0.229	0.146	0.162	0.152	0.801
		260	1.613	3.705	0.941	0.47	0.343	0.482	0.394	0.206	0.224	2.982	2.76	6.69	0.197	0.624	0.427	0.313	0.303	1.972			260	4.126	7.501	4.883	0.325	0.481	0.286	0.258	0.145	0.188	5.812	2.95	4.79	0.39	0.229	0.136	0.152	0.152	0.938
		261	1.504	3.516	1.177	0.43	0.321	0.5	0.373	0.207	0.228	2.767	2.7	6.664	0.181	0.551	0.462	0.335	0.299	1.73			261	4.062	7.406	4.916	0.359	0.479	0.277	0.268	0.14	0.185	6.484	2.78	4.947	0.308	0.238	0.144	0.147	0.149	0.793
		262	1.658	3.448	0.076	0.585	0.33	0.485	0.359	0.193	0.233	3.046	2.63	6.557	0.183	0.534	0.505	0.356	0.296	1.989			262	5.278	7.788	5.5	0.329	0.472	0.293	0.263	0.139	0.184	6.682	2.59	5.375	0.314	0.231	0.151	0.148	0.146	0.923
		263	1.762	3.413	0.076	0.453	0.4	0.431	0.357	0.179	0.233	3.759	2.69	6.178	0.194	0.529	0.554	0.331	0.301	1.945			263	5.006	7.815	5.389	0.328	0.468	0.285	0.255	0.143	0.178	6.286	2.65	5.941	0.314	0.235	0.159	0.157	0.149	0.853
		264	1.611	3.396	1.041	0.407	0.45	0.477	0.376	0.196	0.236	3.129	2.74	6.041	0.187	0.587	0.593	0.305	0.311	1.638			264	4.723	7.494	5.048	0.379	0.466	0.282	0.253	0.148	0.18	5.889	2.65	6.391	0.315	0.238	0.157	0.155	0.159	0.811
		265	1.732	3.458	1.439	0.4	0.509	0.487	0.389	0.204	0.237	2.593	2.75	5.845	0.179	0.629	0.602	0.323	0.315	2.309			265	4.206	7.526	4.833	0.36	0.451	0.282	0.248	0.145	0.181	5.642	2.6	6.028	0.318	0.246	0.152	0.157	0.158	0.698
		266	1.671	3.415	1.041	0.392	0.456	0.472	0.348	0.202	0.233	3.821	2.65	5.797	0.183	0.613	0.56	0.311	0.321	1.912			266	4.926	7.364	4.887	0.354	0.438	0.271	0.247	0.146	0.183	5.91	2.64	5.675	0.299	0.24	0.151	0.159	0.161	0.582
		267	1.43	3.559	1.098	0.379	0.448	0.431	0.35	0.201	0.234	4.03	2.55	6.012	0.183	0.545	0.473	0.31	0.325	1.786			267	4.539	7.444	5.126	0.4	0.451	0.267	0.25	0.141	0.185	6.439	2.56	5.307	0.307	0.243	0.145	0.159	0.152	0.727
		268	1.499	3.645	1.069	0.367	0.366	0.483	0.347	0.187	0.238	3.432	2.44	6.142	0.194	0.526	0.432	0.309	0.313	1.953			268	4.296	7.34	5.222	0.357	0.452	0.277	0.256	0.153	0.189	6.993	2.45	5.238	0.303	0.25	0.15	0.155	0.151	0.666
		269	1.343	3.654	2.129	0.362	0.342	0.494	0.382	0.217	0.237	3.753	2.52	6.123	0.182	0.515	0.458	0.288	0.314	1.853			269	4.502	7.346	5.209	0.345	0.469	0.279	0.249	0.151	0.185	7.001	2.54	5.364	0.376	0.248	0.143	0.155	0.16	0.744
		270	1.339	3.625	1.819	0.348	0.347	0.493	0.368	0.221	0.245	3.378	2.59	6.152	0.176	0.489	0.489	0.309	0.309	1.742			270	4.501	7.71	5.148	0.373	0.473	0.285	0.249	0.151	0.192	7.041	2.61	5.318	0.339	0.249	0.151	0.16	0.157	0.763
		271	1.473	3.383	1.679	0.372	0.295	0.452	0.356	0.223	0.25	3.03	2.6	6.386	0.185	0.498	0.524	0.337	0.308	1.796			271	4.862	7.207	4.747	0.349	0.468	0.291	0.259	0.144	0.191	6.663	2.68	5.544	0.332	0.256	0.154	0.173	0.159	0.725
		272	1.483	3.634	1.448	0.378	0.308	0.489	0.347	0.23	0.26	3.233	2.44	6.315	0.198	0.514	0.578	0.404	0.308	2.034			272	4.985	7.242	4.964	0.319	0.466	0.281	0.249	0.147	0.18	6.735	2.52	5.716	0.325	0.249	0.159	0.173	0.16	0.846
		273	1.529	3.917	1.448	0.373	0.29	0.5	0.377	0.243	0.253	3.273	2.29	6.106	0.206	0.509	0.584	0.337	0.311	1.747			273	4.66	7.384	5.189	0.328	0.495	0.274	0.249	0.153	0.179	6.411	2.45	5.77	0.323	0.241	0.156	0.168	0.151	0.708
		274	1.796	3.923	1.329	0.424	0.242	0.482	0.368	0.214	0.261	3.809	2.33	6.13	0.212	0.549	0.518	0.316	0.298	1.618			274	4.897	7.772	5.247	0.361	0.52	0.279	0.252	0.153	0.176	6.464	2.49	5.723	0.331	0.24	0.155	0.166	0.153	0.661
		275	1.74	3.754	1.37	0.428	0.276	0.485	0.352	0.241	0.268	3.45	2.34	6.193	0.211	0.509	0.483	0.333	0.303	1.647			275	4.352	7.971	4.767	0.357	0.511	0.267	0.263	0.149	0.159	6.273	2.54	5.677	0.326	0.216	0.155	0.16	0.155	0.713
		276	1.684	3.724	1.73	0.446	0.3	0.489	0.344	0.271	0.262	2.915	2.47	6.157	0.226	0.512	0.466	0.351	0.312	2.016			276	4.356	8.112	4.815	0.352	0.503	0.282	0.266	0.149	0.163	6.479	2.69	5.753	0.317	0.214	0.161	0.157	0.155	0.729
		277	1.719	3.849	1.127	0.413	0.304	0.531	0.353	0.27	0.273	3.027	2.4	6.21	0.211	0.509	0.482	0.38	0.313	1.84			277	3.978	8.073	4.755	0.377	0.5	0.289	0.267	0.155	0.165	5.94	2.69	5.652	0.332	0.22	0.156	0.149	0.158	0.837
		278	1.413	3.644	1.411	0.585	0.306	0.489	0.372	0.205	0.278	3.449	2.3	6.392	0.194	0.51	0.521	0.315	0.34	2.094			278	3.907	7.745	4.869	0.368	0.498	0.28	0.265	0.153	0.161	6.43	2.46	5.3	0.314	0.228	0.157	0.144	0.157	0.77
		279	1.571	3.879	1.238	0.384	0.299	0.483	0.359	0.203	0.276	3.12	2.35	6.35	0.201	0.502	0.569	0.271	0.347	1.803			279	4.151	7.943	4.616	0.365	0.512	0.289	0.251	0.15	0.168	6.453	2.44	5.349	0.309	0.228	0.154	0.136	0.149	0.726
		280	1.812	3.823	1.135	0.382	0.29	0.468	0.349	0.229	0.281	3.214	2.37	6.326	0.194	0.478	0.572	0.299	0.681	2.083			280	4.131	8.324	4.784	0.381	0.514	0.281	0.251	0.157	0.167	6.473	2.76	5.626	0.308	0.23	0.161	0.131	0.153	0.735
		281	1.853	4.045	1.379	0.384	0.272	0.528	0.338	0.229	0.291	3.323	2.47	6.359	0.184	0.506	0.535	0.353	0.59	2.252			281	4.103	8.129	4.993	0.394	0.516	0.281	0.25	0.155	0.17	6.474	2.58	5.854	0.334	0.245	0.16	0.135	0.151	0.755
		282	2.42	4.071	1.069	0.385	0.277	0.487	0.352	0.209	0.303	3.112	2.46	6.139	0.204	0.529	0.514	0.337	0.352	2.506			282	4.16	8.114	4.858	0.39	0.485	0.275	0.258	0.148	0.178	5.909	2.6	5.994	0.435	0.248	0.167	0.135	0.157	0.706
		283	2.158	3.838	1.162	0.369	0.312	0.476	0.379	0.227	0.299	3.1	2.49	6.117	0.2	0.533	0.523	0.389	0.369	2.263			283	4.4	8.173	4.839	0.384	0.487	0.279	0.257	0.144	0.188	6.081	2.61	5.835	0.328	0.247	0.169	0.139	0.161	0.712
		284	1.503	3.733	1.15	0.383	0.272	0.479	0.352	0.202	0.298	3.415	2.29	6.174	0.196	0.468	0.486	0.289	0.389	2.11			284	4.3	8.393	4.836	0.411	0.466	0.289	0.252	0.141	0.196	6.091	2.54	5.371	0.329	0.248	0.17	0.149	0.156	0.769
		285	1.644	3.649	1.128	0.398	0.312	0.521	0.343	0.252	0.311	3.035	2.31	6.233	0.205	0.462	0.436	0.309	0.396	2.206			285	4.158	8.123	4.535	0.395	0.466	0.284	0.251	0.146	0.196	6.689	2.52	4.955	0.312	0.25	0.163	0.167	0.157	0.697
		286	1.403	3.803	1.055	0.392	0.304	0.464	0.344	0.242	0.311	3.201	2.3	6.03	0.222	0.481	0.477	0.365	0.381	1.848			286	4.346	8.139	4.722	0.36	0.488	0.288	0.267	0.145	0.192	6.771	2.46	4.878	0.325	0.24	0.155	0.185	0.151	0.756
		287	1.949	3.986	1.047	0.645	0.284	0.47	0.351	0.265	0.307	3.256	2.37	6.107	0.199	0.547	0.58	0.34	0.378	2.081			287	4.179	8.48	5.352	0.375	0.501	0.284	0.26	0.146	0.187	6.506	2.57	4.845	0.329	0.245	0.152	0.19	0.153	0.839
		288	2.606	4.223	1.124	0.92	0.273	0.517	0.362	0.222	0.31	3.486	2.54	6.179	0.239	0.562	0.542	0.343	0.373	1.754			288	4.256	8.126	5.349	0.381	0.49	0.291	0.251	0.144	0.197	6.291	2.66	4.978	0.323	0.245	0.15	0.195	0.15	0.789
		289	1.607	3.961	1.049	0.781	0.262	0.5	0.351	0.2	0.317	3.367	2.5	6.292	0.357	0.564	0.461	0.304	0.36	1.698			289	4.535	8.35	4.825	0.343	0.5	0.296	0.252	0.155	0.195	5.981	2.71	4.964	0.398	0.235	0.154	0.185	0.154	0.701
		290	1.742	3.853	1.024	0.415	0.25	0.454	0.337	0.242	0.314	2.964	2.5	6.33	0.272	0.586	0.49	0.355	0.355	1.497			290	4.412	8.336	4.638	0.341	0.485	0.305	0.262	0.153	0.191	6.265	2.7	5.084	0.309	0.229	0.16	0.169	0.151	0.82
		291	1.482	3.57	1.135	0.385	0.264	0.505	0.341	0.243	0.311	3.222	2.5	6.438	0.211	0.613	0.509	0.354	0.34	2.049			291	4.142	8.313	4.78	0.382	0.485	0.314	0.268	0.148	0.191	6.268	2.69	5.915	0.299	0.222	0.165	0.16	0.152	0.725
		292	1.654	3.781	1.2	0.385	0.324	0.531	0.348	0.235	0.321	3.455	2.4	6.71	0.226	0.636	0.549	0.441	0.345	1.829			292	4.233	8.086	4.943	0.364	0.484	0.312	0.257	0.145	0.191	6.529	2.55	6.182	0.293	0.22	0.177	0.165	0.152	0.722
		293	1.476	3.855	1.253	0.489	0.339	0.505	0.363	0.208	0.325	2.986	2.42	6.54	0.206	0.645	0.56	0.373	0.335	1.715			293	4.543	8.455	4.815	0.361	0.494	0.314	0.261	0.153	0.195	6.487	2.55	6.075	0.29	0.218	0.184	0.163	0.147	0.698
		294	1.403	4.066	1.174	0.401	0.333	0.455	0.33	0.216	0.324	2.892	2.55	6.237	0.194	0.642	0.675	0.351	0.334	1.757			294	4.47	9.061	4.828	0.396	0.487	0.298	0.27	0.147	0.202	6.525	2.73	5.95	0.304	0.215	0.179	0.166	0.141	0.89
		295	1.842	3.885	1.313	0.375	0.34	0.484	0.332	0.218	0.318	2.919	2.67	6.233	0.186	0.66	0.695	0.332	0.335	1.966			295	4.183	8.216	4.935	0.375	0.49	0.291	0.265	0.145	0.2	6.202	2.78	5.547	0.305	0.224	0.171	0.169	0.144	0.738
		296	1.766	3.77	1.217	0.381	0.337	0.507	0.333	0.255	0.315	3.021	2.64	6.485	0.176	0.669	0.658	0.38	0.339	1.71			296	4.485	8.334	4.816	0.359	0.505	0.3	0.253	0.144	0.199	5.816	2.78	5.379	0.298	0.223	0.158	0.172	0.142	0.675
		297	1.863	3.41	1.139	0.369	0.279	0.517	0.338	0.212	0.317	2.979	2.67	6.714	0.188	0.659	0.624	0.404	0.315	1.889			297	4.313	7.681	4.937	0.36	0.58	0.296	0.257	0.156	0.197	6.139	2.74	5.347	0.296	0.227	0.154	0.171	0.14	0.709
		298	1.834	3.439	1.124	0.377	0.299	0.467	0.391	0.212	0.318	3.378	2.59	6.688	0.192	0.63	0.588	0.358	0.311	1.984			298	4.626	7.612	5.064	0.368	0.588	0.287	0.26	0.153	0.2	5.935	2.67	5.285	0.296	0.22	0.15	0.16	0.143	0.694
		299	1.795	3.445	1.075	0.372	0.354	0.511	0.346	0.211	0.309	3.603	2.41	6.417	0.192	0.611	0.564	0.318	0.304	1.87			299	4.864	7.817	4.864	0.347	0.548	0.287	0.253	0.145	0.196	6.251	2.55	5.114	0.298	0.221	0.148	0.152	0.146	0.719
		300	1.841	3.692	1.183	0.366	0.361	0.509	0.335	0.236	0.321	3.257	2.42	6.406	0.205	0.613	0.545	0.341	0.298	2.128			300	5.362	7.697	4.797	0.337	0.539	0.298	0.255	0.152	0.194	6.223	2.63	5.108	0.299	0.23	0.147	0.149	0.148	0.691
		301	1.695	3.956	1.08	0.36	0.365	0.521	0.325	0.248	0.324	3.303	2.46	6.295	0.196	0.639	0.534	0.371	0.3	2.105			301	4.833	7.885	5.127	0.367	0.514	0.292	0.256	0.161	0.198	6.987	2.77	5.533	0.352	0.24	0.146	0.151	0.146	0.769
		302	1.699	3.646	1.039	0.357	0.343	0.462	0.354	0.212	0.343	3.498	2.55	6.436	0.178	0.609	0.584	0.366	0.305	1.771			302	4.88	7.941	5.253	0.369	0.487	0.286	0.267	0.153	0.202	6.856	2.85	5.867	0.31	0.235	0.15	0.157	0.158	0.772
		303	1.702	3.649	1.209	0.354	0.369	0.517	0.352	0.195	0.349	3.163	2.45	6.361	0.176	0.593	0.582	0.355	0.31	1.73			303	5.068	8.105	4.689	0.352	0.46	0.287	0.268	0.145	0.207	6.85	2.77	5.741	0.309	0.228	0.164	0.157	0.148	0.796
		304	1.706	3.272	1.282	0.38	0.39	0.514	0.355	0.232	0.343	3.088	2.42	6.503	0.184	0.571	0.538	0.314	0.312	2.004			304	4.736	7.835	4.903	0.371	0.475	0.274	0.27	0.149	0.209	6.883	2.77	4.942	0.314	0.251	0.177	0.16	0.145	0.717
		305	1.756	3.185	2.054	0.391	0.386	0.506	0.335	0.23	0.328	3.06	2.45	6.176	0.167	0.57	0.455	0.331	0.326	1.883			305	4.89	7.518	4.747	0.386	0.482	0.284	0.272	0.151	0.207	6.323	2.72	4.494	0.304	0.247	0.177	0.16	0.149	0.782
		306	1.728	3.538	2.992	0.372	0.435	0.435	0.344	0.19	0.331	2.956	2.45	6.379	0.178	0.598	0.433	0.376	0.332	1.712			306	4.474	7.466	5.518	0.364	0.501	0.292	0.277	0.149	0.198	6.847	2.61	4.398	0.302	0.251	0.17	0.156	0.148	0.785
		307	1.608	3.883	2.257	0.369	0.387	0.498	0.346	0.188	0.343	2.892	2.38	6.222	0.184	0.572	0.456	0.379	0.314	2.086			307	4.746	7.696	5.612	0.377	0.498	0.284	0.272	0.147	0.195	6.871	2.52	4.908	0.309	0.256	0.158	0.155	0.15	0.815
		308	2.028	3.976	1.281	0.367	0.417	0.487	0.344	0.235	0.34	2.655	2.48	6.138	0.19	0.582	0.556	0.362	0.312	1.761			308	4.523	7.857	5.536	0.398	0.481	0.29	0.265	0.152	0.201	6.148	2.52	5.291	0.314	0.248	0.146	0.148	0.142	0.778
		309	1.925	3.888	1.287	0.385	0.382	0.478	0.365	0.236	0.346	3.225	2.62	6.351	0.212	0.598	0.631	0.307	0.312	1.841			309	4.52	8.066	5.315	0.356	0.504	0.273	0.265	0.157	0.191	5.848	2.64	5.572	0.318	0.257	0.151	0.149	0.142	0.61
		310	1.752	3.684	1.253	0.387	0.367	0.429	0.382	0.183	0.349	3.211	2.64	6.112	0.193	0.627	0.655	0.331	0.321	1.655			310	4.633	7.483	5.378	0.331	0.509	0.272	0.271	0.149	0.194	5.534	2.74	5.468	0.36	0.25	0.149	0.147	0.146	0.812
		311	1.817	3.535	1.38	0.368	0.345	0.484	0.357	0.211	0.363	3.055	2.57	5.996	0.188	0.621	0.653	0.29	0.315	1.909			311	4.557	7.334	5.338	0.329	0.493	0.273	0.268	0.144	0.195	6.162	2.8	5.701	0.314	0.244	0.148	0.151	0.153	0.718
		312	1.643	3.413	1.41	0.369	0.353	0.486	0.35	0.219	0.375	3.2	2.39	5.867	0.195	0.571	0.601	0.335	0.309	1.793			312	4.681	7.581	5.229	0.359	0.482	0.273	0.259	0.149	0.198	5.774	2.77	5.863	0.315	0.254	0.14	0.144	0.151	0.744
		313	1.802	3.627	2.327	0.379	0.355	0.503	0.362	0.24	0.363	3.315	2.35	5.935	0.192	0.585	0.532	0.333	0.31	1.893			313	5.491	7.769	4.853	0.341	0.496	0.276	0.268	0.15	0.201	5.896	2.78	5.989	0.308	0.26	0.143	0.147	0.151	0.702
		314	1.632	3.772	1.371	0.377	0.358	0.471	0.376	0.207	0.366	3.173	2.39	5.908	0.217	0.596	0.483	0.293	0.318	1.857			314	5.035	7.287	4.962	0.341	0.504	0.28	0.268	0.15	0.196	6.664	2.61	5.895	0.312	0.25	0.149	0.153	0.148	0.793
		315	1.576	3.99	1.411	0.381	0.352	0.473	0.38	0.234	0.369	3.134	2.53	6.081	0.19	0.608	0.466	0.395	0.308	1.765			315	4.962	7.519	4.871	0.349	0.519	0.272	0.262	0.144	0.196	6.689	2.63	5.6	0.318	0.254	0.147	0.155	0.157	0.653
		316	1.634	4.088	1.476	0.382	0.363	0.516	0.355	0.303	0.349	3.736	2.69	5.996	0.188	0.588	0.478	0.33	0.306	1.945			316	4.707	7.725	5.147	0.322	0.511	0.284	0.256	0.145	0.2	6.641	2.85	5.559	0.312	0.242	0.144	0.161	0.15	0.687
		317	1.468	3.56	1.527	0.376	0.352	0.533	0.313	0.234	0.349	4.025	2.58	5.986	0.172	0.554	0.512	0.351	0.315	2.012			317	5.137	7.642	4.914	0.316	0.506	0.285	0.264	0.153	0.196	7.021	2.89	5.586	0.314	0.244	0.156	0.16	0.152	0.672
		318	1.79	3.393	1.542	0.383	0.344	0.479	0.329	0.221	0.346	3.899	2.61	6.263	0.187	0.564	0.55	0.342	0.31	1.995			318	5.095	7.796	4.857	0.357	0.493	0.286	0.262	0.149	0.191	7.058	2.77	5.618	0.311	0.246	0.154	0.166	0.15	0.691
		319	1.633	3.362	1.3	0.383	0.365	0.478	0.325	0.241	0.348	3.971	2.53	5.996	0.199	0.572	0.561	0.311	0.307	1.987			319	5.301	7.849	4.711	0.368	0.481	0.281	0.257	0.149	0.195	7.636	2.67	5.785	0.311	0.241	0.152	0.163	0.152	0.771
		320	1.819	3.443	1.15	0.396	0.377	0.504	0.359	0.243	0.347	3.698	2.5	6.202	0.185	0.593	0.488	0.348	0.32	1.718			320	4.998	7.905	5.01	0.355	0.498	0.285	0.263	0.147	0.201	7.367	2.57	5.937	0.311	0.235	0.149	0.168	0.16	0.755
		321	1.528	3.572	1.153	0.392	0.361	0.517	0.358	0.209	0.352	3.546	2.57	6.301	0.183	0.604	0.497	0.331	0.336	1.978			321	5.851	7.71	5.035	0.37	0.505	0.276	0.271	0.149	0.197	7.701	2.62	5.631	0.398	0.228	0.148	0.161	0.154	0.76
		322	1.628	4.167	1.225	0.464	0.366	0.46	0.328	0.214	0.359	3.43	2.54	6.072	0.206	0.574	0.503	0.327	0.342	2.001			322	5.857	8.254	4.766	0.394	0.498	0.281	0.266	0.139	0.197	7.437	2.8	5.086	0.34	0.237	0.146	0.163	0.151	0.641
		323	1.722	4.205	1.252	0.884	0.372	0.466	0.325	0.211	0.35	3.376	2.57	6.081	0.195	0.575	0.525	0.282	0.341	1.681			323	5.254	7.771	5.008	0.379	0.491	0.286	0.268	0.134	0.193	6.833	2.88	4.922	0.311	0.24	0.146	0.161	0.153	0.73
		324	1.599	3.689	1.333	0.788	0.376	0.476	0.342	0.215	0.338	3.057	2.56	6.145	0.182	0.609	0.551	0.352	0.34	1.779			324	4.629	8.005	5.223	0.372	0.504	0.288	0.274	0.142	0.195	6.595	2.76	4.932	0.308	0.232	0.146	0.156	0.153	0.717
		325	1.651	3.282	1.306	0.628	0.354	0.508	0.371	0.252	0.332	3.004	2.47	6.063	0.196	0.638	0.535	0.325	0.336	1.932			325	4.796	8.935	5.157	0.41	0.527	0.285	0.272	0.142	0.196	6.011	2.66	4.889	0.319	0.229	0.145	0.16	0.154	0.707
		326	1.782	3.313	1.219	0.415	0.331	0.488	0.36	0.257	0.33	2.876	2.43	5.904	0.203	0.596	0.538	0.328	0.337	2.122			326	5.086	9.663	5.337	0.39	0.518	0.301	0.26	0.141	0.201	5.577	2.64	5.003	0.321	0.242	0.146	0.162	0.149	0.702
		327	1.6	3.452	1.179	0.381	0.352	0.489	0.36	0.197	0.335	2.76	2.41	5.941	0.217	0.575	0.53	0.404	0.347	1.95			327	5.3	11.564	5.215	0.364	0.509	0.299	0.259	0.138	0.198	5.264	2.57	5.177	0.323	0.242	0.144	0.165	0.146	0.602
		328	1.829	3.588	1.234	0.352	0.35	0.492	0.369	0.191	0.325	2.894	2.29	5.828	0.204	0.577	0.485	0.312	0.325	1.969			328	5.086	16.067	5.042	0.394	0.493	0.305	0.262	0.154	0.195	5.839	2.59	5.328	0.331	0.232	0.141	0.168	0.145	0.643
		329	1.767	4.095	1.298	0.357	0.347	0.531	0.35	0.234	0.326	2.984	2.32	6.195	0.193	0.581	0.491	0.326	0.321	1.885			329	5.446	20.458	4.797	0.389	0.478	0.308	0.267	0.15	0.204	6.143	2.65	5.356	0.385	0.226	0.142	0.162	0.144	0.713
		330	1.858	3.972	1.155	0.363	0.357	0.508	0.35	0.245	0.323	2.939	2.48	6.533	0.205	0.608	0.493	0.272	0.327	1.729			330	5.352	24.225	4.592	0.372	0.486	0.301	0.266	0.144	0.198	6.541	2.57	5.088	0.361	0.24	0.141	0.161	0.149	0.746
		331	2.881	3.667	1.197	0.367	0.366	0.486	0.382	0.188	0.326	3.579	2.43	6.74	0.204	0.571	0.49	0.281	0.328	1.86			331	4.668	17.604	5.276	0.371	0.496	0.325	0.276	0.139	0.203	6.823	2.58	5.559	0.302	0.247	0.142	0.161	0.145	0.758
		332	1.735	3.442	1.311	0.38	0.358	0.472	0.382	0.196	0.324	4.233	2.41	6.55	0.181	0.554	0.504	0.288	0.323	1.768			332	5.264	15.217	5.58	0.412	0.489	0.317	0.276	0.156	0.198	6.722	2.6	5.92	0.301	0.236	0.145	0.165	0.146	0.794
		333	1.926	3.335	1.248	0.386	0.36	0.512	0.364	0.237	0.322	5.064	2.59	6.551	0.183	0.578	0.529	0.339	0.326	1.955			333	5.336	12.462	5.646	0.386	0.477	0.316	0.266	0.149	0.187	7.332	2.71	5.932	0.304	0.235	0.158	0.16	0.147	0.772
		334	1.654	3.473	1.215	0.392	0.369	0.509	0.358	0.262	0.319	4.004	2.59	6.277	0.19	0.551	0.567	0.334	0.326	1.896			334	4.921	11.725	5.253	0.37	0.482	0.308	0.263	0.142	0.187	7.158	2.73	6.287	0.304	0.253	0.167	0.156	0.145	0.695
		335	1.511	3.782	1.129	0.396	0.364	0.508	0.358	0.193	0.32	3.521	2.5	6.298	0.169	0.588	0.511	0.308	0.327	1.915			335	4.652	11.323	5.492	0.38	0.467	0.297	0.27	0.137	0.196	7.645	2.71	6.385	0.299	0.253	0.166	0.163	0.148	0.771
		336	1.642	4.301	1.201	0.404	0.359	0.527	0.363	0.207	0.318	3.816	2.54	6.654	0.181	0.56	0.47	0.322	0.327	1.889			336	4.643	10.176	5.205	0.379	0.46	0.296	0.275	0.157	0.184	7.761	2.63	6.32	0.313	0.248	0.166	0.158	0.15	0.716
		337	1.464	3.998	1.214	0.409	0.357	0.569	0.344	0.208	0.312	4.53	2.39	6.383	0.201	0.513	0.438	0.355	0.334	1.63			337	4.547	9.466	5.129	0.364	0.477	0.301	0.271	0.153	0.192	7.259	2.53	6.395	0.312	0.234	0.162	0.158	0.147	0.745
		338	1.51	3.918	1.25	0.407	0.353	0.555	0.335	0.281	0.312	5.178	2.46	6.397	0.202	0.535	0.44	0.334	0.326	2			338	4.377	9.216	5.279	0.381	0.491	0.299	0.266	0.149	0.198	7.44	2.54	5.936	0.313	0.244	0.162	0.168	0.139	0.741
		339	1.553	3.346	1.347	0.415	0.34	0.541	0.331	0.233	0.317	5.359	2.49	6.211	0.205	0.511	0.517	0.361	0.329	1.867			339	4.303	9.107	5.255	0.4	0.507	0.296	0.279	0.15	0.18	7.855	2.7	5.825	0.314	0.236	0.176	0.174	0.139	0.768
		340	1.446	3.255	1.524	0.414	0.355	0.548	0.351	0.271	0.317	4.653	2.57	5.791	0.217	0.519	0.552	0.279	0.328	1.734			340	4.594	9.22	5.137	0.376	0.498	0.292	0.273	0.159	0.185	7.25	2.88	5.623	0.318	0.24	0.176	0.169	0.136	0.826
		341	1.776	3.57	1.285	0.4	0.346	0.531	0.371	0.202	0.31	4.499	2.67	5.973	0.226	0.548	0.572	0.295	0.318	1.696			341	4.605	9.039	5.333	0.36	0.5	0.291	0.257	0.15	0.186	7.142	2.85	5.312	0.324	0.236	0.17	0.162	0.137	0.918
		342	1.598	3.785	1.302	0.401	0.361	0.545	0.33	0.189	0.305	4.772	2.61	5.941	0.196	0.577	0.545	0.272	0.318	1.88			342	4.735	9.424	5.387	0.376	0.505	0.294	0.267	0.146	0.182	7.137	2.78	5.666	0.422	0.244	0.166	0.163	0.142	0.82
		343	1.606	4.274	1.22	0.394	0.348	0.513	0.347	0.268	0.311	5.412	2.5	5.655	0.186	0.55	0.483	0.267	0.322	1.934			343	4.796	9.983	5.297	0.379	0.497	0.299	0.262	0.142	0.185	7.144	2.71	5.552	0.349	0.239	0.172	0.169	0.143	0.88
		344	1.882	4.432	1.315	0.374	0.359	0.53	0.363	0.283	0.305	5.562	2.49	5.656	0.189	0.586	0.47	0.299	0.311	1.884			344	5.309	9.696	5.208	0.367	0.501	0.284	0.258	0.151	0.192	7.462	2.72	5.341	0.317	0.227	0.17	0.165	0.148	0.914
		345	1.672	3.777	1.257	0.384	0.381	0.53	0.407	0.387	0.3	5.285	2.41	5.688	0.202	0.569	0.447	0.306	0.307	2.259			345	5.137	9.39	5.193	0.368	0.51	0.281	0.261	0.155	0.192	7.59	2.65	5.488	0.312	0.229	0.167	0.15	0.15	0.762
		346	1.608	3.512	1.149	0.406	0.368	0.486	0.381	0.342	0.298	5.127	2.37	5.545	0.215	0.566	0.472	0.29	0.316	1.911			346	5.411	9.579	5.036	0.384	0.519	0.286	0.258	0.152	0.193	7.169	2.61	5.65	0.298	0.237	0.159	0.147	0.146	0.819
		347	1.827	3.474	1.295	0.398	0.365	0.549	0.363	0.225	0.303	4.451	2.46	5.839	0.195	0.56	0.489	0.297	0.313	1.928			347	5.086	9.298	5.125	0.373	0.516	0.286	0.261	0.149	0.198	6.895	2.57	5.82	0.316	0.243	0.157	0.146	0.146	0.796
		348	2.07	3.742	1.241	0.394	0.358	0.531	0.36	0.228	0.291	4.358	2.59	6.228	0.205	0.575	0.521	0.315	0.304	1.777			348	4.988	9.16	5.18	0.355	0.531	0.288	0.257	0.162	0.191	7.035	2.67	5.806	0.309	0.229	0.165	0.148	0.146	0.748
		349	2.442	3.847	1.22	0.386	0.344	0.527	0.39	0.216	0.297	4.405	2.62	6.392	0.202	0.584	0.558	0.314	0.306	1.708			349	4.846	9.235	5.016	0.37	0.561	0.301	0.261	0.158	0.184	7.789	2.73	5.639	0.31	0.222	0.16	0.154	0.142	0.757
		350	2.457	4.649	1.299	0.394	0.36	0.484	0.385	0.195	0.295	4.064	2.51	5.826	0.202	0.607	0.518	0.341	0.328	1.711			350	4.954	8.92	5.012	0.379	0.564	0.298	0.267	0.155	0.18	8.126	2.76	5.33	0.335	0.23	0.153	0.156	0.148	0.882
		351	2.331	4.408	1.07	0.395	0.361	0.484	0.357	0.264	0.294	3.803	2.32	5.723	0.199	0.649	0.438	0.285	0.313	1.799			351	4.859	9.144	4.974	0.37	0.556	0.287	0.254	0.157	0.181	7.51	2.59	4.965	0.323	0.241	0.149	0.152	0.148	0.921
		352	2.488	3.923	1.139	0.402	0.379	0.529	0.346	0.273	0.294	3.715	2.19	5.282	0.196	0.681	0.402	0.305	0.304	1.863			352	4.85	9.201	5.319	0.357	0.546	0.293	0.253	0.164	0.192	6.597	2.51	5.058	0.308	0.235	0.157	0.151	0.149	0.844
		353	2.024	3.306	1.324	0.406	0.374	0.522	0.359	0.197	0.284	3.218	2.27	5.424	0.172	0.711	0.418	0.288	0.313	1.689			353	5.167	9.516	5.027	0.389	0.547	0.284	0.258	0.152	0.19	6.236	2.6	4.818	0.313	0.226	0.172	0.152	0.152	0.858
		354	2.002	3.192	1.804	0.402	0.383	0.481	0.41	0.2	0.289	3.761	2.41	5.562	0.167	0.702	0.459	0.286	0.305	1.753			354	5.049	9.171	4.911	0.392	0.53	0.294	0.265	0.143	0.193	7.124	2.7	4.733	0.312	0.239	0.174	0.157	0.149	0.843
		355	2.038	3.632	2.543	0.402	0.366	0.473	0.373	0.205	0.292	4.559	2.51	5.877	0.2	0.676	0.515	0.296	0.293	1.851			355	5.014	8.575	5.27	0.392	0.512	0.288	0.256	0.139	0.19	6.972	2.8	5.429	0.315	0.241	0.17	0.156	0.151	0.83
		356	1.996	3.666	2.098	0.712	0.333	0.516	0.368	0.197	0.282	3.518	2.41	6.076	0.213	0.673	0.576	0.34	0.299	2.154			356	5.191	8.545	5.2	0.348	0.493	0.28	0.263	0.152	0.188	6.956	2.73	5.866	0.302	0.229	0.161	0.147	0.144	0.748
		357	2.284	3.906	1.91	0.613	0.342	0.512	0.359	0.275	0.265	3.324	2.42	5.624	0.207	0.658	0.588	0.292	0.299	1.777			357	4.891	8.256	5.007	0.344	0.491	0.278	0.263	0.15	0.191	7.019	2.57	6.279	0.309	0.238	0.159	0.149	0.149	0.69
		358	2.624	3.887	1.234	0.801	0.358	0.48	0.375	0.251	0.259	3.799	2.4	5.76	0.195	0.654	0.574	0.323	0.304	2.21			358	4.576	8.466	5.272	0.332	0.485	0.27	0.265	0.149	0.185	6.439	2.5	6.584	0.338	0.244	0.157	0.153	0.147	0.648
		359	2.493	3.771	1.139	0.495	0.349	0.469	0.39	0.225	0.256	4	2.55	5.557	0.188	0.616	0.539	0.312	0.309	1.894			359	4.341	8.958	6.02	0.323	0.498	0.285	0.258	0.146	0.188	6.613	2.63	6.212	0.308	0.243	0.156	0.154	0.148	0.746
		360	2.604	3.295	1.264	0.474	0.365	0.529	0.377	0.202	0.252	3.46	2.53	5.55	0.192	0.609	0.51	0.304	0.312	2.082			360	4.708	8.459	5.567	0.349	0.485	0.292	0.262	0.162	0.189	6.965	2.78	5.315	0.292	0.23	0.156	0.153	0.154	0.741
		361	2.378	3.437	1.251	0.375	0.367	0.501	0.365	0.232	0.255	3.447	2.52	5.695	0.179	0.604	0.465	0.346	0.308	1.716			361	4.509	8.332	5.738	0.361	0.476	0.29	0.253	0.156	0.184	7.599	2.77	5.072	0.297	0.232	0.168	0.153	0.154	0.665
		362	2.559	3.327	1.363	0.36	0.352	0.457	0.368	0.261	0.249	4.039	2.55	6.178	0.174	0.617	0.447	0.309	0.315	2.314			362	4.771	8.813	5.339	0.344	0.508	0.294	0.262	0.154	0.184	7.559	2.7	4.752	0.346	0.233	0.167	0.155	0.156	0.767
		363	2.34	3.393	1.501	0.366	0.347	0.454	0.405	0.214	0.255	3.625	2.44	5.708	0.2	0.597	0.467	0.334	0.331	1.843			363	5.452	8.674	5.101	0.364	0.483	0.287	0.259	0.141	0.18	7.219	2.63	5.038	0.384	0.224	0.172	0.158	0.155	0.763
		364	1.956	3.5	1.479	0.363	0.345	0.498	0.368	0.214	0.252	3.232	2.46	5.493	0.212	0.612	0.522	0.348	0.328	1.708			364	5.353	8.061	5.082	0.409	0.458	0.296	0.263	0.148	0.188	6.954	2.5	5.511	0.3	0.234	0.18	0.157	0.15	0.695
		365	2.039	3.787	1.496	0.357	0.381	0.476	0.347	0.26	0.244	3.109	2.51	5.32	0.214	0.602	0.543	0.348	0.321	2.058			365	5.271	8.169	5.405	0.392	0.479	0.285	0.265	0.145	0.192	6.937	2.51	6.186	0.313	0.265	0.178	0.159	0.142	0.669
		366	2.206	3.689	1.391	0.366	0.356	0.467	0.351	0.257	0.244	2.964	2.5	5.256	0.195	0.582	0.531	0.401	0.327	1.675			366	5.197	8.379	5.611	0.38	0.486	0.292	0.268	0.139	0.189	6.802	2.65	7.652	0.307	0.255	0.171	0.155	0.149	0.627
		367	2.778	3.356	1.506	0.378	0.356	0.5	0.379	0.212	0.233	3.87	2.67	5.438	0.206	0.529	0.491	0.352	0.327	1.825			367	5.141	9.468	5.274	0.391	0.49	0.292	0.266	0.133	0.192	7.11	2.86	6.785	0.309	0.252	0.158	0.162	0.148	0.656
		368	2.514	3.196	1.563	0.382	0.359	0.493	0.342	0.209	0.236	4.204	2.73	5.972	0.227	0.511	0.48	0.368	0.31	1.591			368	5.26	9.133	4.915	0.382	0.517	0.298	0.276	0.149	0.188	7.201	2.93	6.505	0.311	0.257	0.148	0.166	0.144	0.814
		369	2.559	3.11	1.391	0.381	0.373	0.467	0.342	0.232	0.233	3.494	2.68	6.474	0.209	0.54	0.494	0.316	0.312	1.965			369	4.982	8.451	5.034	0.371	0.535	0.295	0.28	0.16	0.181	6.823	2.84	5.99	0.324	0.252	0.138	0.168	0.151	0.813
		370	2.195	3.56	1.361	0.405	0.382	0.465	0.337	0.229	0.231	3.18	2.49	6.623	0.195	0.566	0.512	0.31	0.311	1.795			370	4.788	8.39	5	0.354	0.543	0.294	0.276	0.161	0.183	6.507	2.84	5.443	0.4	0.251	0.137	0.169	0.152	0.74
		371	2.146	3.912	1.548	0.501	0.399	0.479	0.342	0.235	0.231	3.375	2.41	6.437	0.186	0.533	0.522	0.357	0.304	1.905			371	4.715	8.669	4.825	0.388	0.533	0.284	0.268	0.151	0.197	6.32	2.65	5.498	0.338	0.265	0.145	0.164	0.156	0.659
		372	1.966	3.591	1.321	0.399	0.397	0.511	0.376	0.214	0.223	3.389	2.4	5.909	0.201	0.574	0.545	0.292	0.299	1.853			372	5.163	8.229	4.864	0.393	0.514	0.291	0.259	0.157	0.186	6.492	2.7	5.254	0.31	0.248	0.154	0.165	0.155	0.639
		373	1.968	3.572	1.448	0.392	0.411	0.47	0.34	0.231	0.23	3.358	2.53	5.719	0.206	0.525	0.535	0.327	0.311	1.971			373	5.244	8.156	5.067	0.394	0.502	0.29	0.26	0.154	0.184	6.956	2.87	5.332	0.309	0.246	0.16	0.161	0.156	0.736
		374	1.953	3.316	1.484	0.392	0.39	0.459	0.336	0.243	0.23	3.384	2.51	5.754	0.187	0.557	0.513	0.353	0.303	1.843			374	4.96	8.14	5.174	0.411	0.505	0.299	0.273	0.148	0.187	7.478	2.93	5.732	0.321	0.245	0.161	0.162	0.155	0.673
		375	1.989	3.234	1.512	0.381	0.374	0.457	0.336	0.238	0.222	3.51	2.51	6.104	0.182	0.517	0.507	0.368	0.295	1.829			375	4.677	8.399	5.014	0.396	0.485	0.309	0.266	0.139	0.189	7.53	2.88	6.061	0.329	0.232	0.162	0.152	0.15	0.696
		376	1.936	3.216	1.625	0.383	0.374	0.496	0.364	0.216	0.225	3.066	2.33	6.073	0.197	0.513	0.505	0.376	0.305	1.939			376	5.141	8.07	4.789	0.344	0.48	0.317	0.262	0.139	0.185	6.739	2.81	6.247	0.371	0.225	0.159	0.153	0.15	0.743
		377	1.825	3.841	1.593	0.39	0.356	0.469	0.349	0.244	0.217	2.818	2.44	6.14	0.194	0.532	0.53	0.346	0.307	1.718			377	5.451	8.524	4.994	0.34	0.499	0.302	0.267	0.148	0.19	6.054	2.71	6.326	0.328	0.234	0.162	0.16	0.151	0.73
		378	1.742	4.041	1.424	0.385	0.335	0.469	0.334	0.245	0.215	3.103	2.54	5.893	0.164	0.589	0.53	0.341	0.299	1.675			378	5.238	9.373	4.81	0.373	0.476	0.3	0.269	0.149	0.186	6.25	2.7	5.966	0.297	0.233	0.169	0.159	0.152	0.705
		379	1.549	3.512	1.633	0.388	0.34	0.436	0.341	0.202	0.207	3.301	2.75	5.72	0.158	0.563	0.482	0.361	0.32	1.818			379	5.405	8.959	4.952	0.381	0.475	0.296	0.265	0.146	0.191	6.623	2.79	5.797	0.313	0.244	0.167	0.162	0.15	0.662
		380	1.581	3.418	1.416	0.385	0.375	0.509	0.352	0.234	0.207	3.212	2.72	5.889	0.167	0.532	0.501	0.412	0.338	2.023			380	5.526	8.556	4.984	0.384	0.487	0.285	0.266	0.141	0.189	6.695	2.86	5.855	0.311	0.255	0.169	0.162	0.15	0.644
		381	1.5	3.297	1.481	0.386	0.386	0.471	0.353	0.268	0.218	3.004	2.61	6.115	0.191	0.546	0.477	0.341	0.291	1.987			381	5.224	8.297	4.955	0.389	0.471	0.301	0.263	0.155	0.187	6.931	2.85	5.964	0.307	0.248	0.166	0.165	0.15	0.737
		382	1.552	3.363	1.435	0.387	0.42	0.486	0.33	0.244	0.213	3.166	2.53	6.264	0.188	0.57	0.452	0.309	0.31	1.888			382	4.956	9.086	5.06	0.403	0.493	0.298	0.255	0.156	0.19	7.211	2.74	5.657	0.321	0.248	0.171	0.17	0.151	0.595
		383	1.473	3.525	1.5	0.378	0.392	0.461	0.333	0.26	0.228	3.56	2.54	6.12	0.206	0.606	0.429	0.38	0.306	2.205			383	5.195	9.601	4.996	0.385	0.474	0.282	0.256	0.153	0.19	7.054	2.68	5.324	0.319	0.259	0.163	0.175	0.154	0.753
		384	1.395	3.788	1.656	0.387	0.422	0.517	0.338	0.208	0.235	3.431	2.62	5.677	0.24	0.585	0.476	0.36	0.299	2.273			384	4.952	9.541	4.658	0.373	0.483	0.283	0.25	0.145	0.195	7.226	2.82	5.147	0.32	0.257	0.159	0.168	0.151	0.698
		385	1.535	3.923	1.305	0.38	0.386	0.49	0.366	0.226	0.231	3.263	2.55	5.418	0.234	0.6	0.491	0.385	0.3	1.621			385	4.607	8.72	4.912	0.438	0.51	0.282	0.258	0.146	0.197	7.075	2.84	5.344	0.444	0.255	0.159	0.161	0.151	0.733
		386	1.76	3.481	1.666	0.379	0.373	0.457	0.344	0.246	0.218	3.224	2.48	5.399	0.205	0.642	0.476	0.401	0.309	1.553			386	4.986	8.432	4.64	0.417	0.577	0.286	0.265	0.145	0.2	6.82	2.85	5.707	0.327	0.257	0.151	0.158	0.151	0.831
		387	2.162	3.471	1.337	0.388	0.376	0.45	0.347	0.25	0.206	3.137	2.56	5.554	0.205	0.67	0.445	0.324	0.293	1.929			387	5.483	8.999	4.916	0.351	0.524	0.289	0.27	0.142	0.198	6.847	2.83	5.907	0.312	0.246	0.158	0.163	0.15	0.861
		388	1.465	2.884	1.496	0.392	0.397	0.5	0.338	0.207	0.21	3.207	2.45	5.852	0.212	0.602	0.447	0.359	0.292	1.812			388	5.3	9.105	5.292	0.334	0.533	0.279	0.266	0.133	0.2	6.228	2.66	5.825	0.323	0.242	0.158	0.167	0.15	0.752
		389	1.642	3.293	1.455	0.386	0.401	0.479	0.343	0.218	0.213	3.262	2.42	5.508	0.21	0.592	0.457	0.374	0.291	1.573			389	5.281	8.834	5.014	0.375	0.529	0.285	0.264	0.143	0.201	6.095	2.68	5.703	0.322	0.255	0.173	0.167	0.147	0.741
		390	2.692	3.851	1.317	0.395	0.39	0.456	0.341	0.237	0.207	3.949	2.41	5.303	0.178	0.59	0.453	0.334	0.303	1.915			390	4.931	8.959	4.611	0.359	0.523	0.274	0.27	0.153	0.199	6.051	2.65	5.89	0.322	0.26	0.172	0.164	0.145	0.852
		391	3.139	3.958	1.523	0.384	0.369	0.455	0.353	0.265	0.212	3.786	2.54	4.865	0.179	0.623	0.463	0.368	0.288	1.92			391	5.003	9.22	4.646	0.352	0.523	0.283	0.281	0.146	0.198	7.039	2.86	5.651	0.321	0.256	0.172	0.171	0.147	0.989
		392	3.52	4.259	1.527	0.384	0.374	0.519	0.346	0.231	0.206	3.418	2.55	4.702	0.178	0.566	0.481	0.318	0.293	2.029			392	5.035	9.58	4.83	0.414	0.532	0.28	0.283	0.145	0.201	7.304	2.96	5.429	0.306	0.242	0.164	0.174	0.148	0.668
		393	5.16	3.8	1.323	0.404	0.369	0.486	0.345	0.222	0.211	3.122	2.54	4.666	0.18	0.62	0.513	0.298	0.301	1.967			393	5.176	9.597	4.868	0.403	0.544	0.285	0.281	0.157	0.196	7.332	2.86	5.447	0.307	0.255	0.162	0.179	0.146	0.668
		394	9.795	3.533	1.534	0.41	0.389	0.464	0.39	0.274	0.218	3.045	2.3	5.091	0.188	0.62	0.562	0.317	0.297	2.072			394	6.098	9.807	5.178	0.381	0.505	0.278	0.282	0.15	0.19	6.626	2.7	5.016	0.318	0.263	0.166	0.176	0.148	0.815
		395	5.735	3.227	1.453	0.437	0.387	0.482	0.381	0.285	0.202	3.02	2.31	5.308	0.191	0.552	0.62	0.303	0.297	1.654			395	8.684	9.293	5.1	0.384	0.492	0.273	0.271	0.148	0.194	5.974	2.75	4.762	0.319	0.254	0.156	0.181	0.151	0.75
		396	4.495	3.397	1.348	0.416	0.401	0.513	0.368	0.431	0.202	2.895	2.26	5.12	0.208	0.555	0.61	0.309	0.306	2.401			396	8.076	9.162	4.937	0.418	0.495	0.283	0.266	0.14	0.197	5.932	2.67	5.263	0.318	0.258	0.148	0.181	0.155	0.766
		397	3.656	3.724	1.515	0.404	0.384	0.497	0.371	0.416	0.206	2.892	2.31	5.142	0.184	0.629	0.606	0.299	0.303	1.927			397	7.473	8.978	4.683	0.409	0.497	0.279	0.261	0.148	0.192	6.091	2.65	5.985	0.366	0.243	0.142	0.169	0.153	0.848
		398	3.201	4.011	1.481	0.415	0.378	0.484	0.372	0.272	0.195	2.957	2.42	5.017	0.191	0.539	0.525	0.318	0.309	1.836			398	5.172	8.304	5.135	0.402	0.503	0.279	0.265	0.143	0.194	6.156	2.84	6.28	0.326	0.244	0.147	0.162	0.152	0.686
		399	1.346	4.366	1.402	0.417	0.373	0.46	0.374	0.307	0.188	3.256	2.47	5.031	0.221	0.491	0.49	0.34	0.31	2.054			399	4.164	9.096	5.295	0.435	0.511	0.29	0.265	0.138	0.192	6.767	2.93	5.985	0.323	0.243	0.155	0.163	0.156	0.722
		400	1.834	4.096	1.994	0.403	0.366	0.512	0.343	0.249	0.188	3.675	2.42	5.642	0.191	0.559	0.459	0.405	0.304	2.132			400	3.932	9.4	5.076	0.416	0.51	0.289	0.263	0.137	0.191	6.805	2.87	5.619	0.321	0.241	0.174	0.157	0.148	0.718
		401	1.47	3.649	1.951	0.401	0.381	0.498	0.337	0.235	0.201	3.776	2.43	5.833	0.17	0.547	0.457	0.324	0.302	2.244			401	3.759	9.028	5.207	0.398	0.511	0.288	0.27	0.152	0.191	6.39	2.76	5.083	0.316	0.235	0.171	0.154	0.149	0.704
		402	1.358	3.523	1.103	0.396	0.373	0.478	0.347	0.26	0.198	3.179	2.33	5.888	0.174	0.55	0.461	0.282	0.311	1.58			402	3.869	8.902	5.002	0.403	0.542	0.294	0.277	0.157	0.19	6.894	2.78	4.581	0.324	0.228	0.171	0.162	0.151	0.678
		403	1.655	3.442	1.207	0.407	0.382	0.48	0.384	0.277	0.195	3.12	2.3	5.587	0.18	0.598	0.559	0.263	0.315	1.723			403	4.465	8.875	4.911	0.429	0.572	0.302	0.271	0.158	0.195	6.273	2.59	4.989	0.332	0.243	0.163	0.18	0.15	0.62
		404	1.852	3.683	1.22	0.405	0.403	0.49	0.345	0.21	0.199	3.462	2.36	5.344	0.184	0.6	0.585	0.264	0.318	2.198			404	5.013	8.968	4.838	0.412	0.587	0.303	0.277	0.157	0.188	6.234	2.52	5.372	0.31	0.241	0.164	0.187	0.151	0.605
		405	2.241	4.347	1.244	0.431	0.391	0.518	0.332	0.215	0.189	3.669	2.42	5.079	0.205	0.567	0.585	0.292	0.323	1.997			405	5.379	9.029	4.824	0.396	0.588	0.292	0.284	0.162	0.186	6.403	2.64	5.685	0.325	0.235	0.16	0.185	0.147	0.579
		406	3.863	4.622	1.131	0.417	0.375	0.513	0.334	0.25	0.182	2.978	2.52	4.946	0.208	0.56	0.614	0.286	0.326	2.163			406	4.808	8.568	4.755	0.417	0.573	0.279	0.28	0.16	0.19	6.589	2.9	5.738	0.324	0.234	0.157	0.192	0.154	0.612
		407	5.037	4.572	1.291	0.413	0.366	0.5	0.378	0.266	0.174	2.959	2.55	5.274	0.208	0.579	0.495	0.304	0.323	1.936			407	4.848	8.997	4.954	0.416	0.563	0.286	0.274	0.152	0.186	6.526	2.96	6.513	0.311	0.248	0.149	0.184	0.153	0.69
		408	4.936	3.933	1.216	0.409	0.357	0.477	0.34	0.204	0.181	3.482	2.39	5.454	0.226	0.584	0.464	0.309	0.309	1.656			408	4.389	8.816	5.649	0.4	0.559	0.296	0.273	0.146	0.183	6.212	2.91	6.377	0.311	0.246	0.154	0.176	0.154	0.67
		409	6.751	3.55	1.178	0.414	0.372	0.517	0.328	0.219	0.176	3.396	2.45	5.064	0.213	0.572	0.469	0.339	0.318	2.002			409	4.928	9.605	5.217	0.396	0.572	0.298	0.277	0.144	0.184	6.616	2.93	6.288	0.367	0.242	0.168	0.146	0.149	0.648
		410	4.902	3.537	1.205	0.411	0.38	0.522	0.336	0.242	0.182	3.119	2.43	5.137	0.194	0.588	0.489	0.338	0.308	1.796			410	5.084	9.957	5.331	0.41	0.565	0.288	0.277	0.155	0.192	6.66	2.89	6.082	0.327	0.252	0.173	0.148	0.154	0.639
		411	4.864	3.46	1.123	0.414	0.372	0.515	0.349	0.251	0.179	3.147	2.52	5.086	0.212	0.61	0.554	0.311	0.302	1.694			411	5.25	9.624	5.1	0.391	0.552	0.284	0.28	0.15	0.186	6.943	2.94	5.574	0.319	0.246	0.161	0.149	0.154	0.734
		412	3.938	4.084	1.298	0.421	0.379	0.472	0.372	0.202	0.182	3.365	2.48	4.94	0.208	0.591	0.451	0.32	0.302	1.959			412	5.015	9.346	5.175	0.384	0.547	0.279	0.293	0.152	0.19	6.276	2.81	5.678	0.33	0.244	0.176	0.152	0.148	0.782
		413	2.88	4.563	1.207	0.413	0.374	0.51	0.33	0.214	0.189	3.411	2.51	4.98	0.174	0.583	0.517	0.348	0.302	1.905			413	4.786	9.434	5.376	0.417	0.592	0.292	0.291	0.152	0.191	6.452	2.74	5.817	0.327	0.261	0.172	0.162	0.155	0.692
		414	2.853	4.028	1.212	0.409	0.357	0.511	0.336	0.23	0.194	3.123	2.5	5.412	0.175	0.618	0.587	0.379	0.3	1.776			414	4.714	9.175	5.317	0.395	0.629	0.301	0.283	0.159	0.198	5.918	2.89	5.851	0.335	0.25	0.163	0.162	0.156	0.939
		415	2.149	3.652	1.208	0.397	0.376	0.508	0.331	0.235	0.191	3.088	2.54	5.522	0.196	0.643	0.646	0.332	0.306	1.707			415	4.655	8.679	5.753	0.379	0.599	0.288	0.284	0.157	0.193	5.677	3.01	5.832	0.319	0.244	0.172	0.167	0.16	0.838
		416	2.474	3.229	1.215	0.404	0.385	0.441	0.392	0.217	0.176	3.26	2.33	5.11	0.233	0.602	0.537	0.292	0.306	1.952			416	4.38	9.19	5.218	0.352	0.586	0.278	0.285	0.152	0.193	6.374	3	5.677	0.4	0.244	0.182	0.165	0.158	0.817
		417	2.587	3.401	1.264	0.404	0.386	0.494	0.341	0.206	0.179	3.264	2.26	5.08	0.258	0.58	0.494	0.294	0.3	1.895			417	4.585	8.773	5.332	0.356	0.614	0.287	0.276	0.143	0.192	7.165	2.96	5.723	0.322	0.251	0.174	0.172	0.154	0.746
		418	2.461	3.199	1.267	0.406	0.378	0.505	0.332	0.207	0.179	3.01	2.16	4.813	0.242	0.607	0.452	0.29	0.302	2.308			418	4.845	8.338	5.189	0.351	0.664	0.291	0.275	0.141	0.185	7.236	2.85	6.114	0.325	0.242	0.178	0.171	0.154	0.761
		419	2.757	4.126	1.217	0.401	0.365	0.483	0.324	0.236	0.181	3.043	2.3	4.763	0.242	0.616	0.466	0.311	0.316	1.996			419	4.928	8.011	5.133	0.354	0.583	0.297	0.285	0.146	0.185	6.642	2.82	6.149	0.342	0.233	0.176	0.174	0.151	0.867
		420	2.869	4.122	1.144	0.405	0.383	0.422	0.341	0.232	0.178	3.285	2.35	4.86	0.211	0.589	0.477	0.309	0.299	2.045			420	4.784	8.204	5.128	0.394	0.541	0.296	0.288	0.144	0.188	6.049	2.98	6.064	0.33	0.246	0.194	0.169	0.149	0.856
		421	2.263	3.911	1.297	0.398	0.383	0.481	0.361	0.206	0.174	3.084	2.33	4.831	0.195	0.582	0.487	0.343	0.293	1.766			421	4.485	8.22	4.888	0.386	0.514	0.299	0.285	0.147	0.186	5.907	2.98	5.495	0.322	0.238	0.173	0.158	0.148	0.662
		422	2.459	3.531	1.177	0.397	0.374	0.484	0.336	0.225	0.176	2.899	2.28	4.866	0.168	0.609	0.441	0.356	0.311	1.867			422	4.385	8.727	5.191	0.356	0.5	0.302	0.287	0.143	0.182	6.918	2.83	5.12	0.321	0.23	0.168	0.157	0.151	0.687
		423	2.06	3.267	1.174	0.403	0.389	0.473	0.327	0.241	0.18	2.745	2.22	4.873	0.187	0.588	0.448	0.351	0.306	1.939			423	4.961	8.719	5.623	0.368	0.552	0.296	0.288	0.14	0.189	7.923	2.78	4.669	0.326	0.223	0.175	0.165	0.151	0.843
		424	2.252	3.291	1.276	0.39	0.36	0.415	0.324	0.229	0.178	2.853	2.38	4.759	0.215	0.545	0.456	0.324	0.3	1.786			424	5.594	8.342	5.341	0.369	0.598	0.303	0.282	0.151	0.193	8.726	2.78	4.934	0.327	0.233	0.188	0.173	0.147	0.754
		425	2.11	3.385	1.202	0.405	0.363	0.485	0.352	0.215	0.171	3.515	2.45	4.543	0.237	0.568	0.463	0.327	0.299	1.742			425	5.934	8.341	5.353	0.36	0.564	0.297	0.269	0.149	0.189	8.861	2.86	5.415	0.311	0.234	0.192	0.178	0.208	0.827
		426	2.689	3.653	1.188	0.389	0.374	0.47	0.339	0.205	0.18	3.206	2.59	4.734	0.216	0.599	0.464	0.354	0.297	2.034			426	5.561	8.395	5.443	0.361	0.547	0.301	0.271	0.14	0.184	8.809	2.96	5.842	0.369	0.239	0.182	0.177	0.151	0.746
		427	3.149	3.626	1.535	0.403	0.379	0.48	0.323	0.246	0.184	3.117	2.67	4.801	0.218	0.576	0.44	0.366	0.296	1.846			427	4.983	8.453	5.269	0.353	0.558	0.293	0.278	0.13	0.19	9.215	2.92	5.959	0.319	0.255	0.17	0.169	0.151	0.682
		428	2.745	3.622	2.354	0.397	0.38	0.443	0.322	0.256	0.19	3.183	2.68	4.8	0.204	0.549	0.457	0.284	0.3	1.939			428	7.314	8.435	5.062	0.348	0.516	0.283	0.276	0.139	0.187	9.22	2.88	6.645	0.304	0.245	0.159	0.167	0.146	0.636
		429	1.57	3.307	1.717	0.388	0.384	0.488	0.328	0.225	0.185	3.359	2.68	4.705	0.41	0.568	0.476	0.261	0.31	1.852			429	5.54	8.31	5.281	0.398	0.548	0.286	0.268	0.145	0.186	7.97	2.83	7.025	0.308	0.237	0.158	0.162	0.147	0.683
		430	1.944	3.371	1.224	0.394	0.387	0.483	0.354	0.195	0.183	3.266	2.68	4.6	1.055	0.603	0.48	0.281	0.301	1.78			430	4.754	8.824	5.912	0.392	0.557	0.297	0.268	0.143	0.191	7.565	2.82	6.657	0.372	0.253	0.163	0.17	0.145	0.697
		431	1.8	3.139	1.186	0.388	0.386	0.449	0.336	0.237	0.192	3.275	2.64	4.695	1.273	0.613	0.456	0.335	0.3	2.115			431	4.792	8.768	5.562	0.356	0.528	0.307	0.271	0.138	0.194	7.877	2.79	6.178	0.362	0.252	0.177	0.17	0.148	0.687
		432	1.743	3.247	1.123	0.407	0.383	0.433	0.327	0.243	0.186	3.285	2.6	4.819	0.567	0.6	0.4	0.373	0.313	1.903			432	4.309	9.084	5.332	0.351	0.491	0.291	0.257	0.146	0.188	7.534	2.72	6.028	0.314	0.25	0.194	0.165	0.146	0.587
		433	1.98	3.495	1.281	0.389	0.394	0.488	0.329	0.242	0.178	2.933	2.67	4.52	0.276	0.602	0.395	0.318	0.308	1.777			433	4.409	8.853	5.65	0.394	0.478	0.289	0.258	0.151	0.197	7.876	2.78	5.864	0.325	0.251	0.197	0.167	0.157	0.649
		434	1.76	3.79	1.233	0.419	0.395	0.493	0.328	0.259	0.179	2.783	2.68	4.299	0.203	0.633	0.432	0.347	0.298	1.897			434	4.403	8.343	5.339	0.39	0.479	0.283	0.27	0.148	0.192	7.767	2.83	5.85	0.327	0.255	0.196	0.16	0.157	0.649
		435	2.084	3.569	1.17	0.396	0.403	0.481	0.363	0.218	0.177	2.66	2.55	4.241	0.158	0.599	0.442	0.327	0.305	1.905			435	4.254	8.348	5.16	0.376	0.487	0.285	0.285	0.148	0.198	7.711	2.88	5.357	0.339	0.251	0.187	0.154	0.158	0.686
		436	2.246	3.161	1.267	0.401	0.41	0.472	0.33	0.218	0.173	3.042	2.52	4.436	0.182	0.559	0.467	0.311	0.304	1.836			436	3.859	8.699	5.045	0.387	0.519	0.289	0.287	0.145	0.196	7.9	2.87	5.447	0.347	0.254	0.225	0.162	0.162	0.71
		437	3.658	3.074	1.2	0.398	0.4	0.488	0.336	0.239	0.177	3.442	2.36	4.759	0.221	0.557	0.43	0.359	0.298	1.872			437	4.155	9.099	5.228	0.407	0.604	0.289	0.281	0.153	0.195	8.099	2.65	5.858	0.386	0.249	0.258	0.166	0.157	0.719
		438	2.903	3.142	1.214	0.41	0.399	0.511	0.336	0.233	0.177	2.965	2.33	5.113	0.207	0.562	0.433	0.281	0.296	2.142			438	5.004	9.684	5.142	0.391	0.556	0.298	0.282	0.149	0.191	7.124	2.57	6.531	0.346	0.247	0.22	0.168	0.152	0.645
		439	2.796	3.462	1.163	0.403	0.383	0.523	0.363	0.214	0.18	2.625	2.42	5.353	0.201	0.6	0.435	0.29	0.299	2.196			439	5.519	9.664	4.988	0.377	0.574	0.294	0.296	0.147	0.194	6.695	2.61	6.399	0.319	0.25	0.171	0.171	0.151	0.655
		440	2.084	3.301	1.141	0.404	0.371	0.487	0.346	0.235	0.177	2.676	2.51	4.799	0.196	0.547	0.418	0.329	0.299	1.935			440	5.01	9.446	4.84	0.401	0.555	0.284	0.282	0.144	0.192	6.716	2.82	6.318	0.32	0.256	0.165	0.168	0.151	0.736
		441	1.732	3.732	1.289	0.376	0.378	0.465	0.332	0.238	0.171	2.97	2.43	4.348	0.181	0.524	0.432	0.278	0.298	2.017			441	4.893	9.101	4.947	0.369	0.536	0.299	0.263	0.148	0.187	6.927	2.92	6.203	0.316	0.238	0.16	0.17	0.153	0.782
		442	1.583	3.411	1.273	0.395	0.388	0.475	0.33	0.228	0.165	3.095	2.38	4.574	0.201	0.532	0.396	0.282	0.299	1.776			442	4.627	9.177	4.822	0.376	0.546	0.301	0.254	0.157	0.193	6.696	2.91	6.082	0.315	0.225	0.155	0.168	0.154	0.93
		443	1.762	3.435	1.184	0.396	0.397	0.491	0.36	0.211	0.169	2.923	2.23	4.745	0.192	0.554	0.426	0.285	0.301	1.795			443	4.383	9.139	4.69	0.374	0.526	0.304	0.262	0.159	0.187	6.81	2.84	5.952	0.298	0.244	0.147	0.17	0.147	0.835
		444	1.717	2.932	1.135	0.398	0.387	0.522	0.354	0.221	0.172	2.793	2.19	5.103	0.166	0.538	0.444	0.306	0.297	2.13			444	4.045	8.921	4.729	0.383	0.526	0.311	0.256	0.16	0.189	7.33	2.77	5.863	0.305	0.249	0.144	0.171	0.143	0.877
		445	1.567	3.247	1.149	0.393	0.398	0.497	0.333	0.227	0.171	2.671	2.26	5.271	0.181	0.514	0.458	0.315	0.308	1.815			445	3.767	8.906	4.891	0.371	0.524	0.304	0.264	0.154	0.188	7.749	2.79	5.905	0.32	0.246	0.143	0.171	0.149	0.898
		446	1.626	3.352	1.14	0.373	0.407	0.477	0.332	0.223	0.17	2.977	2.44	4.885	0.168	0.552	0.438	0.334	0.301	1.721			446	4.137	8.902	5.151	0.381	0.52	0.306	0.268	0.16	0.182	7.344	2.95	6.269	0.318	0.228	0.142	0.168	0.143	0.756
		447	1.778	3.426	1.267	0.398	0.409	0.491	0.36	0.207	0.168	3.494	2.53	4.425	0.192	0.61	0.476	0.371	0.314	1.642			447	4.041	8.221	5.149	0.412	0.528	0.309	0.283	0.166	0.194	6.407	2.97	6.514	0.31	0.24	0.147	0.168	0.148	0.888
		448	1.949	3.625	1.096	0.384	0.41	0.488	0.371	0.208	0.175	3.11	2.67	4.501	0.216	0.583	0.477	0.348	0.309	1.988			448	4.289	8.886	5.14	0.408	0.526	0.309	0.278	0.16	0.188	5.947	3.01	6.423	0.305	0.24	0.142	0.173	0.147	0.834
		449	2.266	3.621	1.107	0.378	0.397	0.49	0.333	0.262	0.174	2.962	2.75	4.811	0.218	0.571	0.485	0.359	0.308	1.921			449	4.523	9.229	5.46	0.393	0.516	0.32	0.27	0.157	0.182	6.932	2.86	6.446	0.35	0.235	0.161	0.18	0.148	0.875
		450	2.355	3.42	1.076	0.386	0.366	0.509	0.344	0.221	0.164	3.009	2.77	5.307	0.218	0.584	0.494	0.307	0.309	1.567			450	4.545	9.501	5.27	0.399	0.541	0.32	0.265	0.155	0.183	6.778	2.87	6.033	0.422	0.223	0.171	0.182	0.145	0.766
		451	2.562	3.442	1.207	0.363	0.359	0.497	0.353	0.282	0.165	3.224	2.69	5.302	0.199	0.608	0.443	0.294	0.305	1.902			451	4.951	9.424	5.65	0.398	0.538	0.31	0.274	0.149	0.187	7.165	3.07	5.905	0.326	0.23	0.17	0.174	0.15	0.897
		452	2.69	3.306	1.135	0.369	0.367	0.499	0.368	0.197	0.166	3.032	2.63	5.264	0.211	0.576	0.454	0.304	0.298	1.812			452	4.593	9.12	5.404	0.357	0.521	0.316	0.268	0.148	0.18	7.52	3.06	6.202	0.329	0.246	0.163	0.175	0.15	0.871
		453	2.492	3.458	1.161	0.386	0.383	0.478	0.355	0.204	0.167	2.7	2.52	4.927	0.214	0.525	0.428	0.314	0.293	2.004			453	4.872	9.227	5.19	0.359	0.535	0.315	0.272	0.148	0.189	7.49	3.01	6.028	0.325	0.249	0.155	0.17	0.151	0.877
		454	2.261	3.969	1.172	0.372	0.408	0.48	0.341	0.266	0.16	2.813	2.5	4.607	0.193	0.519	0.44	0.343	0.287	1.933			454	4.88	9.031	4.854	0.379	0.552	0.31	0.281	0.159	0.189	7.322	2.79	5.628	0.324	0.24	0.162	0.174	0.153	0.865
		455	2.255	3.589	1.334	0.384	0.401	0.507	0.346	0.264	0.164	3.086	2.52	4.88	0.183	0.519	0.401	0.329	0.299	2.18			455	5.114	9.509	4.708	0.384	0.527	0.3	0.286	0.154	0.189	7.002	2.83	5.796	0.312	0.239	0.154	0.173	0.15	0.929
		456	2.068	3.459	1.53	0.39	0.42	0.525	0.369	0.213	0.172	3.351	2.64	5.163	0.189	0.547	0.41	0.336	0.303	1.908			456	5.022	9.287	4.81	0.364	0.542	0.314	0.284	0.145	0.195	7.51	3.1	5.717	0.339	0.238	0.157	0.171	0.148	0.924
		457	2.304	3.714	1.099	0.393	0.428	0.508	0.421	0.207	0.168	3.874	2.58	5.325	0.197	0.549	0.45	0.356	0.31	1.638			457	4.85	9.314	5.016	0.375	0.552	0.304	0.278	0.146	0.191	6.978	3.14	5.839	0.35	0.248	0.163	0.169	0.151	0.777
		458	2.164	3.343	1.734	0.385	0.379	0.49	0.418	0.262	0.166	3.172	2.65	5.176	0.187	0.501	0.445	0.311	0.32	2.082			458	5.083	9.676	5.375	0.414	0.533	0.299	0.277	0.157	0.19	6.844	2.96	5.668	0.327	0.243	0.161	0.16	0.155	0.801
		459	2.158	3.466	2.633	0.394	0.362	0.497	0.445	0.235	0.169	3.098	2.62	4.887	0.193	0.526	0.482	0.34	0.321	1.721			459	5.078	9.307	5.548	0.416	0.516	0.279	0.271	0.153	0.202	7.403	2.92	5.468	0.328	0.237	0.159	0.157	0.142	0.734
		460	2.021	3.615	1.228	0.39	0.355	0.502	0.381	0.185	0.169	3.383	2.68	4.444	0.255	0.597	0.5	0.275	0.321	1.732			460	5.082	8.824	5.787	0.389	0.516	0.297	0.275	0.147	0.194	7.19	3.06	5.768	0.333	0.236	0.172	0.16	0.139	0.938
		461	2.223	3.562	1.217	0.394	0.374	0.533	0.365	0.204	0.168	2.901	2.72	4.502	0.206	0.64	0.522	0.27	0.312	1.824			461	4.936	8.446	5.369	0.403	0.52	0.292	0.278	0.14	0.196	6.732	3.24	5.996	0.328	0.234	0.178	0.17	0.142	0.952
		462	2.22	3.703	1.029	0.407	0.398	0.506	0.366	0.232	0.161	3	2.73	4.663	0.183	0.607	0.494	0.292	0.314	2.206			462	5.43	8.592	5.314	0.388	0.502	0.295	0.278	0.142	0.193	6.827	3.13	6.046	0.321	0.236	0.181	0.174	0.137	0.856
		463	2.007	3.681	1.041	0.417	0.434	0.505	0.381	0.232	0.165	3.672	2.57	5.026	0.194	0.578	0.464	0.333	0.361	1.865			463	4.905	8.975	5.284	0.372	0.505	0.293	0.282	0.151	0.196	6.63	2.98	6.102	0.313	0.227	0.17	0.182	0.136	0.854
		464	2.09	3.827	1.239	0.407	0.431	0.497	0.393	0.207	0.166	3.12	2.55	5.253	0.201	0.59	0.445	0.371	0.294	1.982			464	5.071	9.191	5.493	0.368	0.517	0.294	0.277	0.15	0.196	6.818	2.89	5.819	0.313	0.223	0.156	0.175	0.141	0.647
		465	2.001	3.397	1.069	0.418	0.438	0.539	0.356	0.197	0.166	2.968	2.52	5.052	0.2	0.657	0.439	0.367	0.29	2.037			465	4.936	9.622	5.286	0.392	0.52	0.283	0.279	0.148	0.189	6.789	3.05	6.094	0.306	0.223	0.16	0.179	0.142	0.723
		466	3.425	3.451	1.079	0.718	0.406	0.492	0.352	0.181	0.162	3.452	2.56	4.816	0.186	0.625	0.454	0.296	0.289	2.132			466	4.931	9.68	5.368	0.366	0.524	0.299	0.276	0.149	0.19	6.46	3.14	7.447	0.309	0.23	0.173	0.157	0.148	0.875
		467	3.093	3.396	1.115	0.654	0.421	0.476	0.353	0.212	0.168	3.806	2.55	4.571	0.176	0.583	0.43	0.292	0.306	1.789			467	5.294	9.53	5.348	0.391	0.516	0.311	0.27	0.159	0.201	5.929	3.06	7.712	0.307	0.235	0.176	0.167	0.147	0.857
		468	1.698	3.325	1.123	0.54	0.402	0.511	0.366	0.231	0.165	3.398	2.52	4.586	0.208	0.59	0.46	0.283	0.324	2.172			468	5.179	9.032	4.988	0.418	0.53	0.306	0.261	0.157	0.192	6.21	3.1	7.401	0.381	0.245	0.178	0.154	0.144	0.715
		469	1.379	3.466	1.089	0.804	0.392	0.53	0.387	0.186	0.162	3.659	2.6	4.987	0.186	0.611	0.471	0.288	0.337	1.948			469	4.701	8.878	4.374	0.402	0.553	0.295	0.257	0.15	0.191	6.792	2.97	7.004	0.343	0.238	0.175	0.157	0.148	0.687
		470	1.761	3.619	1.193	0.581	0.407	0.503	0.366	0.182	0.16	3.949	2.45	5.153	0.18	0.578	0.491	0.289	0.369	1.78			470	4.386	9.214	4.551	0.408	0.571	0.294	0.258	0.151	0.183	7.331	2.94	6.37	0.319	0.238	0.161	0.179	0.145	0.757
		471	1.949	3.768	1.097	0.386	0.389	0.45	0.357	0.225	0.163	3.757	2.49	4.981	0.169	0.514	0.464	0.394	0.394	2.121			471	4.672	9.553	4.988	0.435	0.561	0.298	0.263	0.159	0.18	7.614	2.83	5.457	0.313	0.254	0.153	0.183	0.144	0.667
		472	1.986	3.488	1.058	0.37	0.381	0.523	0.359	0.232	0.168	3.445	2.52	4.593	0.182	0.546	0.414	0.367	0.407	2.302			472	4.726	9.281	4.82	0.406	0.578	0.307	0.26	0.156	0.183	7.732	2.9	5.637	0.316	0.253	0.151	0.189	0.144	0.679
		473	2.093	3.546	1.076	0.745	0.455	0.515	0.385	0.19	0.178	3.881	2.6	4.359	0.201	0.584	0.41	0.361	0.428	1.938			473	5.108	8.776	4.848	0.381	0.564	0.292	0.263	0.146	0.186	8.14	3.1	6.36	0.317	0.255	0.163	0.187	0.142	0.682
		474	1.871	3.625	1.068	1.028	0.402	0.493	0.365	0.206	0.184	3.855	2.52	4.369	0.181	0.551	0.422	0.313	0.439	2.231			474	4.694	9.426	4.959	0.424	0.56	0.297	0.263	0.151	0.188	7.895	3.09	6.545	0.318	0.257	0.173	0.183	0.148	0.631
		475	2.038	3.505	1.152	0.547	0.409	0.459	0.346	0.223	0.181	3.379	2.42	4.457	0.183	0.523	0.495	0.305	0.429	2.335			475	5.037	9.512	5.042	0.429	0.556	0.291	0.261	0.156	0.185	7.952	3.03	6.504	0.328	0.26	0.181	0.164	0.143	0.649
		476	1.927	3.72	1.1	0.479	0.397	0.517	0.352	0.225	0.179	3.081	2.28	4.411	0.19	0.551	0.526	0.323	0.429	1.649			476	4.824	9.289	5.009	0.395	0.572	0.298	0.259	0.146	0.187	8.749	2.93	7.368	0.319	0.257	0.185	0.173	0.144	0.67
		477	1.824	3.708	1.091	0.597	0.402	0.505	0.355	0.192	0.176	3.466	2.23	4.475	0.202	0.527	0.577	0.283	0.42	2.053			477	4.978	8.971	4.966	0.392	0.591	0.292	0.261	0.144	0.188	7.766	2.75	7.053	0.309	0.254	0.171	0.169	0.15	0.809
		478	2.566	3.873	1.187	0.511	0.407	0.479	0.372	0.2	0.172	3.324	2.32	4.304	0.204	0.55	0.613	0.299	0.449	1.718			478	5	9.521	5.076	0.392	0.589	0.294	0.254	0.152	0.185	7.046	2.91	6.093	0.312	0.269	0.169	0.172	0.151	0.719
		479	3.824	3.496	1.076	0.462	0.385	0.466	0.403	0.192	0.181	2.963	2.46	4.219	0.183	0.507	0.608	0.291	0.459	1.969			479	5.178	9.406	5.243	0.366	0.588	0.285	0.259	0.149	0.188	6.924	3.19	5.622	0.314	0.262	0.163	0.167	0.153	0.675
		480	3.033	3.572	1.123	0.772	0.408	0.527	0.39	0.225	0.174	2.961	2.44	4.673	0.192	0.484	0.518	0.398	0.472	1.816			480	5.545	8.822	5.421	0.367	0.588	0.283	0.258	0.148	0.188	6.452	3.19	5.459	0.319	0.259	0.153	0.169	0.152	0.762
		481	4.185	3.416	1.123	0.923	0.381	0.523	0.397	0.229	0.169	2.933	2.41	5.088	0.204	0.483	0.482	0.404	0.48	1.976			481	6.52	9.471	5.545	0.398	0.57	0.285	0.261	0.148	0.193	7.571	3.17	5.236	0.321	0.264	0.155	0.173	0.15	0.714
		482	3.087	3.646	1.246	0.794	0.412	0.463	0.361	0.195	0.166	3.402	2.39	5.099	0.216	0.515	0.47	0.347	0.476	2.081			482	5.325	9.358	5.14	0.406	0.549	0.305	0.256	0.161	0.188	8.506	3.02	5.202	0.315	0.256	0.158	0.173	0.149	0.731
		483	2.286	3.546	1.335	0.629	0.385	0.462	0.374	0.182	0.162	3.289	2.3	5.143	0.22	0.541	0.493	0.352	0.492	2.022			483	5.058	9.641	5.537	0.407	0.57	0.297	0.277	0.158	0.186	8.268	2.93	5.695	0.324	0.251	0.161	0.179	0.149	0.852
		484	2.079	4.096	1.246	0.799	0.4	0.504	0.366	0.242	0.168	3.262	2.18	4.907	0.211	0.503	0.505	0.346	0.497	2.414			484	4.462	9.257	5.172	0.395	0.601	0.298	0.299	0.152	0.191	7.277	2.87	5.947	0.311	0.263	0.159	0.182	0.15	0.753
		485	1.213	3.842	1.215	0.595	0.383	0.531	0.407	0.235	0.172	3.548	2.12	4.649	0.211	0.54	0.532	0.353	0.491	1.856			485	3.943	9.758	4.902	0.407	0.593	0.294	0.292	0.155	0.192	6.501	3.02	6.21	0.329	0.258	0.171	0.187	0.152	0.727
		486	1.02	4.076	0.986	0.469	0.399	0.497	0.384	0.213	0.177	3.16	2.23	4.95	0.19	0.534	0.615	0.342	0.509	1.669			486	3.799	10.019	5.103	0.394	0.579	0.286	0.276	0.157	0.186	7.283	3	5.946	0.419	0.261	0.169	0.192	0.151	0.799
		487	1.084	4.04	1.083	0.396	0.378	0.468	0.353	0.183	0.177	3.015	2.3	5.063	0.178	0.586	0.612	0.297	0.511	2.215			487	3.931	9.561	5.236	0.379	0.573	0.305	0.262	0.147	0.195	7.681	3.04	6.302	0.357	0.267	0.168	0.187	0.15	0.862
		488	1.177	3.661	1.127	0.341	0.358	0.502	0.346	0.231	0.183	2.824	2.35	5.256	0.175	0.56	0.573	0.284	0.534	1.623			488	4.169	9.598	5.241	0.409	0.563	0.303	0.259	0.139	0.191	7.625	2.95	6.641	0.323	0.255	0.168	0.184	0.154	0.738
		489	1.464	3.843	1.199	0.346	0.354	0.516	0.32	0.223	0.168	2.886	2.3	5.059	0.184	0.523	0.575	0.334	0.547	1.678			489	4.623	9.465	5.332	0.404	0.558	0.293	0.269	0.143	0.193	7.991	2.77	6.16	0.337	0.251	0.159	0.191	0.155	0.751
		490	1.559	3.86	1.074	0.364	0.369	0.511	0.356	0.21	0.17	2.988	2.24	4.597	0.224	0.557	0.555	0.302	0.558	1.961			490	4.631	9.604	5.372	0.405	0.552	0.294	0.271	0.15	0.193	7.672	2.74	5.914	0.326	0.258	0.157	0.181	0.155	0.796
		491	1.867	3.999	1.243	0.371	0.388	0.468	0.382	0.184	0.165	2.81	2.4	4.245	0.202	0.618	0.508	0.28	0.559	1.67			491	4.625	9.588	5.307	0.398	0.539	0.286	0.253	0.148	0.192	7.229	2.88	6.018	0.32	0.254	0.166	0.186	0.16	0.782
		492	2.027	3.839	0.956	0.463	0.473	0.486	0.332	0.214	0.171	2.709	2.47	4.48	0.207	0.62	0.5	0.271	0.589	2.072			492	4.528	9.257	5.303	0.4	0.562	0.298	0.262	0.141	0.192	7.17	3	6.152	0.314	0.261	0.163	0.166	0.152	0.66
		493	3.375	4.071	1.099	0.873	0.515	0.525	0.322	0.215	0.177	2.713	2.31	4.932	0.215	0.589	0.495	0.27	0.591	1.581			493	4.372	9.562	5.154	0.376	0.568	0.304	0.267	0.154	0.197	7.61	3.12	6.045	0.342	0.253	0.169	0.156	0.151	0.771
		494	3.421	3.968	1.136	0.756	0.446	0.515	0.326	0.195	0.165	2.803	2.33	5.207	0.186	0.576	0.498	0.277	0.57	2.197			494	4.595	8.892	5.266	0.366	0.537	0.301	0.272	0.147	0.192	7.173	3.1	5.924	0.312	0.257	0.164	0.149	0.151	0.692
		495	2.662	3.865	1.069	0.751	0.399	0.494	0.331	0.185	0.168	2.91	2.27	5.359	0.171	0.633	0.494	0.308	0.608	2.169			495	5.172	8.961	5.614	0.395	0.536	0.31	0.262	0.151	0.187	6.97	2.97	6.093	0.334	0.273	0.161	0.155	0.156	0.692
		496	1.977	3.734	1.03	0.59	0.461	0.484	0.382	0.231	0.166	3.108	2.26	4.863	0.188	0.618	0.488	0.299	0.596	1.697			496	5.168	9.517	5.58	0.398	0.522	0.316	0.269	0.149	0.193	6.878	2.96	6.251	0.399	0.264	0.162	0.158	0.15	0.771
		497	2.324	3.606	1.181	0.522	0.398	0.524	0.344	0.209	0.168	2.995	2.35	4.337	0.209	0.564	0.526	0.327	0.601	2.277			497	4.897	8.864	5.411	0.39	0.519	0.303	0.269	0.147	0.191	6.416	2.95	6.024	0.383	0.247	0.167	0.159	0.15	0.673
		498	3.102	3.28	1.121	0.397	0.349	0.551	0.32	0.217	0.175	2.722	2.39	4.399	0.196	0.548	0.499	0.359	0.622	2.09			498	4.919	9.196	5.662	0.365	0.516	0.301	0.264	0.154	0.189	6.404	2.91	5.369	0.327	0.256	0.164	0.161	0.147	0.77
		499	2.669	3.525	1.094	0.513	0.374	0.508	0.332	0.215	0.185	2.817	2.3	4.538	0.299	0.592	0.496	0.389	0.619	2.044			499	5.28	9.571	5.387	0.355	0.571	0.299	0.262	0.154	0.192	6.726	2.81	5.254	0.325	0.26	0.169	0.17	0.147	0.748
		500	2.691	4.083	1.296	0.402	0.369	0.504	0.333	0.188	0.192	3.161	2.32	4.642	0.213	0.554	0.511	0.399	0.633	1.874			500	5.19	8.963	5.111	0.367	0.569	0.313	0.268	0.149	0.194	7.484	2.89	5.529	0.329	0.252	0.171	0.176	0.152	0.884
		501	3.201	4.046	1.248	0.407	0.365	0.507	0.341	0.223	0.189	3.384	2.44	5.079	0.198	0.524	0.51	0.368	0.637	1.73			501	5.101	9.006	4.892	0.352	0.528	0.305	0.281	0.15	0.19	7.347	3.03	5.809	0.363	0.243	0.174	0.204	0.162	0.681
		502	3.34	4.309	1.103	0.449	0.355	0.534	0.364	0.245	0.188	3.032	2.34	4.873	0.208	0.549	0.475	0.358	0.623	1.841			502	5.009	9.581	5.412	0.389	0.517	0.309	0.271	0.158	0.201	7.287	3.05	5.965	0.307	0.256	0.173	0.196	0.159	0.703
		503	3.465	3.806	1.057	0.835	0.366	0.523	0.324	0.214	0.181	2.854	2.3	4.511	0.193	0.586	0.47	0.298	0.642	1.658			503	5.271	9.574	5.136	0.39	0.496	0.301	0.276	0.169	0.199	7.77	3.03	5.855	0.315	0.258	0.178	0.168	0.156	0.683
		504	3.561	3.607	1.251	1.887	0.336	0.5	0.328	0.184	0.182	3.067	2.18	4.345	0.181	0.571	0.479	0.336	0.652	1.939			504	5.619	9.423	5.227	0.364	0.505	0.299	0.264	0.159	0.199	8.345	3.02	6.357	0.33	0.242	0.182	0.17	0.152	0.631
		505	4.048	3.349	1.208	0.966	0.346	0.498	0.33	0.203	0.181	3.508	2.14	4.326	0.189	0.556	0.517	0.379	0.644	2.013			505	5.489	9.037	5.169	0.396	0.469	0.301	0.265	0.158	0.197	8.057	2.93	6.285	0.34	0.246	0.179	0.167	0.15	0.626
		506	3.384	3.918	1.197	0.927	0.363	0.485	0.33	0.209	0.177	3.234	2.21	4.381	0.208	0.584	0.494	0.291	0.65	1.901			506	5.423	8.93	5.381	0.364	0.494	0.304	0.266	0.153	0.192	7.622	2.83	6.239	0.332	0.257	0.177	0.163	0.16	0.681
		507	3.419	4.194	1.117	0.787	0.399	0.517	0.367	0.242	0.17	2.768	2.29	4.658	0.232	0.578	0.55	0.288	0.631	1.901			507	5.45	9.031	5.66	0.326	0.477	0.313	0.271	0.164	0.185	7.377	2.98	6.343	0.364	0.258	0.167	0.163	0.158	0.772
		508	3.406	3.898	1.176	0.437	0.402	0.498	0.32	0.223	0.177	3.204	2.46	4.682	0.185	0.546	0.541	0.312	0.616	2.14			508	5.607	9.978	5.388	0.354	0.498	0.307	0.267	0.16	0.193	7.032	3.1	6.082	0.381	0.257	0.175	0.163	0.159	0.691
		509	3.42	3.705	1.114	0.438	0.387	0.492	0.318	0.215	0.167	3.032	2.46	4.572	0.203	0.522	0.519	0.335	0.62	1.972			509	5.498	10.016	4.909	0.379	0.496	0.307	0.264	0.157	0.183	6.75	3.02	5.715	0.303	0.261	0.172	0.169	0.154	0.682
		510	3.435	3.726	1.292	0.387	0.385	0.455	0.316	0.195	0.173	3.6	2.44	4.077	0.213	0.568	0.494	0.358	0.624	2.148			510	5.187	9.882	4.986	0.358	0.495	0.3	0.276	0.152	0.167	6.573	2.96	5.779	0.307	0.258	0.163	0.184	0.154	0.859
		511	3.547	3.661	1.188	0.374	0.371	0.495	0.321	0.215	0.171	3.332	2.29	4.232	0.198	0.609	0.483	0.357	0.601	1.931			511	4.946	9.483	5.086	0.348	0.523	0.302	0.272	0.145	0.173	6.885	3.03	5.448	0.365	0.256	0.158	0.188	0.154	0.784
		512	3.86	3.737	1.036	0.406	0.357	0.514	0.365	0.217	0.17	2.628	2.33	4.583	0.192	0.595	0.504	0.354	0.602	2.232			512	5.241	9.733	5.201	0.407	0.506	0.311	0.274	0.151	0.173	6.661	2.97	5.422	0.324	0.263	0.158	0.157	0.156	0.715
		513	4.289	3.528	1.3	0.414	0.367	0.519	0.323	0.222	0.185	2.595	2.32	4.613	0.188	0.523	0.542	0.383	0.623	1.911			513	5.369	9.287	5.173	0.399	0.524	0.319	0.266	0.155	0.176	7.311	2.9	5.582	0.312	0.272	0.165	0.169	0.15	0.721
		514	2.919	3.641	1.27	0.414	0.373	0.533	0.318	0.175	0.178	2.531	2.26	4.57	0.213	0.55	0.499	0.326	0.581	2.454			514	5.322	9.199	4.998	0.39	0.51	0.321	0.276	0.15	0.181	7.866	3.01	5.948	0.311	0.257	0.185	0.163	0.146	0.711
		515	2.506	3.66	1.151	0.434	0.369	0.528	0.324	0.204	0.179	2.449	2.31	4.124	0.196	0.547	0.496	0.338	0.597	1.794			515	5.339	9.138	5.355	0.412	0.513	0.305	0.281	0.147	0.195	8.331	3.13	5.871	0.315	0.252	0.188	0.154	0.144	0.833
		516	2.52	3.573	1.081	0.411	0.371	0.552	0.339	0.217	0.178	3.144	2.39	4.156	0.206	0.573	0.517	0.364	0.599	1.92			516	5.093	8.801	5.381	0.42	0.53	0.311	0.269	0.152	0.193	8.205	3.14	5.587	0.33	0.256	0.187	0.162	0.146	0.716
		517	2.276	3.644	1.132	0.631	0.372	0.562	0.377	0.223	0.179	3.118	2.27	4.076	0.203	0.526	0.498	0.425	0.853	2.458			517	5.162	8.663	5.489	0.397	0.528	0.315	0.27	0.159	0.19	7.439	2.99	5.528	0.327	0.265	0.18	0.16	0.149	0.691
		518	2.281	3.395	1.043	0.919	0.459	0.564	0.335	0.209	0.175	2.781	2.13	4.493	0.192	0.501	0.513	0.464	0.624	1.946			518	5.659	9.017	5.304	0.405	0.558	0.325	0.281	0.156	0.196	7.102	3.02	5.196	0.324	0.254	0.165	0.171	0.145	0.753
		519	2.444	3.456	1.126	0.775	0.477	0.562	0.319	0.189	0.177	3.035	2.11	5.05	0.182	0.517	0.513	0.332	0.612	1.645			519	5.355	9.306	5.679	0.445	0.544	0.325	0.285	0.159	0.203	7.057	3.02	5.33	0.486	0.236	0.149	0.18	0.144	0.796
		520	2.967	3.604	1.109	0.548	0.373	0.54	0.321	0.185	0.174	3.536	2.23	5.112	0.184	0.552	0.514	0.337	0.626	2.108			520	5.431	8.817	5.159	0.417	0.562	0.32	0.279	0.154	0.199	7.774	3	6.093	0.321	0.245	0.148	0.179	0.148	0.741
		521	4.026	3.55	0.954	0.754	0.363	0.562	0.322	0.204	0.182	3.301	2.27	4.658	0.203	0.561	0.488	0.375	0.631	1.889			521	5.496	9.394	5.132	0.387	0.551	0.308	0.268	0.157	0.208	8.25	3.18	6.344	0.325	0.253	0.152	0.159	0.149	0.745
		522	2.361	3.811	1	0.562	0.422	0.57	0.363	0.228	0.182	2.677	2.29	4.334	0.197	0.537	0.483	0.414	0.63	2.045			522	5.212	9.139	5.226	0.397	0.575	0.296	0.263	0.154	0.211	8.055	3.16	6.438	0.328	0.251	0.156	0.17	0.146	0.692
		523	1.682	3.585	0.965	0.402	0.384	0.553	0.342	0.249	0.186	2.571	2.36	4.053	0.193	0.545	0.507	0.468	0.6	2.364			523	5.162	9.257	5.079	0.399	0.559	0.32	0.268	0.147	0.206	7.43	3.02	6.382	0.323	0.253	0.179	0.166	0.147	0.741
		524	1.958	3.507	1.099	0.403	0.385	0.533	0.322	0.189	0.192	2.864	2.35	3.957	0.207	0.55	0.505	0.331	0.592	2.27			524	5.21	9.39	5.355	0.365	0.554	0.315	0.28	0.143	0.219	7.175	3.09	5.993	0.336	0.257	0.2	0.172	0.144	0.787
		525	2.1	3.584	1.089	0.39	0.363	0.498	0.323	0.193	0.188	3.012	2.31	4.496	0.213	0.61	0.472	0.325	0.577	1.84			525	5.481	9.14	5.314	0.361	0.553	0.314	0.281	0.153	0.212	6.858	3.12	5.77	0.399	0.266	0.202	0.164	0.144	0.821
		526	1.541	3.535	1	0.387	0.364	0.548	0.33	0.21	0.189	2.449	2.38	5.165	0.22	0.588	0.48	0.365	0.569	2.366			526	5.408	9.362	5.448	0.406	0.574	0.305	0.273	0.154	0.211	7.353	3.08	5.905	0.372	0.262	0.191	0.155	0.147	0.7
		527	1.967	3.579	1.121	0.373	0.346	0.528	0.352	0.218	0.176	2.524	2.36	5.156	0.206	0.555	0.54	0.326	0.517	2.228			527	5.785	9.819	5.365	0.389	0.582	0.308	0.271	0.148	0.216	7.54	3.06	6.365	0.286	0.258	0.179	0.157	0.15	0.679
		528	2.649	3.835	1.176	0.387	0.331	0.52	0.33	0.216	0.183	3.145	2.42	4.532	0.224	0.565	0.526	0.383	0.523	2.039			528	5.154	9.679	5.218	0.394	0.579	0.301	0.278	0.153	0.219	7.975	3.1	6.389	0.285	0.26	0.196	0.161	0.147	0.721
		529	3.737	3.799	1.116	0.411	0.376	0.477	0.329	0.205	0.193	3.461	2.4	4.139	0.264	0.551	0.502	0.321	0.507	2.377			529	4.74	9.618	5.347	0.429	0.591	0.321	0.278	0.167	0.216	8.189	3.09	6.003	0.3	0.259	0.185	0.158	0.149	0.746
		530	6.041	3.698	1.226	0.384	0.371	0.529	0.337	0.191	0.18	3.117	2.4	4.164	0.23	0.583	0.488	0.318	0.521	1.809			530	5.473	9.31	5.574	0.418	0.56	0.31	0.288	0.16	0.213	7.519	3.24	5.535	0.304	0.26	0.17	0.16	0.152	0.698
		531	23.012	3.497	1.084	0.399	0.4	0.546	0.349	0.216	0.183	2.434	2.32	4.252	0.192	0.564	0.535	0.353	0.499	1.759			531	6.617	9.741	5.615	0.411	0.593	0.309	0.268	0.154	0.212	7.39	3.3	5.57	0.375	0.261	0.158	0.16	0.155	0.714
		532	5.812	3.733	1.072	0.383	0.386	0.497	0.37	0.226	0.188	2.817	2.12	4.627	0.203	0.547	0.497	0.338	0.497	1.774			532	6.454	9.779	5.226	0.406	0.573	0.308	0.276	0.15	0.211	7.772	3.23	5.907	0.323	0.251	0.161	0.162	0.155	0.799
		533	6.059	3.922	1.071	0.394	0.353	0.483	0.34	0.204	0.184	3.264	2.13	5.126	0.221	0.542	0.499	0.394	0.482	2.074			533	5.822	9.451	5.117	0.413	0.561	0.3	0.279	0.161	0.209	7.87	3.07	6.171	0.32	0.246	0.16	0.165	0.151	0.767
		534	15.149	3.744	1.076	0.396	0.36	0.534	0.342	0.174	0.177	2.429	2.05	4.849	0.233	0.592	0.492	0.355	0.471	2.111			534	5.258	9.178	4.916	0.4	0.557	0.317	0.275	0.149	0.203	8.297	3.03	6.228	0.306	0.24	0.155	0.166	0.152	0.763
		535	5.23	3.892	1.16	0.41	0.334	0.507	0.333	0.228	0.175	2.222	2.2	4.595	0.217	0.604	0.513	0.378	0.486	1.98			535	4.196	9.902	5.121	0.392	0.547	0.321	0.276	0.148	0.206	9.396	3.1	6.411	0.315	0.248	0.158	0.165	0.162	0.595
		536	4.662	3.623	1.081	0.386	0.356	0.475	0.355	0.226	0.18	2.891	2.36	4.217	0.213	0.556	0.502	0.307	0.47	1.969			536	3.388	9.713	5.153	0.432	0.55	0.31	0.263	0.137	0.21	8.481	3.21	6.211	0.362	0.249	0.175	0.169	0.16	0.718
		537	4.314	3.676	1.14	0.383	0.456	0.514	0.356	0.191	0.189	2.901	2.45	4.009	0.221	0.551	0.51	0.289	0.467	1.651			537	3.471	9.462	5.269	0.389	0.538	0.306	0.263	0.151	0.213	8.244	3.2	5.873	0.358	0.232	0.175	0.181	0.16	0.676
		538	3.891	3.611	1.144	0.444	0.47	0.518	0.338	0.173	0.177	2.653	2.4	4.102	0.209	0.572	0.532	0.336	0.487	1.866			538	3.853	8.859	5.329	0.358	0.525	0.301	0.263	0.157	0.209	8.578	3.11	5.673	0.314	0.235	0.174	0.186	0.159	0.702
		539	3.444	3.592	1.181	0.403	0.423	0.484	0.337	0.233	0.18	2.78	2.3	4.763	0.197	0.603	0.474	0.303	0.468	1.939			539	4.557	8.875	5.193	0.374	0.538	0.304	0.26	0.161	0.208	8.268	3.11	6.075	0.314	0.247	0.161	0.188	0.157	0.715
		540	3.614	4.022	1.42	0.411	0.36	0.48	0.337	0.224	0.189	3.263	2.31	5.341	0.205	0.571	0.511	0.297	0.469	2.116			540	5.335	8.628	5.53	0.394	0.552	0.308	0.255	0.166	0.2	8.256	3.14	6.331	0.313	0.253	0.158	0.155	0.159	0.828
		541	4.093	3.823	1.114	0.384	0.396	0.533	0.37	0.224	0.186	3.08	2.28	5.162	0.196	0.544	0.509	0.305	0.463	1.897			541	5.108	8.92	5.827	0.363	0.561	0.295	0.253	0.171	0.198	7.626	3.08	6.406	0.315	0.245	0.182	0.164	0.159	0.699
		542	4.564	3.957	1.015	0.382	0.356	0.507	0.34	0.192	0.179	2.7	2.53	4.599	0.193	0.567	0.479	0.376	0.465	1.944			542	5.498	9.344	5.3	0.362	0.56	0.298	0.258	0.174	0.201	7.04	3.17	6.577	0.297	0.241	0.186	0.161	0.156	0.825
		543	4.811	3.919	1.108	0.381	0.37	0.469	0.335	0.254	0.173	2.805	2.84	4.3	0.187	0.607	0.465	0.36	0.431	1.749			543	5.181	9.584	5.191	0.393	0.552	0.296	0.262	0.174	0.201	7.149	3.2	6.378	0.333	0.247	0.187	0.164	0.155	0.684
		544	4.374	3.942	1.023	0.402	0.391	0.512	0.332	0.241	0.167	3.219	3.17	4.126	0.21	0.578	0.481	0.313	0.421	1.966			544	4.956	9.712	5.502	0.386	0.555	0.292	0.263	0.171	0.195	6.876	3.37	6.36	0.428	0.263	0.181	0.171	0.159	0.697
		545	3.952	3.754	1.228	0.387	0.387	0.525	0.326	0.213	0.164	3.833	3.43	4.181	0.226	0.543	0.568	0.339	0.435	2.187			545	4.717	9.308	5.955	0.364	0.536	0.303	0.26	0.166	0.191	6.798	3.22	6.335	0.313	0.277	0.179	0.168	0.154	0.655
		546	3.46	3.727	1.275	0.386	0.387	0.471	0.344	0.211	0.17	3.209	3.62	4.757	0.198	0.544	0.544	0.295	0.414	1.839			546	4.783	9.184	5.887	0.381	0.561	0.299	0.264	0.174	0.192	7.094	3.52	6.236	0.315	0.269	0.171	0.169	0.153	0.723
		547	3.25	4.267	1.027	0.393	0.36	0.464	0.337	0.233	0.168	2.955	3.7	5.411	0.191	0.581	0.483	0.354	0.423	1.744			547	4.972	8.81	6.095	0.41	0.577	0.322	0.274	0.165	0.186	7.949	3.82	6.412	0.308	0.276	0.179	0.174	0.158	0.854
		548	3.281	3.929	1.173	0.385	0.365	0.534	0.327	0.241	0.176	3.297	3.92	5.827	0.179	0.574	0.48	0.344	0.42	2.073			548	4.976	9.173	5.622	0.387	0.58	0.313	0.274	0.162	0.183	8.279	3.75	6.472	0.357	0.276	0.18	0.176	0.157	0.768
		549	3.492	4.211	1.267	0.397	0.359	0.506	0.325	0.196	0.179	3.428	4.16	5.937	0.198	0.558	0.452	0.329	0.436	2.091			549	5.518	9.831	5.511	0.39	0.587	0.302	0.265	0.161	0.189	8.318	3.42	6.388	0.373	0.28	0.18	0.184	0.156	0.815
		550	3.74	4.127	1.062	0.426	0.376	0.492	0.343	0.194	0.183	3.032	4.16	5.261	0.168	0.626	0.436	0.361	0.432	1.74			550	4.976	9.261	5.433	0.413	0.572	0.307	0.272	0.167	0.192	8.023	3.2	6.339	0.322	0.282	0.18	0.187	0.159	0.701
		551	3.926	3.897	1.051	0.441	0.366	0.496	0.357	0.237	0.18	2.661	3.95	4.937	0.174	0.717	0.45	0.339	0.423	1.72			551	4.807	8.9	5.82	0.4	0.568	0.32	0.267	0.165	0.187	8.43	3.08	6.235	0.31	0.265	0.185	0.202	0.157	0.662
		552	4.277	3.975	1.112	0.538	0.362	0.551	0.335	0.237	0.174	2.536	3.88	4.657	0.19	0.556	0.515	0.37	0.43	1.879			552	5.015	9.226	6.199	0.381	0.56	0.328	0.275	0.163	0.19	8.767	3.29	6.414	0.309	0.279	0.179	0.204	0.151	0.699
		553	4.252	3.803	1.124	0.462	0.334	0.532	0.33	0.184	0.174	2.571	3.78	4.727	0.224	0.555	0.637	0.34	0.427	1.694			553	4.75	9.533	6.232	0.402	0.551	0.315	0.282	0.153	0.189	8.23	3.27	6.523	0.306	0.276	0.172	0.164	0.15	0.956
		554	3.059	3.832	1.186	0.51	0.339	0.527	0.339	0.177	0.177	2.896	3.58	4.985	0.237	0.426	0.661	0.35	0.454	1.676			554	4.455	9.465	6.234	0.462	0.534	0.296	0.277	0.163	0.197	8.404	3.45	6.506	0.348	0.254	0.159	0.173	0.152	0.776
		555	2.487	3.939	1.05	0.416	0.35	0.524	0.588	0.219	0.176	3.088	3.33	5.192	0.225	0.406	0.642	0.372	0.491	2.262			555	5.186	9.534	6.199	0.403	0.53	0.297	0.261	0.155	0.186	7.675	3.14	6.563	0.319	0.245	0.156	0.164	0.154	0.806
		556	2.502	3.999	1.119	0.378	0.347	0.536	0.407	0.209	0.164	2.842	3.19	5.264	0.216	0.415	0.596	0.344	0.498	2.035			556	5.206	10.194	6.059	0.358	0.551	0.295	0.27	0.152	0.187	7.797	3.22	6.595	0.316	0.24	0.157	0.16	0.15	0.725
		557	3.033	3.772	1.298	0.368	0.346	0.531	0.329	0.216	0.167	2.74	3	5.108	0.231	0.44	0.551	0.382	0.483	1.99			557	4.998	9.989	5.924	0.388	0.539	0.313	0.282	0.146	0.192	8.213	2.96	6.224	0.32	0.232	0.159	0.166	0.157	0.657
		558	3.528	3.816	1.366	0.374	0.338	0.5	0.368	0.192	0.169	3.185	3.06	4.8	0.208	0.489	0.463	0.361	0.456	1.851			558	5.129	9.407	6.099	0.392	0.543	0.302	0.282	0.156	0.198	8.233	3.13	5.67	0.316	0.244	0.159	0.165	0.148	0.695
		559	3.733	3.656	1.169	0.381	0.334	0.5	0.367	0.185	0.178	3.32	3.12	4.412	0.194	0.492	0.497	0.311	0.46	1.874			559	4.781	9.367	6.063	0.362	0.568	0.3	0.284	0.159	0.193	7.777	3.21	5.583	0.326	0.23	0.155	0.17	0.15	0.71
		560	3.971	3.592	1.35	0.37	0.329	0.547	0.748	0.169	0.184	2.94	2.9	4.564	0.226	0.534	0.54	0.351	0.447	1.867			560	4.92	9.494	5.973	0.392	0.59	0.296	0.283	0.154	0.195	7.853	3.06	5.848	0.318	0.221	0.155	0.167	0.151	0.712
		561	7.769	3.666	1.927	0.348	0.323	0.535	0.335	0.245	0.188	2.599	2.69	5.012	0.222	0.629	0.577	0.335	0.432	1.708			561	5.633	10.034	7.512	0.415	0.617	0.301	0.281	0.155	0.197	7.844	2.97	5.951	0.322	0.213	0.156	0.173	0.148	0.646
		562	9.08	3.771	0.956	0.355	0.32	0.503	0.38	0.252	0.184	2.763	2.77	5.126	0.219	0.573	0.564	0.386	0.446	2.202			562	8.471	9.618	6.704	0.407	0.639	0.297	0.269	0.167	0.194	7.96	3.09	6.385	0.324	0.221	0.148	0.181	0.142	0.688
		563	6.096	3.77	1.022	0.382	0.329	0.51	0.357	0.189	0.188	3.401	2.66	5.132	0.206	0.545	0.563	0.349	0.433	1.807			563	8.782	9.588	5.836	0.41	0.74	0.289	0.257	0.173	0.189	8.127	3	6.361	0.326	0.214	0.149	0.18	0.149	0.693
		564	7.706	3.887	1.024	1.407	0.336	0.555	0.325	0.179	0.187	3.213	2.74	5.042	0.196	0.538	0.606	0.336	0.442	1.888			564	7.022	9.315	5.576	0.432	0.75	0.286	0.248	0.17	0.19	7.375	3.13	6.108	0.312	0.21	0.167	0.17	0.151	0.633
		565	4.398	3.851	0.944	1.295	0.351	0.545	0.328	0.219	0.183	2.763	2.64	4.648	0.204	0.57	0.528	0.347	0.457	1.857			565	5.426	9.378	5.077	0.386	0.731	0.288	0.254	0.169	0.192	7.31	2.95	6.007	0.321	0.202	0.211	0.17	0.152	0.657
		566	5.15	3.578	0.993	0.522	0.352	0.53	0.34	0.214	0.171	2.523	2.44	4.59	0.214	0.55	0.473	0.42	0.464	1.762			566	4.54	9.414	5.163	0.351	0.71	0.301	0.258	0.182	0.197	7.682	2.91	5.832	0.314	0.222	0.182	0.175	0.151	0.638
		567	3.98	3.393	1.509	0.538	0.338	0.514	0.365	0.209	0.168	2.444	2.49	4.643	0.209	0.565	0.499	0.348	0.448	1.971			567	4.025	10.239	5.416	0.375	0.757	0.303	0.268	0.182	0.193	8.138	3.05	5.57	0.334	0.216	0.18	0.177	0.151	0.694
		568	7.306	3.621	1.39	0.49	0.349	0.525	0.325	0.205	0.174	3.189	2.51	4.951	0.203	0.598	0.509	0.344	0.453	1.924			568	4.121	9.809	5.34	0.403	0.714	0.305	0.268	0.184	0.195	8.057	3.3	5.619	0.313	0.221	0.148	0.168	0.152	0.645
		569	5.734	3.813	1.532	0.456	0.369	0.561	0.32	0.205	0.182	3.302	2.49	5.027	0.219	0.599	0.532	0.372	0.437	1.866			569	4.433	9.53	5.31	0.393	0.668	0.298	0.267	0.172	0.191	8.07	3.39	5.901	0.315	0.225	0.122	0.165	0.148	0.627
		570	3.913	3.583	1.365	0.424	0.489	0.528	0.32	0.183	0.177	2.627	2.31	5.141	0.222	0.579	0.582	0.343	0.436	1.889			570	4.812	9.237	5.181	0.384	0.649	0.306	0.274	0.174	0.186	7.949	3.27	6.036	0.332	0.223	0.099	0.167	0.15	0.631
		571	7.88	3.559	1.381	0.379	0.433	0.534	0.357	0.245	0.182	2.429	2.29	4.482	0.191	0.614	0.596	0.326	0.408	1.691			571	5.47	9.321	5.329	0.43	0.632	0.321	0.269	0.181	0.194	8.224	3.1	6.429	0.327	0.215	0.089	0.178	0.149	0.671
		572	8.643	3.539	1.187	0.463	0.407	0.514	0.336	0.24	0.17	3.006	2.33	4.301	0.176	0.651	0.537	0.314	0.41	2.01			572	5.422	8.942	5.662	0.427	0.636	0.313	0.259	0.179	0.197	8.101	3.24	7.02	0.32	0.204	0.107	0.176	0.156	0.737
		573	5.046	3.587	1.273	0.444	0.366	0.582	0.316	0.174	0.169	3.121	2.38	4.366	0.197	0.609	0.528	0.341	0.399	1.817			573	5.417	9.05	5.664	0.42	0.631	0.305	0.253	0.179	0.205	7.861	3.38	6.694	0.324	0.21	0.13	0.163	0.16	0.768
		574	4.53	3.313	1.502	0.399	0.372	0.561	0.324	0.179	0.163	2.433	2.47	4.709	0.198	0.573	0.49	0.31	0.377	1.805			574	5.614	9.554	5.486	0.407	0.609	0.315	0.255	0.18	0.201	7.16	3.31	6.888	0.341	0.215	0.145	0.167	0.146	0.78
		575	3.52	3.54	1.205	0.374	0.373	0.526	0.316	0.201	0.168	2.704	2.37	5.081	0.182	0.612	0.437	0.351	0.39	1.799			575	5.23	9.578	5.136	0.434	0.64	0.304	0.265	0.192	0.205	7.007	3.17	6.507	0.338	0.21	0.149	0.163	0.148	0.773
		576	2.775	3.683	1.335	0.416	0.373	0.531	0.353	0.197	0.177	3.193	2.32	5.193	0.196	0.637	0.465	0.367	0.412	2.149			576	5.315	9.858	5.421	0.417	0.638	0.323	0.267	0.186	0.203	6.714	3	6.275	0.332	0.2	0.149	0.162	0.153	0.761
		577	2.364	3.433	1.268	0.452	0.375	0.574	0.328	0.202	0.172	2.831	2.29	4.827	0.217	0.588	0.507	0.374	0.405	1.922			577	4.77	9.047	5.446	0.405	0.618	0.324	0.27	0.183	0.202	7.111	3	6.699	0.314	0.201	0.139	0.161	0.151	0.785
		578	2.051	3.518	1.448	0.479	0.361	0.535	0.319	0.2	0.166	2.117	2.39	4.304	0.207	0.57	0.575	0.387	0.404	1.795			578	4.898	9.534	5.25	0.433	0.606	0.32	0.269	0.187	0.211	7.934	3.17	6.948	0.309	0.204	0.143	0.152	0.153	0.751
		579	2.497	3.968	1.288	0.434	0.363	0.51	0.312	0.183	0.169	2.402	2.41	4.379	0.179	0.559	0.578	0.349	0.399	1.918			579	4.881	9.496	5.102	0.424	0.602	0.317	0.273	0.193	0.209	8.544	3.27	6.843	0.317	0.207	0.153	0.152	0.152	0.685
		580	3.232	3.531	1.28	0.424	0.356	0.519	0.33	0.228	0.164	3.122	2.47	4.387	0.181	0.605	0.564	0.372	0.386	1.989			580	4.56	8.981	5.425	0.379	0.599	0.329	0.267	0.187	0.21	8.181	3.18	6.69	0.322	0.213	0.151	0.155	0.148	0.705
		581	3.404	3.475	1.604	0.42	0.346	0.561	0.357	0.232	0.164	2.296	2.47	4.575	0.207	0.612	0.532	0.3	0.386	1.785			581	5.094	9.209	5.646	0.388	0.606	0.321	0.272	0.181	0.206	7.967	3.15	6.545	0.326	0.221	0.154	0.169	0.15	0.612
		582	3.737	3.586	1.369	0.452	0.43	0.516	0.333	0.196	0.171	2.341	2.31	4.874	0.221	0.576	0.475	0.268	0.404	1.968			582	4.971	9.261	5.585	0.451	0.606	0.324	0.264	0.172	0.213	8.166	3.1	6.115	0.332	0.215	0.155	0.17	0.153	0.716
		583	3.004	3.719	1.56	0.443	0.446	0.512	0.32	0.178	0.169	2.868	2.19	4.896	0.204	0.585	0.475	0.304	0.423	1.874			583	4.692	9.461	5.149	0.442	0.581	0.329	0.268	0.182	0.213	7.969	3.04	5.717	0.483	0.204	0.157	0.172	0.148	0.71
		584	2.663	3.427	1.338	0.433	0.462	0.529	0.329	0.23	0.17	3.464	2.16	4.522	0.201	0.638	0.488	0.293	0.434	1.857			584	4.869	9.5	5.107	0.445	0.617	0.339	0.262	0.18	0.212	7.654	3.06	5.553	0.357	0.203	0.149	0.173	0.152	0.714
		585	2.236	3.588	1.429	0.409	0.373	0.571	0.334	0.22	0.163	2.619	2.2	4.375	0.21	0.638	0.509	0.349	0.432	1.852			585	4.821	9.458	5.37	0.427	0.63	0.323	0.264	0.176	0.204	7.835	3.28	5.945	0.329	0.208	0.142	0.169	0.154	0.688
		586	1.983	3.433	1.802	0.392	0.476	0.52	0.377	0.213	0.161	2.278	2.28	4.222	0.216	0.621	0.5	0.315	0.407	2.069			586	5.183	9.46	5.836	0.413	0.66	0.321	0.265	0.175	0.214	7.815	3.3	6.066	0.327	0.21	0.139	0.182	0.15	0.734
		587	2.136	3.558	1.249	0.396	0.359	0.498	0.332	0.195	0.163	3.108	2.34	4.319	0.194	0.615	0.506	0.324	0.399	1.9			587	5.061	9.701	5.755	0.409	0.692	0.322	0.267	0.188	0.216	7.754	3.34	6.206	0.344	0.215	0.134	0.192	0.15	0.865
		588	2.533	3.547	1.463	0.412	0.381	0.54	0.333	0.204	0.17	2.908	2.31	4.562	0.196	0.592	0.496	0.334	0.367	1.821			588	5.085	9.426	5.573	0.424	0.699	0.335	0.259	0.183	0.205	7.979	3.17	6.093	0.341	0.211	0.142	0.192	0.155	0.608
		589	5.872	3.524	1.493	0.482	0.333	0.566	0.33	0.181	0.175	2.695	2.29	4.677	0.203	0.601	0.542	0.318	0.374	2.114			589	5.18	9.349	5.264	0.414	0.719	0.317	0.25	0.172	0.199	8.284	3.14	6.016	0.361	0.216	0.158	0.183	0.153	0.709
		590	3.86	3.715	1.7	0.49	0.323	0.513	0.332	0.214	0.168	2.534	2.28	4.882	0.211	0.612	0.524	0.356	0.387	2.037			590	5.289	9.762	5.084	0.386	0.724	0.315	0.258	0.154	0.199	7.943	3.19	6.397	0.369	0.219	0.165	0.178	0.158	0.83
		591	3.891	3.782	1.321	0.482	0.341	0.504	0.368	0.222	0.159	3.07	2.32	4.561	0.211	0.534	0.481	0.354	0.382	1.885			591	5.257	9.818	5.163	0.363	0.736	0.314	0.259	0.165	0.207	8.702	3.33	6.091	0.355	0.216	0.157	0.175	0.164	0.761
		592	6.596	3.815	1.428	0.439	0.345	0.563	0.312	0.189	0.168	3.484	2.29	4.433	0.182	0.509	0.482	0.347	0.379	2.034			592	5.095	9.085	5.007	0.397	0.714	0.323	0.254	0.159	0.195	8.207	3.31	5.652	0.328	0.219	0.155	0.184	0.167	0.737
		593	4.451	3.77	1.516	0.415	0.34	0.563	0.309	0.189	0.162	2.899	2.32	4.393	0.213	0.524	0.515	0.332	0.38	2.123			593	4.678	9.737	5.334	0.374	0.699	0.311	0.255	0.156	0.202	7.958	3.35	5.343	0.32	0.228	0.15	0.174	0.16	0.849
		594	16.594	3.835	1.289	0.461	0.336	0.532	0.308	0.248	0.169	2.857	2.15	4.324	0.217	0.579	0.519	0.335	0.372	1.763			594	6.183	10.67	5.547	0.366	0.696	0.309	0.242	0.154	0.205	8.182	3.42	5.582	0.321	0.24	0.143	0.178	0.16	0.802
		595	10.163	3.357	1.54	0.418	0.325	0.504	0.312	0.215	0.169	3.414	2.09	4.506	0.191	0.585	0.514	0.362	0.357	2.278			595	12.202	10.579	6.078	0.403	0.668	0.307	0.245	0.164	0.193	7.727	3.17	5.565	0.328	0.245	0.144	0.174	0.156	0.811
		596	14.912	3.563	1.387	0.417	0.318	0.568	0.352	0.187	0.176	3.037	2.01	4.348	0.176	0.57	0.542	0.346	0.367	1.863			596	9.186	10.264	5.898	0.431	0.674	0.305	0.246	0.165	0.193	7.523	3.04	5.828	0.328	0.246	0.145	0.174	0.154	0.813
		597	4.87	3.772	1.644	0.398	0.305	0.547	0.319	0.196	0.182	2.914	2.1	4.662	0.198	0.548	0.563	0.361	0.376	2.097			597	6.665	10.494	5.469	0.414	0.659	0.298	0.24	0.162	0.192	7.877	3.2	5.697	0.323	0.242	0.15	0.179	0.151	0.798
		598	0.952	3.918	2.276	0.39	0.349	0.55	0.305	0.186	0.175	3.41	2.13	4.829	0.212	0.572	0.561	0.331	0.384	1.695			598	4.767	10.082	5.161	0.395	0.66	0.295	0.239	0.155	0.193	7.911	3.38	5.966	0.315	0.252	0.16	0.184	0.153	0.892
		599	0.788	3.647	2.417	0.405	0.435	0.502	0.313	0.242	0.175	3.508	2.13	4.749	0.188	0.61	0.483	0.362	0.393	1.915			599	3.468	9.987	5.874	0.43	0.657	0.293	0.241	0.165	0.195	8.2	3.28	6.401	0.318	0.264	0.164	0.177	0.153	0.713
		600	0.691	3.771	1.407	0.401	0.412	0.56	0.319	0.265	0.181	3.041	2.05	4.348	0.178	0.623	0.536	0.362	0.394	2.209			600	2.838	10.067	5.899	0.413	0.621	0.289	0.252	0.164	0.202	7.81	3.07	5.966	0.326	0.254	0.17	0.167	0.156	0.952
	33-15℃	601	0.731	3.736	2.662	0.373	0.415	0.547	0.335	0.286	0.183	3.31	2.06	4.329	0.203	0.608	0.52	0.352	0.374	1.751		33-15℃	601	2.742	10.765	5.373	0.397	0.636	0.315	0.256	0.155	0.201	7.803	3.01	5.692	0.393	0.246	0.169	0.176	0.147	0.876
		602	0.812	3.684	2.243	0.38	0.398	0.538	0.307	0.212	0.184	3.66	2.01	4.249	0.218	0.584	0.529	0.39	0.374	1.728			602	3.216	10.92	5.732	0.414	0.639	0.312	0.255	0.146	0.201	7.836	2.99	5.251	0.339	0.259	0.172	0.173	0.158	0.835
		603	0.884	3.894	0.999	0.39	0.373	0.518	0.309	0.191	0.182	3.385	2.06	4.268	0.222	0.614	0.508	0.32	0.366	2.194			603	3.948	10.673	5.58	0.423	0.62	0.313	0.245	0.162	0.2	8.097	3.12	5.313	0.323	0.267	0.2	0.186	0.153	0.785
		604	0.889	3.623	1.242	0.376	0.367	0.563	0.305	0.191	0.185	3.288	2.16	4.559	0.228	0.671	0.5	0.348	0.357	1.939			604	4.64	10.408	5.459	0.418	0.63	0.295	0.251	0.161	0.199	8.269	3.15	5.513	0.327	0.27	0.208	0.182	0.154	0.835
		605	0.891	3.775	1.072	0.381	0.345	0.542	0.326	0.204	0.196	3.497	2.12	4.899	0.213	0.704	0.509	0.4	0.37	1.685			605	4.582	10.127	5.686	0.412	0.621	0.301	0.251	0.156	0.204	7.813	3.23	5.463	0.37	0.274	0.196	0.178	0.155	0.736
		606	0.797	4.285	1.095	0.378	0.344	0.559	0.31	0.218	0.278	3.769	2.2	5.115	0.185	0.7	0.523	0.405	0.354	1.759			606	4.193	10.2	5.54	0.402	0.615	0.308	0.25	0.154	0.203	7.663	3.22	5.48	0.411	0.271	0.19	0.177	0.155	0.855
		607	0.745	5.133	1.127	0.361	0.344	0.523	0.297	0.206	0.315	3.625	2.12	5.1	0.202	0.72	0.518	0.456	0.356	1.926			607	3.929	9.922	5.482	0.374	0.633	0.305	0.257	0.168	0.203	7.369	3.05	5.337	0.319	0.264	0.207	0.179	0.155	0.816
		608	0.817	3.663	1.663	0.367	0.336	0.571	0.288	0.193	0.229	3.953	2.03	5.027	0.221	0.707	0.555	0.422	0.388	1.896			608	4.557	9.973	5.413	0.355	0.633	0.296	0.244	0.165	0.199	7.884	2.92	5.403	0.367	0.268	0.18	0.179	0.156	0.721
		609	0.784	3.875	1.665	0.438	0.345	0.593	0.31	0.198	0.217	4.422	2.1	4.891	0.234	0.713	0.504	0.405	0.372	1.961			609	4.618	9.852	5.817	0.397	0.653	0.283	0.254	0.156	0.201	7.74	3.1	5.429	0.356	0.271	0.153	0.179	0.156	0.693
		610	0.782	3.501	1.149	0.379	0.368	0.594	0.334	0.225	0.215	4.074	2.31	4.829	0.219	0.733	0.526	0.358	0.371	1.961			610	4.816	9.783	5.902	0.406	0.692	0.299	0.253	0.149	0.207	7.914	3.23	5.622	0.319	0.262	0.149	0.163	0.16	0.747
		611	0.89	3.756	1.283	0.372	0.485	0.555	0.289	0.238	0.215	4.227	2.4	4.649	0.208	0.707	0.539	0.317	0.357	1.952			611	5.136	10.116	5.786	0.377	0.701	0.301	0.245	0.163	0.2	7.989	3.19	5.751	0.326	0.262	0.136	0.159	0.163	0.654
		612	0.985	3.567	1.107	0.369	0.351	0.557	0.303	0.212	0.213	4.02	2.28	4.632	0.21	0.706	0.548	0.313	0.358	1.846			612	5.924	10.353	5.685	0.376	0.692	0.295	0.25	0.161	0.196	8.162	3.15	6.008	0.337	0.269	0.133	0.166	0.166	0.728
		613	1.029	3.991	1.367	0.362	0.338	0.568	0.306	0.196	0.213	4.17	2.38	4.773	0.216	0.703	0.555	0.331	0.369	1.87			613	6.715	10.32	5.724	0.38	0.672	0.298	0.26	0.157	0.204	7.922	3.03	6.159	0.335	0.259	0.153	0.172	0.156	0.841
		614	0.963	3.54	1.229	0.37	0.361	0.603	0.353	0.194	0.211	4.118	2.32	4.504	0.193	0.661	0.538	0.311	0.367	1.922			614	6.837	10.547	5.62	0.334	0.644	0.291	0.271	0.152	0.2	7.558	3.01	6.357	0.333	0.254	0.154	0.171	0.159	0.739
		615	1.002	3.708	1.195	0.376	0.437	0.561	0.31	0.232	0.214	3.442	2.37	4.424	0.175	0.598	0.526	0.362	0.372	1.732			615	6.358	9.892	5.634	0.319	0.613	0.303	0.268	0.162	0.195	7.354	3.11	6.073	0.327	0.243	0.148	0.178	0.159	0.818
		616	0.855	3.919	1.229	0.362	0.355	0.548	0.311	0.247	0.205	3.464	2.46	4.341	0.166	0.538	0.511	0.353	0.374	1.779			616	5.894	10.156	6.256	0.368	0.596	0.312	0.277	0.154	0.198	7.691	3.11	5.944	0.339	0.25	0.145	0.174	0.157	0.833
		617	0.881	3.481	1.252	0.358	0.366	0.551	0.311	0.185	0.214	3.455	2.34	4.099	0.173	0.57	0.54	0.377	0.374	1.951			617	5.217	10.466	6.013	0.361	0.586	0.305	0.282	0.152	0.193	7.981	3.08	5.512	0.339	0.251	0.141	0.176	0.155	0.702
		618	1.042	3.494	1.14	0.362	0.349	0.579	0.324	0.205	0.216	3.687	2.38	4.317	0.185	0.582	0.535	0.377	0.378	2.051			618	5.514	10.409	6.316	0.354	0.578	0.296	0.289	0.143	0.195	8.349	3.1	5.374	0.328	0.242	0.137	0.187	0.157	0.799
		619	0.991	3.397	1.163	0.361	0.322	0.573	0.345	0.214	0.212	3.604	2.42	4.646	0.192	0.623	0.504	0.292	0.381	1.779			619	5.653	10.223	5.612	0.377	0.566	0.291	0.277	0.162	0.196	7.821	3	5.499	0.33	0.253	0.135	0.185	0.148	0.74
		620	1.232	3.753	1.247	0.374	0.319	0.535	0.305	0.229	0.21	3.109	2.58	4.824	0.177	0.65	0.523	0.285	0.365	1.62			620	5.308	9.992	6.03	0.381	0.556	0.3	0.274	0.163	0.193	8.085	3.11	5.796	0.323	0.25	0.143	0.169	0.149	0.697
		621	1.071	3.696	1.207	0.369	0.33	0.553	0.312	0.203	0.21	3.059	2.69	4.942	0.169	0.615	0.519	0.276	0.368	1.778			621	4.965	9.631	6.07	0.396	0.56	0.303	0.263	0.157	0.2	8.655	3.23	5.959	0.353	0.234	0.153	0.17	0.159	0.702
		622	1.295	3.216	1.528	0.361	0.351	0.56	0.306	0.207	0.209	3.082	4.03	4.952	0.178	0.604	0.508	0.267	0.369	1.721			622	5.032	9.431	6.329	0.408	0.566	0.306	0.279	0.154	0.202	8.216	3.11	6.007	0.352	0.237	0.159	0.169	0.153	0.746
		623	0.927	3.614	1.072	0.357	0.368	0.584	0.321	0.2	0.211	3.148	3.36	4.424	0.18	0.609	0.479	0.286	0.353	1.543			623	4.907	9.378	5.865	0.407	0.558	0.295	0.276	0.16	0.203	7.656	3.17	6.207	0.32	0.236	0.162	0.175	0.155	0.712
		624	0.923	3.823	1.146	0.346	0.385	0.53	0.345	0.226	0.222	3.521	3.13	4.321	0.185	0.605	0.536	0.289	0.36	2.026			624	4.686	9.897	5.618	0.404	0.574	0.292	0.278	0.158	0.206	7.218	3.27	6.014	0.322	0.233	0.16	0.178	0.158	0.752
		625	1.487	3.542	1.091	0.36	0.385	0.542	0.315	0.25	0.214	3.294	2.67	4.21	0.207	0.579	0.521	0.32	0.368	1.754			625	4.842	10.507	5.458	0.393	0.582	0.306	0.269	0.15	0.204	7.516	3.18	6.02	0.311	0.237	0.163	0.191	0.154	0.84
		626	1.605	3.994	1.131	0.357	0.349	0.555	0.316	0.208	0.21	2.87	2.52	4.031	0.31	0.588	0.516	0.309	0.36	1.766			626	5.01	9.997	5.615	0.421	0.594	0.303	0.279	0.142	0.203	7.777	3.22	5.943	0.332	0.234	0.158	0.16	0.159	0.715
		627	0.988	3.566	1.075	0.381	0.329	0.558	0.317	0.19	0.211	3.009	2.54	4.105	0.277	0.547	0.502	0.333	0.354	2.494			627	4.856	9.212	5.785	0.387	0.61	0.289	0.275	0.142	0.208	7.768	3.04	5.911	0.358	0.235	0.149	0.169	0.163	0.755
		628	0.85	3.759	1.035	0.489	0.35	0.525	0.346	0.245	0.209	3.359	2.61	4.542	0.247	0.544	0.498	0.338	0.359	2.64			628	5.448	9.368	5.947	0.379	0.611	0.287	0.262	0.147	0.209	7.537	3.13	5.935	0.331	0.247	0.142	0.168	0.163	0.727
		629	0.967	3.708	1.075	0.544	0.346	0.536	0.349	0.244	0.21	3.238	2.62	4.565	0.226	0.537	0.429	0.369	0.341	2.142			629	4.896	9.815	5.655	0.4	0.608	0.287	0.247	0.143	0.209	7.789	3.31	5.443	0.32	0.262	0.153	0.18	0.159	0.752
		630	1.453	3.696	1.064	0.452	0.374	0.59	0.326	0.252	0.213	3.213	2.94	4.456	0.216	0.543	0.41	0.345	0.339	2.078			630	4.742	9.957	6.022	0.366	0.616	0.304	0.248	0.142	0.211	7.423	3.41	5.205	0.326	0.25	0.154	0.174	0.169	0.749
		631	3.619	3.332	1.716	0.4	0.35	0.541	0.335	0.179	0.211	3.443	2.79	4.508	0.23	0.531	0.442	0.286	0.338	1.954			631	4.7	9.939	5.885	0.35	0.594	0.288	0.245	0.149	0.209	7.705	3.53	5.021	0.341	0.252	0.159	0.175	0.167	0.757
		632	2.081	3.631	1.419	0.633	0.345	0.539	0.334	0.211	0.202	3.494	2.84	4.258	0.229	0.466	0.439	0.295	0.331	1.916			632	5.08	10.121	5.352	0.355	0.592	0.28	0.237	0.162	0.215	7.785	3.44	5.003	0.413	0.274	0.159	0.17	0.173	0.733
		633	4.162	3.658	1.223	0.815	0.369	0.569	0.354	0.201	0.198	3.082	2.5	3.976	0.199	0.49	0.45	0.277	0.347	1.749			633	5.313	9.571	5.909	0.342	0.594	0.291	0.232	0.162	0.211	7.703	3.36	5.168	0.307	0.263	0.156	0.161	0.167	0.675
		634	2.027	3.478	1.306	0.519	0.354	0.604	0.334	0.262	0.2	2.858	2.26	4.208	0.203	0.543	0.469	0.324	0.348	2.087			634	4.507	9.764	5.699	0.321	0.579	0.295	0.251	0.159	0.212	7.918	3.27	5.828	0.322	0.281	0.147	0.173	0.157	0.703
		635	0.887	3.261	1.392	0.794	0.36	0.564	0.325	0.24	0.194	2.921	2.05	4.39	0.217	0.551	0.489	0.294	0.339	2.465			635	4.64	10.089	5.503	0.327	0.554	0.305	0.252	0.159	0.202	8.342	3.2	5.968	0.317	0.275	0.146	0.175	0.152	0.665
		636	0.834	3.404	2.611	0.703	0.347	0.561	0.321	0.215	0.202	2.82	2.16	4.563	0.185	0.495	0.431	0.333	0.332	1.826			636	4.386	10.773	5.638	0.381	0.559	0.302	0.246	0.161	0.201	7.986	3.29	5.879	0.321	0.262	0.146	0.173	0.154	0.619
		637	0.874	3.671	2.533	0.539	0.35	0.571	0.322	0.202	0.193	2.723	2.32	5.062	0.183	0.505	0.446	0.362	0.34	2.406			637	4.425	9.82	5.863	0.376	0.557	0.301	0.248	0.156	0.197	7.357	3.37	5.658	0.331	0.27	0.14	0.18	0.154	0.689
		638	1.001	3.423	1.845	0.509	0.329	0.603	0.344	0.201	0.199	2.881	2.35	5.396	0.195	0.528	0.464	0.346	0.338	1.954			638	4.172	9.78	8.14	0.364	0.581	0.293	0.248	0.146	0.2	7.664	3.56	5.701	0.33	0.258	0.141	0.177	0.151	0.682
		639	0.847	3.507	1.204	0.722	0.324	0.522	0.332	0.251	0.188	2.722	2.29	5.337	0.2	0.513	0.485	0.382	0.352	1.727			639	4.517	9.577	7.241	0.392	0.595	0.307	0.243	0.146	0.2	7.515	3.55	5.761	0.338	0.249	0.145	0.171	0.154	0.659
		640	0.937	3.316	1.253	0.792	0.282	0.546	0.331	0.257	0.191	2.366	2.21	5.062	0.182	0.478	0.455	0.303	0.381	2.052			640	4.602	9.402	6.582	0.415	0.7	0.305	0.244	0.153	0.199	7.95	3.48	5.78	0.339	0.245	0.147	0.177	0.152	0.626
		641	0.858	3.378	1.172	0.764	0.257	0.589	0.33	0.198	0.185	2.502	2.18	4.95	0.189	0.472	0.463	0.297	0.388	2.002			641	4.606	10.191	6.089	0.407	0.675	0.301	0.242	0.142	0.195	7.749	3.36	5.933	0.359	0.241	0.147	0.189	0.152	0.745
		642	0.807	3.439	1.193	0.783	0.252	0.588	0.334	0.203	0.184	2.615	2.06	4.714	0.202	0.663	0.488	0.284	0.369	1.542			642	4.433	9.779	6.059	0.432	0.651	0.311	0.239	0.142	0.197	7.245	3.19	6.271	0.354	0.227	0.152	0.191	0.147	0.736
		643	0.862	3.369	1.219	0.74	0.26	0.509	0.355	0.229	0.189	2.506	2.14	4.233	0.184	0.465	0.468	0.287	0.366	2.068			643	4.506	9.772	5.768	0.445	0.633	0.31	0.24	0.138	0.204	7.372	3.3	5.99	0.393	0.218	0.15	0.183	0.149	0.711
		644	0.989	3.634	1.128	0.665	0.263	0.584	0.351	0.251	0.192	2.782	2.34	3.953	0.181	0.482	0.43	0.305	0.363	2.05			644	4.998	9.958	5.689	0.406	0.601	0.317	0.243	0.149	0.199	6.875	3.41	5.974	0.431	0.216	0.144	0.169	0.149	0.789
		645	0.911	3.377	1.126	0.583	0.26	0.577	0.33	0.283	0.197	2.935	2.31	4.21	0.261	0.543	0.451	0.327	0.339	1.904			645	4.662	9.637	5.812	0.375	0.572	0.327	0.238	0.153	0.203	7.249	3.36	5.865	0.341	0.23	0.14	0.171	0.141	0.72
		646	0.857	3.617	1.189	0.868	0.268	0.564	0.333	0.236	0.184	2.378	2.42	4.726	0.22	0.502	0.433	0.309	0.349	1.737			646	4.559	9.884	5.59	0.399	0.559	0.324	0.239	0.147	0.197	7.853	3.07	5.367	0.31	0.219	0.15	0.175	0.142	0.627
		647	0.894	3.639	1.288	0.957	0.281	0.555	0.33	0.222	0.185	2.342	2.44	5.466	0.201	0.386	0.491	0.35	0.346	1.744			647	4.419	9.558	5.512	0.402	0.55	0.326	0.247	0.14	0.207	8.15	3.16	5.184	0.321	0.216	0.145	0.181	0.144	0.738
		648	0.81	3.768	1.205	0.745	0.279	0.605	0.336	0.21	0.182	2.704	2.49	5.465	0.194	0.467	0.431	0.372	0.355	1.627			648	4.764	9.571	5.585	0.374	0.553	0.315	0.249	0.153	0.198	7.947	3.28	5.043	0.32	0.216	0.144	0.176	0.141	0.635
		649	0.867	3.558	1.2	0.623	0.273	0.572	0.354	0.273	0.185	2.48	2.4	5.801	0.205	0.475	0.384	0.377	0.341	1.791			649	4.833	9.721	5.721	0.35	0.577	0.326	0.246	0.144	0.202	6.971	3.33	5.375	0.32	0.208	0.141	0.181	0.142	0.644
		650	0.911	3.417	1.164	0.704	0.278	0.524	0.344	0.229	0.19	2.246	2.75	5.714	0.242	0.532	0.408	0.325	0.347	1.98			650	4.651	9.877	6.021	0.38	0.596	0.324	0.245	0.141	0.198	7.111	3.25	5.437	0.317	0.212	0.144	0.189	0.144	0.695
		651	0.883	3.593	1.248	0.712	0.288	0.611	0.34	0.223	0.191	2.351	2.42	5.017	0.256	0.487	0.444	0.272	0.34	2.057			651	4.731	10.473	6.015	0.355	0.591	0.32	0.249	0.133	0.204	7.811	3.43	5.809	0.322	0.211	0.157	0.2	0.143	0.725
		652	0.746	3.729	1.174	0.592	0.288	0.579	0.34	0.332	0.19	2.445	2.29	4.727	0.212	0.482	0.495	0.294	0.334	2.004			652	4.811	10.504	5.783	0.333	0.595	0.307	0.247	0.14	0.204	7.4	3.35	5.503	0.334	0.211	0.157	0.229	0.142	0.615
		653	0.765	3.683	1.174	0.713	0.294	0.548	0.358	0.247	0.195	3.01	2.23	4.524	0.207	0.467	0.445	0.283	0.341	1.683			653	4.612	9.806	5.497	0.371	0.593	0.31	0.242	0.139	0.204	7.201	3.22	5.495	0.371	0.21	0.152	0.215	0.148	0.699
		654	0.751	3.724	1.262	0.615	0.289	0.571	0.338	0.23	0.201	2.626	2.24	4.063	0.192	0.537	0.417	0.34	0.337	2.014			654	4.711	10.072	5.637	0.361	0.586	0.301	0.237	0.138	0.196	6.902	3.06	5.319	0.417	0.222	0.148	0.174	0.143	0.679
		655	0.79	3.652	1.154	0.697	0.285	0.61	0.325	0.233	0.198	2.122	2.32	4.051	0.189	0.587	0.427	0.315	0.325	2.021			655	4.681	10.223	5.516	0.363	0.551	0.316	0.241	0.136	0.198	7.136	3.16	5.303	0.323	0.22	0.135	0.175	0.143	0.679
		656	0.973	3.396	1.161	0.819	0.289	0.579	0.333	0.262	0.207	2.089	2.2	4.203	0.242	0.487	0.446	0.277	0.33	1.683			656	4.548	9.808	5.379	0.375	0.553	0.311	0.238	0.134	0.204	7.322	3.19	5.463	0.323	0.229	0.127	0.168	0.146	0.642
		657	3.416	3.464	1.14	0.648	0.303	0.532	0.343	0.242	0.233	1.995	2.15	4.576	0.209	0.543	0.466	0.36	0.337	1.772			657	4.638	9.516	5.361	0.404	0.541	0.299	0.241	0.146	0.201	6.838	3.15	5.506	0.33	0.239	0.132	0.164	0.143	0.741
		658	3.828	3.854	1.099	0.438	0.339	0.581	0.344	0.239	0.221	2.069	2.75	4.769	0.2	0.518	0.428	0.291	0.338	1.741			658	4.915	9.533	5.736	0.387	0.536	0.296	0.236	0.141	0.198	6.624	3.13	5.647	0.322	0.226	0.141	0.156	0.144	0.632
		659	3.008	3.59	1.136	0.506	0.292	0.609	0.331	0.228	0.217	2.675	2.57	4.921	0.206	0.49	0.42	0.368	0.337	1.707			659	6.707	9.797	5.94	0.382	0.542	0.296	0.236	0.139	0.203	7.047	3.23	5.792	0.329	0.221	0.137	0.156	0.139	0.573
		660	4.984	3.864	1.343	0.413	0.313	0.609	0.313	0.231	0.224	2.601	2.39	5.489	0.222	0.524	0.465	0.339	0.332	1.52			660	10.239	10.018	5.815	0.415	0.545	0.3	0.234	0.137	0.201	6.956	3.26	5.67	0.328	0.232	0.134	0.156	0.139	0.621
		661	5.944	3.81	1.354	0.562	0.312	0.557	0.335	0.25	0.221	2.236	2.16	6.216	0.209	0.605	0.512	0.351	0.327	1.799			661	10.363	10.277	5.894	0.399	0.52	0.308	0.234	0.146	0.205	6.674	3.08	5.982	0.349	0.224	0.127	0.162	0.141	0.712
		662	3.739	3.647	1.183	0.399	0.308	0.596	0.35	0.27	0.222	1.924	2.16	4.736	0.227	0.63	0.625	0.363	0.325	2.085			662	6.807	9.829	5.833	0.356	0.51	0.296	0.228	0.15	0.212	6.555	3.12	5.987	0.426	0.212	0.129	0.168	0.141	0.648
		663	2.114	3.577	1.215	0.529	0.297	0.63	0.322	0.211	0.233	2.196	2.14	4.188	0.217	0.515	0.787	0.306	0.317	1.794			663	5.144	9.679	5.72	0.359	0.516	0.293	0.226	0.143	0.205	6.982	3.21	5.611	0.336	0.217	0.131	0.181	0.144	0.609
		664	3.724	3.428	1.09	0.682	0.294	0.648	0.326	0.202	0.223	2.477	2.18	4.508	0.216	0.468	0.581	0.359	0.308	1.839			664	4.177	10.104	5.367	0.388	0.507	0.295	0.226	0.137	0.203	7.184	3.36	5.522	0.313	0.216	0.132	0.192	0.143	0.651
		665	3.821	3.216	1.295	0.685	0.286	0.616	0.314	0.266	0.215	2.335	2.17	4.9	0.222	0.481	0.408	0.265	0.304	1.664			665	4.062	10.874	5.017	0.374	0.505	0.3	0.229	0.134	0.198	7.284	3.19	5.413	0.332	0.208	0.139	0.198	0.143	0.59
		666	3.008	3.553	1.127	0.794	0.268	0.605	0.324	0.235	0.21	1.848	2.11	5.409	0.186	0.546	0.414	0.272	0.31	1.648			666	3.902	10.246	5.028	0.364	0.527	0.287	0.223	0.144	0.2	7.837	3.22	5.607	0.334	0.199	0.15	0.2	0.143	0.745
		667	1.845	3.532	1.104	0.659	0.252	0.611	0.332	0.202	0.208	1.94	2.06	5.963	0.184	0.545	0.399	0.3	0.324	1.958			667	4.202	10.04	5.332	0.399	0.535	0.282	0.222	0.138	0.197	7.885	3.11	5.843	0.321	0.203	0.153	0.196	0.141	0.625
		668	2.573	3.712	1.282	0.617	0.254	0.658	0.317	0.204	0.211	1.872	2.2	6.148	0.206	0.463	0.381	0.295	0.329	2.285			668	4.615	10.449	5.44	0.389	0.546	0.292	0.228	0.134	0.194	7.342	3.13	5.704	0.325	0.202	0.153	0.158	0.137	0.677
		669	1.056	3.49	1.119	0.472	0.265	0.641	0.32	0.211	0.203	2.333	2.23	5.854	0.194	0.471	0.351	0.359	0.32	2.237			669	4.578	10.238	5.489	0.383	0.541	0.306	0.233	0.129	0.196	7.362	3.23	5.805	0.314	0.197	0.16	0.154	0.144	0.56
		670	0.832	3.568	1.192	0.654	0.279	0.608	0.317	0.224	0.201	2.486	2.41	5.306	0.187	0.496	0.353	0.293	0.315	1.672			670	4.488	9.996	5.634	0.386	0.538	0.306	0.226	0.134	0.192	7.363	3.29	6.087	0.308	0.207	0.154	0.156	0.141	0.621
		671	0.871	3.012	1.111	0.772	0.291	0.597	0.321	0.225	0.199	1.922	2.63	4.997	0.193	0.604	0.341	0.292	0.319	1.535			671	4.431	10.044	5.388	0.391	0.515	0.294	0.223	0.133	0.198	6.798	3.36	6.092	0.322	0.221	0.148	0.154	0.138	0.624
		672	0.897	3.319	1.125	0.634	0.292	0.631	0.326	0.226	0.199	1.821	1.99	4.76	0.211	0.548	0.339	0.285	0.337	1.808			672	4.18	10.563	5.548	0.347	0.523	0.297	0.217	0.136	0.202	7.314	3.36	5.906	0.322	0.223	0.14	0.156	0.136	0.738
		673	1.032	3.449	1.227	0.761	0.296	0.675	0.325	0.219	0.201	2.364	2.84	4.377	0.207	0.522	0.301	0.251	0.342	1.53			673	4.14	10.172	5.219	0.332	0.55	0.298	0.228	0.132	0.195	7.222	3.13	5.551	0.315	0.214	0.129	0.186	0.141	0.775
		674	1.445	3.441	1.097	0.408	0.275	0.649	0.32	0.23	0.203	2.516	2.57	4.429	0.186	0.548	0.289	0.295	0.353	1.663			674	4.352	10.422	5.172	0.353	0.537	0.312	0.225	0.128	0.202	7.431	3.22	5.846	0.313	0.211	0.126	0.185	0.133	0.613
		675	0.925	3.216	1.036	0.811	0.272	0.637	0.327	0.236	0.2	2.182	4.47	4.909	0.176	0.62	0.296	0.28	0.354	1.689			675	3.851	9.603	4.946	0.369	0.534	0.301	0.228	0.14	0.202	7.457	3.18	5.479	0.309	0.21	0.121	0.166	0.129	0.685
		676	0.969	3.532	1.184	0.407	0.295	0.642	0.342	0.212	0.204	1.743		4.863	0.188	0.584	0.31	0.249	0.324	2.089			676	3.675	9.651	5.142	0.346	0.543	0.308	0.23	0.139	0.203	7.431	3.31	5.899	0.418	0.207	0.124	0.174	0.136	0.678
		677	2.341	3.194	0.943	0.338	0.404	0.643	0.343	0.194	0.204	1.889	2.56	5.187	0.177	0.52	0.316	0.271	0.313	1.935			677	3.936	9.83	4.901	0.347	0.55	0.304	0.239	0.138	0.199	6.939	3.12	5.993	0.381	0.204	0.126	0.174	0.143	0.551
		678	1.058	2.922	1.074	0.357	0.406	0.69	0.327	0.228	0.204	2.474	2.01	5.02	0.165	0.504	0.314	0.276	0.307	2.004			678	4.191	10.604	4.656	0.394	0.547	0.299	0.235	0.138	0.197	6.612	3.18	6.111	0.328	0.212	0.132	0.195	0.145	0.579
		679	0.742	2.944	1.116	0.371	0.381	0.649	0.316	0.214	0.213	2.171	1.85	4.715	0.164	0.545	0.329	0.27	0.304	2.094			679	3.983	10.198	4.863	0.377	0.567	0.296	0.222	0.133	0.201	6.83	3.22	6.27	0.34	0.204	0.137	0.194	0.148	0.635
		680	0.735	3.167	1.106	0.354	0.289	0.641	0.309	0.2	0.207	2.052	2.49	4.671	0.181	0.598	0.374	0.269	0.296	1.927			680	4.045	10.613	5.009	0.334	0.563	0.307	0.221	0.139	0.2	6.793	3.31	6.289	0.326	0.202	0.149	0.167	0.151	0.62
		681	0.763	2.946	1.182	0.922	0.261	0.663	0.32	0.189	0.21	2.071	3.07	4.306	0.205	0.546	0.378	0.317	0.297	2.249			681	4.131	10.164	5.016	0.342	0.59	0.294	0.227	0.135	0.194	6.965	3.26	6.395	0.324	0.195	0.147	0.175	0.144	0.569
		682	0.825	3.361	1.163	0.585	0.269	0.635	0.309	0.189	0.205	1.665	3.01	3.951	0.176	0.484	0.395	0.279	0.297	2.519			682	3.809	9.855	4.888	0.359	0.575	0.295	0.224	0.132	0.194	7.968	3.18	6.01	0.32	0.198	0.138	0.167	0.146	0.561
		683	0.867	3.177	1.086	0.493	0.26	0.685	0.296	0.231	0.203	1.461	2.4	4.219	0.173	0.474	0.348	0.284	0.312	2.079			683	3.954	9.861	5.122	0.356	0.567	0.291	0.22	0.127	0.196	8.129	3.39	5.943	0.313	0.193	0.136	0.175	0.146	0.621
		684	0.774	2.912	1.106	0.396	0.246	0.663	0.302	0.234	0.193	1.907	2.18	5.13	0.198	0.512	0.301	0.276	0.325	1.904			684	3.993	9.581	5.219	0.364	0.577	0.308	0.219	0.126	0.185	8.073	4.7	5.967	0.335	0.195	0.146	0.198	0.142	0.563
		685	0.959	2.62	1.071	0.351	0.237	0.671	0.302	0.201	0.195	2.258	1.93	4.754	0.181	0.597	0.343	0.235	0.331	2.036			685	4.285	9.163	5.519	0.37	0.583	0.307	0.225	0.136	0.192	7.134	4.13	6.063	0.304	0.192	0.142	0.18	0.143	0.52
		686	0.969	2.781	1.222	0.334	0.246	0.67	0.317	0.212	0.196	1.597	1.73	5.081	0.161	0.542	0.397	0.251	0.329	1.848			686	4.35	9.998	5.37	0.386	0.688	0.306	0.227	0.136	0.192	6.906	4.06	5.914	0.31	0.189	0.138	0.167	0.142	0.688
		687	0.898	3.129	1.133	0.767	0.26	0.622	0.332	0.195	0.201	1.316	1.62	5.168	0.172	0.479	0.373	0.288	0.33	1.791			687	3.893	9.986	5.434	0.376	0.632	0.297	0.221	0.134	0.185	6.936	3.43	6.315	0.343	0.192	0.137	0.169	0.139	0.642
		688	0.891	3.483	1.11	0.975	0.254	0.69	0.313	0.213	0.191	1.405	1.65	5.041	0.188	0.49	0.43	0.265	0.326	2.09			688	3.932	10.031	5.285	0.361	0.61	0.301	0.221	0.132	0.186	7.28	3.2	6.66	0.339	0.184	0.133	0.169	0.141	0.663
		689	2.952	3.131	1.113	0.792	0.261	0.689	0.323	0.23	0.188	2.086	1.64	4.906	0.217	0.495	0.486	0.304	0.316	2.115			689	3.903	9.833	5.86	0.406	0.586	0.316	0.219	0.128	0.188	7.587	3.28	6.359	0.333	0.193	0.121	0.175	0.142	0.627
		690	3.583	2.924	1.181	0.621	0.26	0.681	0.318	0.205	0.195	2.742	1.65	4.576	0.197	0.557	0.513	0.269	0.323	1.914			690	4.25	10.205	5.595	0.365	0.557	0.316	0.227	0.133	0.191	6.882	3.3	6.488	0.325	0.185	0.126	0.189	0.14	0.748
		691	2.108	2.777	1.792	0.34	0.241	0.643	0.32	0.183	0.193	2.113	1.76	4.371	0.206	0.485	0.452	0.307	0.312	1.733			691	4.894	11.235	5.738	0.34	0.516	0.306	0.227	0.135	0.187	6.725	3.23	6.359	0.322	0.185	0.132	0.161	0.132	0.591
		692	2.229	3.153	1.291	0.31	0.25	0.654	0.328	0.187	0.191	1.879	1.65	4.724	0.2	0.447	0.42	0.291	0.309	1.891			692	4.941	11.337	5.861	0.372	0.522	0.32	0.224	0.136	0.185	7.486	3.23	6.107	0.337	0.185	0.132	0.179	0.139	0.682
		693	2.778	2.83	0.934	0.311	0.247	0.713	0.355	0.249	0.187	1.932	1.6	5.008	0.195	0.421	0.385	0.261	0.298	1.6			693	4.7	9.975	5.047	0.404	0.517	0.318	0.228	0.134	0.183	7.597	3.28	5.966	0.383	0.196	0.124	0.173	0.138	0.798
		694	2.469	2.989	1.504	0.323	0.256	0.72	0.35	0.294	0.192	2.517	1.76	5.277	0.257	0.45	0.367	0.245	0.303	1.847			694	4.38	10.3	4.889	0.356	0.517	0.33	0.233	0.13	0.175	7.441	3.52	6.05	0.495	0.19	0.126	0.165	0.138	0.643
		695	2.334	3.089	1.98	0.992	0.262	0.664	0.336	0.21	0.193	2.611	1.68	5.335	0.192	0.474	0.339	0.237	0.295	1.981			695	4.289	10.023	5.352	0.355	0.533	0.344	0.233	0.14	0.181	7.282	3.55	6.325	0.316	0.186	0.122	0.169	0.144	0.569
		696	1.077	3.757	1.322	0.397	0.263	0.673	0.334	0.21	0.2	1.64	2.04	5.526	0.207	0.534	0.327	0.264	0.295	1.733			696	4.484	9.969	6.673	0.38	0.513	0.34	0.225	0.14	0.182	7.053	3.45	6.15	0.314	0.182	0.126	0.18	0.14	0.659
		697	1.397	3.394	0.999	0.627	0.282	0.694	0.351	0.229	0.201	1.466	1.75	5.177	0.19	0.439	0.342	0.235	0.299	2.031			697	4.444	9.975	6.06	0.365	0.509	0.332	0.223	0.135	0.193	6.97	3.4	6.157	0.316	0.195	0.13	0.166	0.138	0.687
		698	3.554	4.184	1.124	0.436	0.286	0.734	0.34	0.246	0.196	1.401	1.54	5.224	0.21	0.414	0.385	0.249	0.297	1.969			698	4.366	9.866	6.087	0.347	0.506	0.332	0.226	0.135	0.19	7.073	3.52	5.91	0.328	0.197	0.132	0.16	0.135	0.657
		699	3.434	3.39	2.262	0.363	0.266	0.68	0.309	0.259	0.197	1.752	1.86	5.501	0.28	0.41	0.422	0.262	0.299	1.96			699	4.02	9.349	5.872	0.34	0.489	0.331	0.221	0.131	0.189	7.273	3.54	6.893	0.324	0.185	0.13	0.158	0.143	0.62
		700	3.127	3.16	6.152	0.386	0.268	0.663	0.306	0.224	0.199	2.319	1.91	5.687	0.317	0.402	0.397	0.29	0.3	2.003			700	7.099	9.535	5.452	0.373	0.487	0.337	0.218	0.133	0.188	7.3	3.52	6.69	0.324	0.187	0.131	0.159	0.138	0.557
		701	4.242	3.603	5.012	0.835	0.255	0.696	0.306	0.213	0.202	2.04	1.93	5.751	0.256	0.479	0.41	0.261	0.292	2.035			701	9.039	10.745	5.488	0.373	0.478	0.329	0.215	0.137	0.19	7.119	3.54	6.32	0.328	0.193	0.12	0.168	0.135	0.636
		702	2.9	3.712	2.307	0.772		0.734	0.329	0.242	0.2	1.66	2.01	6.529	0.254	0.459	0.371	0.235	0.282	2.015			702	7.233	11.06	5.982	0.363	0.477	0.326	0.218	0.135	0.191	7.395	3.44	6.662	0.319	0.19	0.121	0.181	0.139	0.63
		703	3.712	4.178	2.038	0.481		0.664	0.306	0.248	0.205	1.509	1.89	6.619	0.19	0.38	0.389	0.25	0.286	1.945			703	6.732	10.049	6.117	0.384	0.484	0.322	0.216	0.129	0.19	7.24	3.28	7.878	0.401	0.188	0.128	0.164	0.145	0.675
		704	4.477	4.17	1.709	0.379		0.649	0.306	0.29	0.214	2.01	1.7	6.851	0.192	0.366	0.398	0.238	0.282	1.812			704	7.091	9.842	5.543	0.42	0.52	0.33	0.216	0.13	0.198	7.168	3.29	6.652	0.48	0.194	0.122	0.161	0.144	0.593
		705	4.127	3.597	1.405	0.389		0.712	0.302	0.206	0.219	2.297	1.49	6.88	0.178	0.383	0.37	0.293	0.283	1.96			705	5.422	10.175	5.046	0.381	0.604	0.333	0.209	0.132	0.189	6.971	3.34	6.359	0.314	0.188	0.12	0.165	0.145	0.625
		706	1.74	3.83	2.183	0.957		0.702	0.305	0.189	0.234	1.586	2.25	7.23	0.18	0.479	0.346	0.261	0.286	2.119			706	4.45	10.276	5.468	0.341	0.55	0.315	0.203	0.14	0.196	7.53	3.35	6.083	0.311	0.178	0.123	0.171	0.146	0.57
		707	2.439	3.552	1.238	0.922		0.632	0.31	0.255	0.241	1.361	1.81	7.658	0.207	0.468	0.364	0.234	0.286	1.782			707	3.635	10.114	6.256	0.368	0.547	0.309	0.209	0.14	0.201	7.243	3.3	6.089	0.314	0.179	0.118	0.176	0.142	0.613
		708	1.513	3.761	1.3	0.884		0.711	0.299	0.227	0.243	1.338	1.69	8.198	0.198	0.384	0.395	0.252	0.287	1.576			708	3.484	10.819	5.544	0.371	0.531	0.303	0.211	0.139	0.202	7.494	3.52	6.626	0.321	0.176	0.12	0.179	0.146	0.687
		709	1.023	4.127	1.215	0.574		0.743	0.305	0.262	0.241	1.591	1.93	8.726	0.183	0.375	0.41	0.244	0.288	1.943			709	3.488	10.179	5.276	0.345	0.532	0.315	0.205	0.138	0.192	7.013	3.61	6.613	0.316	0.17	0.122	0.178	0.142	0.665
		710	0.821	3.778	1.251	0.347		0.686	0.313	0.199	0.238	1.497	1.77	7.926	0.188	0.375	0.397	0.283	0.291	1.531			710	3.753	10.358	5.477	0.358	0.497	0.313	0.206	0.139	0.191	6.665	3.48	6.662	0.305	0.164	0.121	0.178	0.138	0.576
		711	1.582	4.006	1.177	0.326		0.707	0.322	0.2	0.234	1.153	1.78	8.276	0.203	0.464	0.419	0.259	0.292	1.594			711	3.827	9.974	5.718	0.382	0.462	0.313	0.205	0.14	0.193	6.829	3.43	6.444	0.307	0.169	0.12	0.186	0.137	0.523
		712	4.156	3.861	1.27	0.311		0.731	0.315	0.191	0.228	1.106	1.85	8.236	0.18	0.436	0.406	0.277	0.284	1.742			712	3.803	9.887	5.456	0.365	0.459	0.309	0.203	0.141	0.187	6.597	3.59	6.241	0.292	0.173	0.123	0.18	0.139	0.612
		713	1.494	3.545	1.203	0.307		0.752	0.315	0.222	0.232	1.526	1.68	8.484	0.173	0.388	0.42	0.303	0.285	2.041			713	4.479	10.728	5.748	0.352	0.467	0.311	0.196	0.139	0.183	6.824	3.59	6.356	0.29	0.166	0.125	0.184	0.136	0.42
		714	0.949	3.335	1.254	0.376		0.707	0.304	0.221	0.236	1.549	1.77	8.315	0.178	0.377	0.392	0.261	0.29	1.743			714	4.721	10.522	5.585	0.384	0.48	0.307	0.193	0.13	0.183	6.657	3.51	6.757	0.304	0.161	0.133	0.187	0.134	0.508
		715	0.841	3.308	1.182	0.383		0.723	0.307	0.204	0.237	1.168	1.77	8.411	0.206	0.385	0.381	0.314	0.287	2.168			715	4.617	11.071	5.115	0.403	0.498	0.306	0.192	0.133	0.182	6.584	2.43	6.533	0.403	0.166	0.125	0.176	0.133	0.564
		716	0.957	3.385	1.176	0.381		0.738	0.315	0.175	0.242	1.837	1.87	8.021	0.175	0.47	0.347	0.263	0.282	1.852			716	4.324	10.688	5.533	0.39	0.513	0.312	0.194	0.134	0.182	6.564	1.1	6.425	0.342	0.164	0.125	0.169	0.135	0.577
		717	0.961	3.321	1.092	0.307		0.779	0.31	0.225	0.243	2.028	1.66	7.49	0.184	0.456	0.324	0.277	0.293	1.896			717	4.439	10.491	5.143	0.37	0.517	0.314	0.197	0.129	0.184	6.773	3.21	6.958	0.31	0.161	0.133	0.164	0.129	0.509
		718	0.961	3.728	1.141	0.481		0.693	0.307	0.234	0.245	1.305	1.61	7.942	0.199	0.373	0.326	0.256	0.29	1.775			718	4.146	10.868	5.521	0.364	0.541	0.301	0.193	0.128	0.188	7.457	3.33	6.809	0.305	0.169	0.122	0.169	0.132	0.501
		719	0.933	3.226	1.146	1		0.709	0.307	0.203	0.254	1.668	1.61	8.07	0.204	0.384	0.403	0.237	0.28	2.187			719	3.961	10.644	5.475	0.351	0.535	0.301	0.195	0.122	0.181	7.566	3.24	6.762	0.308	0.165	0.117	0.17	0.139	0.604
		720	0.935	3.305	1.152	0.779		0.767	0.316	0.264	0.26	2.033	1.61	7.793	0.201	0.452	0.418	0.261	0.293	1.766			720	4.332	10.216	5.386	0.324	0.519	0.296	0.201	0.131	0.189	7.099	3.19	6.699	0.364	0.157	0.108	0.174	0.133	0.49
		721	0.973	3.251	1.167	0.7		0.744	0.314	0.204	0.276	1.747	1.53	7.354	0.183	0.468	0.424	0.335	0.286	1.846			721	4.208	10.137	5.173	0.366	0.514	0.309	0.204	0.132	0.187	6.832	3.24	7.125	0.311	0.164	0.108	0.168	0.137	0.55
		722	1.063	3.458	1.203	0.374		0.7	0.309	0.192	0.29	2.125	1.59	7.058	0.194	0.386	0.464	0.248	0.284	2.037			722	4.23	9.757	4.682	0.39	0.51	0.289	0.198	0.13	0.186	7.087	3.51	8.523	0.305	0.166	0.107	0.169	0.139	0.429
		723	0.926	3.084	1.375	0.657		0.705	0.319	0.179	0.305	2.6	1.68	7.418	0.209	0.332	0.419	0.319	0.291	2.093			723	4.157	9.958	4.664	0.336	0.484	0.29	0.198	0.129	0.183	7.067	3.6	8.809	0.294	0.175	0.107	0.172	0.138	0.476
		724	0.975	3.256	1.231	0.658		0.786	0.317	0.248	0.299	1.959	1.67	7.063	0.196	0.35	0.404	0.306	0.29	1.764			724	3.882	9.405	4.7	0.327	0.49	0.295	0.199	0.128	0.181	6.599	3.6	8.185	0.301	0.168	0.111	0.187	0.136	0.464
		725	1.043	3.23	1.147	0.524		0.739	0.312	0.25	0.293	1.696	1.79	6.983	0.186	0.433	0.357	0.299	0.293	2.018			725	3.885	9.771	4.871	0.365	0.494	0.29	0.206	0.138	0.185	6.804	3.68	6.88	0.304	0.172	0.115	0.204	0.138	0.499
		726	1.127	3.568	1.147	0.372		0.7	0.319	0.273	0.295	2.358	1.77	6.409	0.237	0.406	0.329	0.348	0.296	1.844			726	4.004	10.007	4.817	0.339	0.479	0.299	0.202	0.13	0.186	6.619	3.55	6.549	0.301	0.172	0.124	0.215	0.133	0.472
		727	1.075	3.185	1.122	0.35	0.365	0.725	0.316	0.202	0.286	2.033	1.68	6.193	0.212	0.362	0.351	0.259	0.296	1.835			727	4.189	10.846	4.455	0.321	0.481	0.299	0.204	0.127	0.181	6.145	3.62	6.064	0.3	0.162	0.132	0.211	0.135	0.417
		728	1.118	3.36	1.189	0.351	0.343	0.786	0.314	0.193	0.278	1.372	1.69	6.22	0.202	0.385	0.375	0.315	0.29	1.799			728	4.131	10.944	4.645	0.336	0.485	0.293	0.209	0.125	0.182	6.52	3.65	6.051	0.309	0.154	0.131	0.207	0.136	0.417
		729	2.033	3.059	1.171	0.332	0.369	0.783	0.309	0.188	0.277	1.861	1.66	6.182	0.202	0.387	0.404	0.349	0.283	1.594			729	4.287	10.797	4.672	0.359	0.479	0.277	0.209	0.135	0.181	6.323	3.6	5.756	0.318	0.152	0.122	0.194	0.137	0.433
		730	3.137	3.058	1.127	0.332	0.39	0.74	0.304	0.202	0.271	2.225	1.56	6.042	0.201	0.45	0.444	0.282	0.274	1.986			730	4.661	10.929	4.975	0.332	0.454	0.287	0.21	0.131	0.183	5.938	3.52	6.413	0.298	0.153	0.109	0.172	0.128	0.425
		731	2.06	3.141	1.149	0.307	0.386	0.753	0.299	0.211	0.283	1.984	1.63	7.144	0.19	0.48	0.481	0.312	0.28	1.81			731	4.598	11.009	5.086	0.333	0.467	0.296	0.201	0.13	0.179	5.999	3.5	7	0.308	0.151	0.106	0.153	0.128	0.452
		732	4.273	3.153	1.203	0.315	0.435	0.793	0.31	0.195	0.276	1.947	1.68	6.267	0.186	0.437	0.487	0.241	0.269	1.763			732	4.458	11.267	5.081	0.351	0.468	0.291	0.202	0.13	0.177	6.337	3.72	6.981	0.303	0.157	0.114	0.147	0.133	0.427
		733	1.375	2.868	1.13	0.309	0.387	0.843	0.31	0.175	0.268	2.404	1.58	5.814	0.205	0.425	0.433	0.294	0.26	1.846			733	4.616	9.92	5.118	0.343	0.45	0.289	0.21	0.13	0.179	6.065	3.79	6.289	0.302	0.158	0.112	0.138	0.137	0.533
		734	1.147	3.242	1.186	0.307	0.417	0.789	0.302	0.195	0.279	2.11	1.56	5.806	0.213	0.411	0.417	0.259	0.277	1.88			734	4.713	9.569	4.74	0.322	0.452	0.295	0.211	0.131	0.184	6.229	3.74	7.186	0.291	0.158	0.107	0.14	0.129	0.474
		735	1.504	3.064	1.285	0.293	0.382	0.781	0.302	0.222	0.285	1.894	1.58	5.602	0.192	0.384	0.422	0.335	0.272	2.036			735	4.38	9.58	5.172	0.333	0.429	0.293	0.212	0.135	0.186	6.877	3.55	6.954	0.295	0.166	0.103	0.145	0.129	0.533
		736	1.547	3.139	1.39	0.287	0.367	0.78	0.304	0.222	0.277	2.234	1.59	5.592	0.203	0.41	0.386	0.271	0.277	1.996			736	4.588	10.105	5.47	0.363	0.428	0.311	0.207	0.141	0.181	6.983	3.54	6.209	0.325	0.172	0.098	0.152	0.129	0.445
		737	1.014	3.257	1.237	0.291	0.345	0.854	0.306	0.187	0.272	1.951	1.88	5.785	0.205	0.381	0.318	0.269	0.28	1.823			737	4.296	9.837	5.308	0.344	0.429	0.308	0.211	0.138	0.182	6.405	3.42	6.148	0.393	0.16	0.105	0.147	0.133	0.42
		738	1.75	2.797	1.139	0.306	0.353	0.821	0.299	0.213	0.274	1.7	1.7	6.082	0.174	0.341	0.369	0.283	0.281	1.832			738	4.291	10.566	5.604	0.321	0.423	0.292	0.207	0.13	0.183	6.677	3.31	6.123	0.318	0.158	0.11	0.146	0.14	0.444
		739	0.844	2.826	1.25	0.314	0.355	0.84	0.301	0.217	0.278	1.701	1.56	6.074	0.162	0.328	0.379	0.238	0.276	1.754			739	4.297	10.8	5.479	0.349	0.435	0.294	0.198	0.123	0.183	7.53	3.38	6.327	0.388	0.163	0.112	0.145	0.138	0.506
		740	0.822	2.987	1.268	0.296	0.358	0.787	0.297	0.244	0.273	2.067	1.57	6.176	0.191	0.336	0.404	0.298	0.261	1.648			740	4.445	10.847	5.32	0.353	0.436	0.303	0.2	0.127	0.186	7.349	3.59	6.256	0.31	0.162	0.113	0.15	0.131	0.52
		741	0.939	3.001	1.241	0.314	0.352	0.822	0.293	0.192	0.282	1.957	1.52	6.119	0.211	0.348	0.441	0.276	0.257	1.891			741	4.283	10.444	5.045	0.365	0.425	0.31	0.21	0.126	0.181	11.77	3.66	6.066	0.303	0.154	0.112	0.162	0.136	0.522
		742	0.832	3.18	1.105	0.288	0.363	0.856	0.3	0.182	0.278	1.843	1.52	6.537	0.189	0.407	0.47	0.23	0.251	1.844			742	4.614	10.03	4.587	0.355	0.433	0.299	0.2	0.127	0.18	10.212	3.56	6.267	0.305	0.149	0.11	0.168	0.139	0.504
		743	0.863	2.845	1.084	0.412	0.352	0.903	0.303	0.171	0.283	1.774	1.49	6.276	0.174	0.389	0.454	0.265	0.254	1.954			743	4.393	9.908	4.572	0.386	0.428	0.304	0.197	0.125	0.179	9.109	3.48	6.008	0.311	0.155	0.114	0.166	0.134	0.511
		744	0.769	2.989	1.232	0.77	0.344	0.864	0.32	0.2	0.271	1.806	1.43	6.106	0.179	0.37	0.403	0.31	0.252	1.696			744	4.277	9.676	4.811	0.354	0.416	0.306	0.202	0.117	0.187	7.409	3.31	6.249	0.298	0.15	0.117	0.16	0.131	0.505
		745	0.788	3.048	1.105	0.84	0.365	0.815	0.307	0.212	0.272	1.819	1.42	5.796	0.198	0.443	0.367	0.306	0.249	1.872			745	4.461	9.502	4.961	0.349	0.427	0.294	0.201	0.126	0.189	6.868	3.42	5.933	0.297	0.143	0.116	0.154	0.135	0.501
		746	0.774	3.027	1.106	0.762	0.377	0.884	0.313	0.177	0.279	1.994	1.39	5.628	0.173	0.432	0.378	0.262	0.25	1.705			746	4.443	9.831	5.292	0.36	0.466	0.289	0.2	0.126	0.186	6.56	3.55	6.167	0.284	0.144	0.103	0.162	0.127	0.44
		747	1.682	2.939	1.165	0.648	0.361	0.93	0.316	0.227	0.266	1.888	1.52	5.111	0.163	0.463	0.364	0.222	0.26	2.357			747	4.541	9.957	5.564	0.357	0.481	0.316	0.199	0.122	0.188	7.08	3.67	5.94	0.338	0.14	0.099	0.166	0.128	0.435
		748	1.318	3.045	1.227	0.486	0.366	0.919	0.319	0.247	0.252	1.684	1.36	5.156	0.178	0.393	0.34	0.228	0.255	2.046			748	4.222	9.527	5.203	0.323	0.471	0.322	0.199	0.123	0.189	6.487	3.7	5.927	0.28	0.143	0.113	0.167	0.133	0.44
		749	1.87	2.812	1.277	0.595	0.372	0.853	0.318	0.227	0.25	1.622	1.32	5.103	0.252	0.34	0.303	0.192	0.25	1.629			749	4.743	9.596	5.33	0.328	0.456	0.315	0.197	0.121	0.183	6.222	3.62	5.941	0.287	0.143	0.123	0.167	0.129	0.525
		750	1.685	2.889	1.218	0.35	0.376	0.85	0.319	0.292	0.253	1.609	1.32	5.215	0.206	0.332	0.4	0.245	0.254	1.619			750	4.244	10.172	5.788	0.362	0.448	0.297	0.202	0.13	0.179	5.933	3.38	5.946	0.3	0.143	0.119	0.157	0.129	0.506
		751	1.365	3.189	1.218	0.285	0.354	0.947	0.32	0.215	0.256	1.599	1.28	5.173	0.23	0.314	0.459	0.218	0.255	1.828			751	4.122	10.617	5.53	0.35	0.44	0.306	0.202	0.127	0.184	6.057	3.31	5.998	0.296	0.147	0.117	0.156	0.13	0.448
		752	0.731	2.939	1.182	0.449	0.331	0.895	0.322	0.196	0.25	1.663	1.31	5.232	0.179	0.346	0.467	0.246	0.248	1.611			752	4.318	10.481	5.039	0.318	0.439	0.316	0.197	0.125	0.187	5.985	3.47	6.188	0.303	0.141	0.108	0.157	0.133	0.446
		753	0.715	3.054	1.15	0.446	0.352	0.892	0.309	0.201	0.247	1.708	1.36	5.02	0.18	0.338	0.387	0.224	0.242	1.766			753	4.66	10.155	5.411	0.331	0.424	0.318	0.194	0.12	0.19	6.095	3.59	6.372	0.306	0.142	0.106	0.179	0.129	0.462
		754	0.793	3.162	2.17	0.313	0.35	0.878	0.303	0.2	0.251	1.566	1.38	4.689	0.16	0.319	0.361	0.288	0.249	1.801			754	4.424	10.278	5.23	0.359	0.431	0.322	0.195	0.127	0.186	6.564	3.56	6.077	0.308	0.142	0.108	0.189	0.133	0.482
		755	0.814	3.504	2.105	0.299	0.347	0.98	0.295	0.208	0.25	1.551	1.36	4.565	0.153	0.341	0.327	0.236	0.241	1.821			755	4.647	10.008	5.321	0.342	0.429	0.318	0.199	0.133	0.19	7.183	3.66	5.76	0.301	0.14	0.105	0.156	0.133	0.452
		756	0.815	3.083	1.177	0.315	0.357	0.929	0.292	0.251	0.244	1.471	1.35	4.656	0.159	0.359	0.302	0.255	0.239	2.026			756	4.558	10.933	5.677	0.332	0.424	0.321	0.194	0.128	0.179	6.715	0.35	5.417	0.397	0.132	0.107	0.153	0.129	0.474
		757	0.852	3.351	0.956	0.312	0.366	0.907	0.307	0.236	0.243	1.468	1.43	4.657	0.179	0.384	0.318	0.273	0.246	2.124			757	4.73	10.732	5.349	0.364	0.43	0.31	0.201	0.126	0.171	6.342	0.13	5.464	0.312	0.137	0.11	0.158	0.132	0.456
		758	0.836	2.89	1.505	0.311	0.358	0.941	0.296	0.188	0.246	1.83	1.34	4.681	0.158	0.36	0.356	0.267	0.243	1.805			758	4.489	9.886	5.273	0.361	0.431	0.311	0.204	0.134	0.157	6.814	3.23	5.271	0.295	0.14	0.109	0.153	0.134	0.56
		759	0.744	2.99	1.812	0.299	0.36	0.966	0.298	0.197	0.247	1.531	1.34	4.858	0.149	0.348	0.436	0.313	0.238	2.037			759	4.861	10.557	4.998	0.349	0.439	0.306	0.208	0.135	0.157	6.655	3.38	5.345	0.297	0.139	0.111	0.155	0.129	0.553
		760	0.757	2.997	1.535	0.304	0.369	0.904	0.296	0.205	0.243	1.198	1.41	4.841	0.17	0.358	0.429	0.225	0.238	1.944			760	4.477	10.325	5.361	0.351	0.452	0.289	0.203	0.128	0.157	6.509	3.48	5.647	0.296	0.134	0.108	0.154	0.123	0.472
		761	1.071	2.99	1.905	0.312	0.364	0.924	0.303	0.183	0.246	1.184	1.52	5.017	0.199	0.367	0.441	0.204	0.241	1.747			761	4.382	10.391	5.248	0.373	0.437	0.297	0.202	0.121	0.171	6.823	1.18	5.759	0.305	0.131	0.108	0.16	0.126	0.536
		762	0.814	2.831	2.023	0.315	0.359	1	0.297	0.231	0.246	1.268	1.52	5.185	0.166	0.371	0.475	0.186	0.231	1.607			762	4.073	10.034	5.311	0.392	0.454	0.313	0.202	0.128	0.169	6.798		5.836	0.307	0.133	0.109	0.157	0.129	0.503
		763	0.697	4.082	1.731	0.3	0.357	1.007	0.292	0.257	0.245	1.703	1.54	5.078	0.16	0.343	0.445	0.223	0.244	1.643			763	3.874	10.576	5.598	0.343	0.449	0.307	0.206	0.123	0.168	6.215		6.186	0.295	0.137	0.101	0.151	0.125	0.506
		764	0.833	3.284	0.961	0.299	0.353	0.953	0.29	0.187	0.242	1.789	1.57	5.352	0.174	0.329	0.392	0.253	0.244	1.737			764	4.156	9.988	5.161	0.358	0.448	0.308	0.198	0.122	0.17	6.039		6.83	0.294	0.131	0.094	0.143	0.124	0.514
		765	0.763	2.955	1.09	0.301	0.34	0.943	0.295	0.185	0.243	1.374	1.71	4.724	0.158	0.32	0.365	0.212	0.238	1.839			765	4.341	10.158	5.453	0.375	0.469	0.305	0.192	0.113	0.17	5.957		6.776	0.293	0.13	0.106	0.139	0.123	0.547
		766	0.629	2.785	1.29	0.317	0.355	1.043	0.309	0.212	0.242	1.478	1.95	4.785	0.138	0.327	0.341	0.214	0.25	1.701			766	4.286	10.211	5.46	0.364	0.461	0.3	0.189	0.125	0.17	6.112		7.265	0.28	0.128	0.112	0.153	0.127	0.445
		767	0.745	2.799	2.38	0.33	0.346	1.059	0.305	0.228	0.236	1.885	1.97	4.85	0.154	0.351	0.341	0.263	0.258	1.784			767	4.394	10.244	5.253	0.353	0.478	0.294	0.195	0.124	0.169	6.055		6.541	0.332	0.132	0.113	0.156	0.125	0.527
		768	0.675	3.109	2.297	0.3	0.361	0.956	0.304	0.216	0.231	1.484	1.8	4.473	0.163	0.353	0.345	0.208	0.25	1.644			768	4.221	10.165	6.248	0.359	0.477	0.281	0.191	0.117	0.171	6.35		6.245	0.364	0.129	0.113	0.168	0.125	0.468
		769	2.712	2.789	1.58	0.305	0.348	0.978	0.311	0.278	0.231	1.188	1.58	4.544	0.146	0.321	0.355	0.282	0.248	1.894			769	4.261	10.533	5.994	0.354	0.467	0.304	0.19	0.117	0.169	7.259		6.485	0.298	0.119	0.105	0.175	0.127	0.597
		770	5.513	2.957	1.085	0.281	0.359	1.082	0.3	0.188	0.237	1.316	1.35	4.599	0.147	0.336	0.373	0.273	0.247	1.867			770	4.393	11.427	5.837	0.329	0.466	0.298	0.19	0.126	0.165	7.293		6.226	0.315	0.118	0.102	0.156	0.123	0.475
		771	5.147	2.925	1.078	0.937	0.381	1	0.298	0.18	0.229	1.679	1.35	4.586	0.17	0.334	0.353	0.25	0.255	1.645			771	4.932	10.523	5.701	0.321	0.483	0.294	0.186	0.128	0.17	7.697		5.895	0.309	0.108	0.106	0.152	0.123	0.463
		772	2.244	2.904	1.154	0.456	0.368	0.966	0.295	0.2	0.224	2.009	1.37	4.745	0.172	0.345	0.415	0.246	0.271	1.848			772	6.45	10.795	5.333	0.356	0.496	0.291	0.184	0.125	0.171	7.294		6.072	0.315	0.11	0.105	0.162	0.122	0.468
		773	2.987	2.793	0.986	0.447	0.365	1	0.286	0.188	0.227	1.547	1.35	5.762	0.162	0.346	0.419	0.211	0.234	2.116			773	6.01	10.903	5.336	0.347	0.46	0.291	0.181	0.127	0.166	6.673		5.795	0.308	0.111	0.107	0.157	0.122	0.471
		774	4.235	2.713	1.151	0.488	0.358	1.046	0.282	0.24	0.229	1.271	1.33	4.854	0.167	0.314	0.315	0.257	0.245	1.588			774	5.535	10.285	5.445	0.331	0.452	0.292	0.184	0.135	0.166	6.69	5.3	6.043	0.303	0.106	0.109	0.162	0.119	0.467
		775	2.982	2.884	1.008	0.37	0.344	0.926	0.289	0.202	0.222	1.793	1.31	4.737	0.173	0.299	0.343	0.244	0.237	1.801			775	6.379	10.061	5.623	0.33	0.461	0.29	0.195	0.128	0.172	6.973		6.595	0.311	0.104	0.109	0.162	0.123	0.491
		776	4.164	2.814	1.109	0.32	0.36	0.936	0.291	0.248	0.226	1.634	1.34	5.06	0.145	0.3	0.369	0.224	0.234	1.614			776	6.921	10.119	5.39	0.353	0.445	0.279	0.188	0.122	0.172	6.424	5.57	6.926	0.303	0.1	0.111	0.152	0.122	0.427
		777	8.655	2.796	1.164	0.337	0.361	1.052	0.28	0.201	0.22	1.239	1.61	5.3	0.139	0.317	0.478	0.248	0.245	1.838			777	8.344	9.875	5.391	0.322	0.441	0.28	0.188	0.131	0.177	7.28	4.17	6.738	0.286	0.103	0.112	0.156	0.125	0.428
		778	9.41	2.743	1.144	0.335	0.379	1.053	0.285	0.193	0.224	1.48	1.72	5.382	0.145	0.311	0.371	0.239	0.271	1.986			778	7.408	10.562	5.057	0.314	0.438	0.268	0.191	0.133	0.18	7.19	4.12	7.252	0.292	0.103	0.106	0.155	0.126	0.459
		779	4.018	3.005	1.165	0.332	0.374	0.912	0.283	0.204	0.223	1.424	1.66	5.535	0.148	0.27	0.348	0.258	0.271	1.651			779	5.373	11.085	5.323	0.333	0.474	0.293	0.186	0.127	0.18	8.117	4.04	6.934	0.292	0.1	0.103	0.151	0.124	0.442
		780	2.681	2.884	1.048	0.35	0.383	0.962	0.289	0.187	0.216	1.699	1.2	6.452	0.129	0.255	0.367	0.233	0.294	1.845			780	4.602	11.243	5.398	0.342	0.51	0.296	0.191	0.118	0.183	7.621	3.62	5.951	0.289	0.106	0.102	0.16	0.124	0.438
		781	1.055	2.891	1.163	0.326	0.366	1.038	0.293	0.26	0.213	1.06	1.18	6.635	0.149	0.262	0.36	0.223	0.297	1.795			781	3.672	10.638	5.628	0.326	0.508	0.295	0.196	0.128	0.191	7.024	3.58	5.73	0.303	0.105	0.103	0.154	0.121	0.393
		782	3.924	2.855	1.037	0.316	0.333	1.035	0.29	0.229	0.215	0.993	1.18	6.921	0.166	0.307	0.305	0.259	0.293	1.824			782	2.916	11.179	5.65	0.316	0.461	0.288	0.193	0.124	0.188	7.084	3.46	5.96	0.295	0.106	0.105	0.144	0.124	0.492
		783	3.529	2.82	1.076	0.324	0.342	0.897	0.29	0.291	0.202	1.02	1.18	7.23	0.158	0.339	0.312	0.217	0.276	1.614			783	2.754	10.912	5.467	0.325	0.437	0.286	0.192	0.123	0.187	6.174	3.48	6.254	0.32	0.107	0.106	0.136	0.122	0.427
		784	2.774	2.494	1.255	0.327	0.358	1.007	0.279	0.199	0.202	1.324	1.24	7.004	0.155	0.33	0.321	0.254	0.265	1.767			784	2.952	10.512	5.397	0.316	0.407	0.299	0.189	0.12	0.188	6.499	3.69	6.05	0.295	0.106	0.107	0.115	0.121	0.409
		785	0.614	2.649	1.138	0.328	0.349	1.026	0.29	0.213	0.202	1.609	1.33	6.668	0.155	0.322	0.327	0.292	0.252	1.909			785	3.406	10.176	5.344	0.296	0.472	0.3	0.197	0.127	0.194	6.199	3.9	7.464	0.313	0.108	0.1	0.117	0.126	0.439
		786	0.628	2.86	1.214	0.47	0.365	1.012	0.285	0.199	0.207	1.181	1.47	6.346	0.155	0.335	0.298	0.225	0.228	2.057			786	3.41	10.237	5.424	0.282	0.454	0.299	0.196	0.125	0.191	5.914	3.89	6.473	0.301	0.105	0.101	0.114	0.122	0.443
		787	0.639	2.649	1.072	0.352	0.367	0.91	0.285	0.201	0.202	1.055	1.38	5.714	0.154	0.328	0.275	0.231	0.226	1.935			787	3.348	10.414	5.327	0.299	0.504	0.292	0.193	0.121	0.184	5.936	3.77	6.258	0.293	0.11	0.112	0.119	0.119	0.393
		788	0.647	2.56	1.075	0.339	0.352	1.057	0.284	0.251	0.191	1.251	1.37	6.116	0.133	0.348	0.267	0.231	0.233	2.201			788	3.252	10.697	5.339	0.3	0.606	0.285	0.187	0.119	0.189	6.036	3.62	6.069	0.309	0.112	0.109	0.126	0.121	0.401
		789	0.776	2.536	1.193	0.324	0.347	0.997	0.282	0.223	0.19	1.74	1.39	5.659	0.145	0.358	0.287	0.222	0.207	1.674			789	3.362	9.897	5.685	0.289	0.544	0.287	0.19	0.123	0.192	6.661	3.49	6.375	0.322	0.118	0.106	0.141	0.125	0.449
		790	0.719	2.785	1.138	0.318	0.345	0.996	0.287	0.252	0.2	1.589	1.39	6.673	0.15	0.34	0.292	0.251	0.219	1.777			790	3.402	10.106	5.567	0.317	0.529	0.29	0.181	0.124	0.184	7.116	3.47	7.316	0.309	0.116	0.105	0.148	0.124	0.453
		791	0.831	2.539	1.139	0.307	0.381	0.935	0.281	0.193	0.195	1.195	1.38	6.24	0.145	0.297	0.29	0.252	0.234	2.028			791	3.492	10.169	5.381	0.324	0.534	0.284	0.182	0.119	0.181	6.918	3.49	7.491	0.315	0.117	0.099	0.143	0.123	0.423
		792	0.806	2.737	1.236	0.307	0.356	1.101	0.287	0.208	0.196	1.148	1.31	5.477	0.14	0.264	0.314	0.232	0.233	1.847			792	4.251	10.136	4.984	0.319	0.504	0.273	0.182	0.124	0.178	7.282	3.63	6.148	0.301	0.127	0.097	0.125	0.124	0.468
		793	0.782	2.739	1.106	0.313	0.356	0.97	0.305	0.254	0.188	1.381	1.3	5.467	0.155	0.264	0.333	0.217	0.256	2.423			793	4.497	9.96	5.032	0.302	0.551	0.271	0.18	0.129	0.181	7.554	3.58	5.678	0.298	0.124	0.099	0.129	0.12	0.54
		794	0.873	2.544	1.14	0.332	0.359	0.966	0.417	0.192	0.19	1.653	1.26	5.552	0.152	0.282	0.328	0.213	0.263	1.975			794	4.159	9.566	5.082	0.33	0.535	0.278	0.175	0.127	0.18	7.131	3.41	5.692	0.305	0.126	0.094	0.135	0.123	0.409
		795	1.243	2.453	1.183	0.329	0.373	0.965	0.379	0.282	0.192	1.217	1.18	5.168	0.144	0.276	0.331	0.187	0.271	1.87			795	4.003	9.818	4.794	0.33	0.472	0.28	0.175	0.12	0.18	6.315	3.64	5.866	0.305	0.128	0.097	0.141	0.123	0.43
		796	1.063	2.601	1.141	0.318	0.382	1.102	0.337	0.202	0.19	0.944	1.26	5.355	0.161	0.256	0.288	0.18	0.27	1.817			796	3.983	10.4	4.753	0.324	0.441	0.274	0.174	0.122	0.184	6.656	3.55	5.606	0.306	0.131	0.099	0.139	0.116	0.479
		797	0.939	2.904	1.204	0.321	0.399	0.95	0.304	0.189	0.182	0.988	1.24	5.266	0.18	0.272	0.28	0.189	0.27	1.993			797	4.173	10.831	5.021	0.32	0.424	0.267	0.167	0.126	0.185	7.038	3.61	5.449	0.315	0.125	0.101	0.137	0.119	0.501
		798	0.907	2.63	1.246	0.652	0.397	0.915	0.298	0.204	0.181	1.369	1.25	5.376	0.16	0.306	0.268	0.199	0.251	2.086			798	4.063	11.029	4.986	0.336	0.424	0.259	0.175	0.127	0.176	7.397	3.43	5.38	0.403	0.122	0.108	0.136	0.118	0.351
		799	0.902	2.932	1.136	0.627	0.411	1.026	0.309	0.234	0.18	1.55	1.22	5.183	0.152	0.33	0.268	0.221	0.244	1.809			799	4.179	11.092	4.782	0.34	0.434	0.274	0.171	0.122	0.174	7.1	3.25	5.28	0.313	0.121	0.113	0.136	0.12	0.401
		800	0.824	2.698	0.936	0.398	0.39	1.067	0.324	0.205	0.187	1.115	1.19	5.145	0.146	0.311	0.274	0.171	0.238	1.704			800	4.067	10.373	4.815	0.315	0.469	0.265	0.169	0.119	0.18	7.422	3.31	5.388	0.328	0.121	0.115	0.132	0.12	0.472
		801	0.831	2.621	1.093	0.402	0.374	0.927	0.302	0.249	0.185	0.937	1.21	4.954	0.155	0.292	0.264	0.205	0.217	2.028			801	3.899	10.176	4.802	0.333	0.481	0.256	0.173	0.124	0.179	7.142	3.35	5.383	0.328	0.118	0.109	0.134	0.117	0.493
		802	0.854	2.607	1.223	0.374	0.374	0.921	0.309	0.195	0.188	1.297	1.19	4.724	0.145	0.283	0.304	0.209	0.199	1.682			802	4.171	10.37	4.983	0.327	0.466	0.25	0.173	0.121	0.175	7.5	3.41	5.125	0.3	0.111	0.112	0.125	0.12	0.401
		803	0.766	2.597	1.038	0.762	0.356	1.028	0.3	0.2	0.184	1.358	1.18	4.635	0.135	0.3	0.333	0.2	0.199	2.022			803	3.878	9.737	5.083	0.319	0.446	0.258	0.173	0.118	0.171	7.164	3.55	5.255	0.301	0.112	0.11	0.123	0.118	0.499
		804	0.834	2.728	1.029	0.409	0.335	1.016	0.297	0.206	0.196	0.871	1.18	4.823	0.147	0.279	0.367	0.215	0.208	1.867			804	4.015	10.1	4.596	0.303	0.453	0.261	0.174	0.113	0.177	6.55	3.63	5.331	0.317	0.11	0.107	0.127	0.118	0.392
		805	0.879	2.924	1.239	0.309	0.34	0.868	0.311	0.225	0.198	0.871	1.18	4.711	0.156	0.268	0.338	0.251	0.199	1.79			805	4.112	10.453	4.542	0.324	0.417	0.249	0.17	0.119	0.172	6.657	3.47	5.651	0.316	0.104	0.099	0.128	0.125	0.429
		806	0.811	2.83	1.132	0.309	0.375	0.984	0.31	0.225	0.199	0.901	1.18	5.079	0.15	0.265	0.339	0.209	0.21	1.96			806	4.653	11.047	4.952	0.316	0.466	0.251	0.171	0.118	0.17	7.102	3.33	5.427	0.335	0.107	0.099	0.133	0.121	0.413
		807	0.876	3.164	0.862	0.31	0.386	1.011	0.303	0.214	0.194	1.079	1.18	5.312	0.151	0.275	0.337	0.218	0.226	1.873			807	4.598	11.487	4.834	0.276	0.651	0.245	0.169	0.12	0.171	8.164	3.35	5.568	0.31	0.107	0.099	0.137	0.121	0.431
		808	0.829	2.884	1.201	0.289	0.42	0.965	0.3	0.195	0.194	1.104	1.27	5.356	0.157	0.302	0.31	0.275	0.215	1.826			808	4.241	10.695	5.076	0.283	0.487	0.259	0.169	0.114	0.169	7.118	3.43	5.692	0.311	0.108	0.087	0.134	0.123	0.372
		809	1.037	2.664	1.162	0.315	0.392	0.868	0.285	0.227	0.188	0.722	1.33	5.597	0.175	0.31	0.318	0.245	0.215	1.634			809	3.956	10.835	4.768	0.298	0.445	0.27	0.165	0.115	0.17	7.731	3.57	5.895	0.301	0.111	0.083	0.133	0.118	0.38
		810	1.653	2.579	1.574	0.548	0.422	1.015	0.291	0.217	0.182	0.686	1.27	5.589	0.172	0.363	0.27	0.293	0.216	1.941			810	4.042	10.44	5.056	0.295	0.638	0.255	0.166	0.119	0.168	7.552	3.84	5.899	0.28	0.111	0.099	0.131	0.123	0.411
		811	1.452	2.511	1.225	0.639	0.386	0.999	0.279	0.231	0.186	0.78	1.33	5.725	0.158	0.381	0.255	0.238	0.219	1.659			811	3.915	10.358	5.284	0.286	0.691	0.262	0.167	0.121	0.167	6.093	3.76	5.763	0.278	0.111	0.105	0.131	0.121	0.399
		812	1.138	2.292	0.942	0.401	0.373	0.936	0.281	0.187	0.189	1.032	1.3	5.79	0.153	0.353	0.314	0.234	0.21	1.807			812	3.933	10.65	5.025	0.326	0.611	0.262	0.167	0.119	0.161	6.096	3.55	5.269	0.282	0.11	0.109	0.131	0.118	0.394
		813	1.427	2.392	1.199	0.425	0.376	0.928	0.279	0.195	0.187	0.856	1.32	5.847	0.156	0.363	0.328	0.299	0.218	1.943			813	3.93	10.367	5.453	0.322	0.624	0.272	0.161	0.12	0.157	6.296	3.41	5.357	0.303	0.109	0.105	0.134	0.118	0.372
		814	0.697	2.512	1.056	0.847	0.397	1.038	0.278	0.215	0.19	0.65	1.36	6.223	0.162	0.316	0.358	0.247	0.204	1.859			814	4.075	10.856	5.148	0.321	0.533	0.265	0.159	0.125	0.149	6.045	3.34	5.244	0.319	0.115	0.103	0.134	0.113	0.416
		815	0.729	2.486	1.028	0.467	0.401	1.038	0.268	0.231	0.185	0.754	1.37	6.316	0.137	0.3	0.338	0.281	0.207	1.644			815	4.096	10.935	5.199	0.317	0.441	0.267	0.163	0.133	0.153	6.304	3.47	5.046	0.32	0.113	0.105	0.142	0.112	0.382
		816	0.727	2.38	1.045	0.367	0.39	1.021	0.263	0.217	0.185	0.917	1.36	6.527	0.125	0.257	0.331	0.244	0.217	1.847			816	3.784	10.461	5.348	0.34	0.515	0.26	0.161	0.128	0.153	6.324	3.5	5.146	0.314	0.114	0.102	0.145	0.112	0.412
		817	0.698	2.46	1.122	0.362	0.369	0.944	0.268	0.197	0.19	0.985	1.42	6.745	0.15	0.304	0.33	0.231	0.211	1.846			817	4.002	9.887	5.362	0.328	0.401	0.265	0.155	0.131	0.154	6.074	3.53	5.398	0.317	0.108	0.095	0.162	0.116	0.431
		818	0.739	2.596	1.003	0.343	0.374	1.034	0.265	0.198	0.184	0.696	1.46	6.724	0.139	0.291	0.313	0.223	0.203	1.662			818	3.801	10.244	5.127	0.324	0.416	0.281	0.157	0.135	0.164	6.223	3.51	5.314	0.319	0.108	0.098	0.146	0.11	0.333
		819	0.721	2.509	1.144	0.349	0.369	1.06	0.287	0.226	0.181	0.617	1.32	6.458	0.135	0.218	0.259	0.251	0.21	2.215			819	3.885	10.253	4.996	0.339	0.445	0.28	0.154	0.134	0.166	6.59	3.6	5.256	0.3	0.108	0.101	0.148	0.11	0.365
		820	0.765	2.458	1.108	0.347	0.389	1.058	0.297	0.199	0.176	0.905	1.27	6.436	0.149	0.188	0.246	0.268	0.215	1.838			820	3.744	10.275	5.269	0.338	0.389	0.269	0.152	0.126	0.165	6.731	3.45	5.301	0.301	0.104	0.101	0.152	0.112	0.41
		821	0.73	2.406	1.103	0.365	0.387	0.935	0.288	0.251	0.183	0.999	1.26	6.167	0.162	0.239	0.266	0.206	0.215	1.949			821	4.022	10.244	5.122	0.322	0.524	0.274	0.15	0.127	0.17	6.799	3.38	5.367	0.338	0.099	0.098	0.147	0.114	0.45
		822	0.705	2.41	1.258	0.638	0.401	1.031	0.282	0.2	0.182	0.603	1.2	5.795	0.179	0.285	0.266	0.225	0.225	1.884			822	4.217	9.924	4.966	0.325	0.534	0.269	0.155	0.13	0.165	6.508	3.64	5.75	0.276	0.1	0.099	0.151	0.113	0.465
		823	0.756	2.114	1.079	0.587	0.384	1.069	0.292	0.198	0.176	0.616	1.19	5.66	0.17	0.275	0.314	0.212	0.229	1.91			823	4.521	9.894	4.932	0.362	0.503	0.278	0.151	0.12	0.171	6.676	5.19	5.975	0.277	0.098	0.099	0.148	0.112	0.469
		824	0.693	2.359	1.156	0.392	0.378	1.062	0.303	0.214	0.178	0.751	1.08	5.321	0.179	0.287	0.32	0.221	0.229	1.903			824	4.515	9.911	4.972	0.335	0.568	0.278	0.15	0.117	0.176	7.09	5.01	5.616	0.281	0.102	0.1	0.149	0.115	0.445
		825	0.796	2.192	1.115	0.394	0.373	0.929	0.299	0.236	0.176	0.954	1.14	5.075	0.169	0.347	0.379	0.282	0.217	1.639			825	4.8	9.485	5.007	0.29	0.667	0.274	0.154	0.116	0.161	7.325	3.55	5.391	0.277	0.098	0.101	0.13	0.115	0.416
		826	0.903	3.177	1.051	0.397	0.366	1.079	0.294	0.199	0.167	0.96	1.15	5.016	0.173	0.399	0.414	0.201	0.222	1.864			826	4.309	10.557	5.056	0.292	0.645	0.27	0.158	0.114	0.156	7.165	3.58	5.536	0.27	0.099	0.102	0.129	0.113	0.321
		827	0.911	2.484	1.22	0.38	0.381	1.034	0.283	0.183	0.175	1.073	1.15	4.988	0.172	0.404	0.388	0.202	0.223	1.815			827	4.019	11.365	5.129	0.318	0.611	0.272	0.158	0.109	0.164	6.415	5.65	5.793	0.287	0.097	0.099	0.127	0.115	0.37
		828	0.729	2.319	1.102	0.374	0.373	0.966	0.293	0.207	0.176	2.109	1.12	4.748	0.156	0.398	0.341	0.275	0.21	1.912			828	3.819	10.873	4.873	0.306	0.577	0.267	0.152	0.104	0.169	6.068	3.56	7.054	0.303	0.099	0.098	0.127	0.114	0.357
		829	0.737	4.23	1.01	0.419	0.382	0.965	0.302	0.21	0.172	2.309	1.08	4.886	0.13	0.401	0.309	0.242	0.213	1.555			829	4.03	11.165	4.698	0.292	0.614	0.274	0.157	0.11	0.16	6.575	4.59	6.082	0.296	0.1	0.093	0.133	0.114	0.373
		830	0.75	4.017	1.149	0.469	0.403	1.045	0.287	0.192	0.169	2.343	1.01	5.15	0.13	0.394	0.302	0.326	0.223	1.514			830	4.308	10.581	4.952	0.328	0.581	0.278	0.157	0.109	0.161	6.463	3.55	5.603	0.299	0.099	0.085	0.136	0.115	0.348
		831	0.892	3.028	0.99	0.634	0.391	0.987	0.283	0.187	0.172	2.401	1.09	5.029	0.144	0.349	0.274	0.249	0.207	1.614			831	4.272	10.704	4.927	0.3	0.538	0.277	0.162	0.107	0.165	6.766	0.97	5.374	0.339	0.096	0.078	0.131	0.115	0.29
		832	0.713	2.465	1.016	0.394	0.375	0.971	0.292	0.211	0.173	1.997	1.1	4.917	0.145	0.297	0.258	0.229	0.2	1.74			832	3.842	10.502	4.997	0.276	0.492	0.273	0.163	0.104	0.174	6.749	0.97	5.243	0.359	0.1	0.088	0.121	0.111	0.269
		833	0.659	2.892	1.078	0.378	0.366	1.012	0.28	0.336	0.173	1.515	1.1	5.021	0.137	0.273	0.274	0.275	0.219	1.778			833	3.855	10.134	5.108	0.291	0.505	0.269	0.166	0.114	0.167	6.524	2.57	4.979	0.33	0.098	0.099	0.119	0.111	0.344
		834	0.733	2.827	0.923	0.384	0.357	1.003	0.275	0.324	0.164	0.715	1.11	4.798	0.135	0.31	0.297	0.243	0.207	1.899			834	3.504	10.389	5.462	0.303	0.545	0.288	0.163	0.11	0.163	6.297	2.61	4.859	0.321	0.095	0.11	0.126	0.111	0.361
		835	1.464	2.87	1.179	0.387	0.372	0.946	0.274	0.478	0.167	0.842	1.1	4.776	0.155	0.289	0.339	0.292	0.201	1.871			835	3.416	11.104	5.123	0.279	0.521	0.279	0.162	0.109	0.164	6.324	2.62	4.889	0.317	0.093	0.111	0.137	0.109	0.327
		836	1.367	2.595	1.031	0.368	0.38	0.892	0.276	0.355	0.166	1.015	1.18	4.839	0.152	0.258	0.33	0.201	0.204	1.789			836	3.518	10.51	5.128	0.294	0.508	0.275	0.156	0.108	0.161	5.927	2.52	4.968	0.317	0.092	0.11	0.159	0.106	0.307
		837	0.763	2.758	1.061	0.36	0.372	1.045	0.274	0.251	0.158	1.172	1.17	4.775	0.14	0.261	0.342	0.211	0.203	1.86			837	3.597	10.499	4.718	0.325	0.49	0.267	0.157	0.118	0.156	6.139	2.47	5.081	0.32	0.099	0.106	0.152	0.11	0.29
		838	1.304	2.527	1.093	0.35	0.379	0.88	0.271	0.333	0.158	1.305	1.1	4.69	0.149	0.296	0.356	0.241	0.193	2.184			838	3.421	10.511	4.595	0.289	0.477	0.262	0.155	0.12	0.15	6.063	2.5	5.233	0.34	0.092	0.105	0.141	0.107	0.299
		839	3.927	2.285	1.064	0.372	0.374	0.855	0.265	0.27	0.157	1.455	1.11	4.926	0.159	0.303	0.336	0.207	0.188	1.866			839	3.639	10.866	4.814	0.283	0.476	0.271	0.152	0.12	0.162	5.621	2.61	5.293	0.345	0.091	0.103	0.15	0.108	0.333
		840	3.637	2.305	1.496	0.377	0.357	0.958	0.266	0.204	0.161	1.506	1.14	4.894	0.172	0.294	0.292	0.267	0.191	1.789			840	4.062	10.449	4.677	0.337	0.477	0.264	0.154	0.122	0.17	5.591	2.54	5.444	0.343	0.089	0.104	0.141	0.108	0.305
		841	3.396	2.177	1.167	0.35	0.376	0.995	0.271	0.198	0.153	1.521	1.1	4.874	0.152	0.302	0.277	0.207	0.19	1.891			841	5.084	9.828	4.415	0.313	0.497	0.263	0.151	0.13	0.164	6.021	2.64	5.762	0.35	0.094	0.099	0.155	0.108	0.283
		842	6.799	2.119	1.066	0.35	0.385	0.814	0.268	0.199	0.152	1.678	1.23	4.99	0.398	0.311	0.577	0.225	0.178	1.774			842	5.281	10.301	4.893	0.28	0.469	0.266	0.152	0.126	0.171	6.432	2.55	5.844	0.388	0.092	0.1	0.16	0.111	0.314
		843	6.32	2.333	1.153	0.346	0.386	0.911	0.27	0.237	0.158	1.962	1.24	5.009	0.346	0.339	0.252	0.253	0.182	1.821			843	5.482	9.668	5.007	0.285	0.472	0.265	0.152	0.124	0.172	7.102	2.52	5.864	0.368	0.09	0.098	0.144	0.11	0.321
		844	5.814	2.634	1.135	0.358	0.378	0.938	0.269	0.222	0.158	1.955	1.06	4.93	0.17	0.312	0.233	0.213	0.192	1.628			844	4.551	9.968	4.595	0.314	0.488	0.264	0.145	0.126	0.174	6.779	2.56	5.947	0.355	0.088	0.096	0.145	0.106	0.349
		845	3.494	2.949	1.322	0.37	0.365	0.862	0.275	0.23	0.146	1.965	1.11	4.801	0.161	0.281	0.267	0.257	0.175	1.71			845	4.361	10.118	4.452	0.283	0.602	0.259	0.144	0.131	0.177	6.772	2.54	5.613	0.343	0.095	0.095	0.14	0.107	0.356
		846	1.553	3.004	1.646	0.337	0.383	0.796	0.272	0.246	0.148	1.961	1.09	4.665	0.148	0.272	0.293	0.289	0.181	1.692			846	4.284	10.146	4.791	0.279	0.541	0.257	0.147	0.126	0.177	6.839	2.73	5.509	0.345	0.091	0.092	0.142	0.108	0.34
		847	1.659	2.809	1.381	0.327	0.383	0.953	0.282	0.271	0.152	1.914	1.01	4.303	0.167	0.292	0.302	0.219	0.184	2.01			847	3.926	9.909	4.883	0.308	0.504	0.238	0.141	0.125	0.171	6.954	2.63	5.322	0.363	0.088	0.091	0.146	0.112	0.282
		848	1.299	2.594	1.355	0.339	0.374	0.905	0.308	0.206	0.146	1.675	1.06	4.479	0.159	0.295	0.284	0.248	0.177	1.518			848	3.912	10.306	4.57	0.304	0.477	0.245	0.142	0.123	0.169	6.854	2.53	5.341	0.331	0.088	0.085	0.144	0.105	0.286
		849	1.204	2.508	0.915	0.338	0.389	0.894	0.268	0.271	0.143	1.693	1.03	4.51	0.146	0.266	0.397	0.22	0.177	1.738			849	3.712	10.399	4.222	0.299	0.472	0.248	0.14	0.123	0.18	7.016	2.49	5.286	0.319	0.091	0.089	0.129	0.104	0.287
		850	1.039	2.272	0.984	0.35	0.36	0.805	0.267	0.252	0.145	1.661	1.09	4.314	0.151	0.263	0.342	0.208	0.186	1.762			850	3.504	10.713	4.195	0.294	0.438	0.242	0.144	0.119	0.177	7.194	2.57	5.458	0.331	0.091	0.092	0.131	0.107	0.286
		851	0.951	2.316	1.076	0.341	0.363	0.956	0.406	0.296	0.149	1.475	0.99	3.977	0.164	0.281	0.325	0.232	0.18	1.519			851	3.134	10.396	4.235	0.314	0.472	0.233	0.142	0.113	0.161	7.189	2.61	5.231	0.319	0.086	0.092	0.139	0.107	0.333
		852	0.809	2.59	1.146	0.331	0.374	0.892	0.552	0.23	0.154	1.441	0.99	4.292	0.153	0.307	0.309	0.244	0.177	1.787			852	2.884	10.001	4.417	0.29	0.525	0.237	0.145	0.105	0.166	7.268	2.59	5.098	0.299	0.088	0.093	0.139	0.114	0.291
		853	0.815	2.55	1.05	0.339	0.379	0.887	0.289	0.26	0.151	1.46	1	4.438	0.156	0.281	0.303	0.191	0.182	1.574			853	2.713	9.987	4.677	0.284	0.564	0.246	0.144	0.114	0.166	6.735	2.33	5	0.292	0.089	0.099	0.135	0.11	0.3
		854	0.662	2.634	1.066	0.338	0.38	0.84	0.287	0.293	0.146	1.328	1.04	4.292	0.179	0.289	0.289	0.219	0.187	1.868			854	2.922	9.694	4.774	0.288	0.542	0.246	0.145	0.108	0.171	6.373	2.37	4.951	0.286	0.086	0.098	0.135	0.108	0.307
		855	0.638	2.584	1.134	0.334	0.384	0.923	0.291	0.23	0.15	1.177	1.03	4.332	0.171	0.297	0.267	0.195	0.174	1.634			855	3.279	9.502	4.615	0.293	0.57	0.245	0.143	0.106	0.172	6.229	2.46	4.862	0.338	0.087	0.098	0.143	0.109	0.34
		856	0.667	2.665	1	0.346	0.387	0.821	0.262	0.276	0.15	1.165	0.95	4.368	0.149	0.32	0.27	0.209	0.181	1.824			856	3.22	9.494	4.733	0.279	0.576	0.241	0.14	0.102	0.176	6.419	2.44	4.807	0.284	0.09	0.096	0.133	0.109	0.361
		857	0.542	2.522	1.071	0.347	0.386	0.809	0.269	0.293	0.154	1.18	0.96	4.212	0.154	0.29	0.283	0.202	0.187	1.645			857	3.18	10.496	4.448	0.286	0.594	0.238	0.142	0.104	0.176	6.871	2.42	4.998	0.286	0.092	0.094	0.133	0.109	0.316
		858	0.545	2.49	1.051	0.339	0.383	0.944	0.263	0.259	0.151	1.148	0.97	4.354	0.158	0.268	0.303	0.227	0.178	1.534			858	3.094	9.966	5.133	0.323	0.606	0.24	0.146	0.106	0.175	7.114	2.4	5.017	0.282	0.087	0.093	0.125	0.107	0.436
		859	0.503	2.299	0.981	0.43	0.394	0.846	0.262	0.275	0.152	1.237	0.94	4.251	0.163	0.272	0.322	0.242	0.168	1.858			859	3.024	9.07	5.047	0.301	0.603	0.239	0.15	0.107	0.181	6.798	2.29	4.879	0.291	0.086	0.095	0.124	0.107	0.338
		860	0.569	2.509	1.118	0.411	0.395	0.809	0.257	0.246	0.161	1.04	0.98	4.148	0.196	0.307	0.321	0.219	0.167	1.902			860	3.135	8.86	5.072	0.26	0.597	0.235	0.149	0.108	0.177	6.612	2.36	4.905	0.297	0.085	0.094	0.125	0.107	0.35
		861	2.25	2.286	1.051	0.345	0.403	0.855	0.252	0.233	0.167	1.102	1	3.987	0.15	0.287	0.337	0.256	0.175	1.7			861	3.825	8.464	5.035	0.26	0.613	0.229	0.148	0.104	0.179	6.491	2.48	5.098	0.294	0.086	0.09	0.132	0.11	0.391
		862	2.863	2.491	1.022	0.338	0.41	0.902	0.251	0.273	0.157	1.169	1.04	4.137	0.167	0.277	0.346	0.234	0.164	2.075			862	3.747	8.601	4.762	0.283	0.665	0.245	0.14	0.112	0.173	6.663	2.44	5.056	0.281	0.083	0.088	0.131	0.106	0.338
		863	1.375	2.638	1.055	0.342	0.4	0.884	0.249	0.212	0.157	1.199	1.06	4.05	0.135	0.273	0.345	0.233	0.166	1.866			863	3.735	9.809	4.186	0.275	0.622	0.247	0.143	0.114	0.167	5.933	2.44	5.126	0.282	0.081	0.093	0.126	0.107	0.357
		864	0.687	2.653	0.896	0.348	0.399	0.738	0.251	0.247	0.155	1.171	1.09	4.053	0.146	0.294	0.361	0.261	0.169	1.659			864	3.745	9.142	4.085	0.27	0.577	0.234	0.14	0.117	0.159	5.296	2.35	5.176	0.281	0.086	0.096	0.125	0.106	0.44
		865	0.64	2.497	0.824	0.358	0.383	0.873	0.246	0.285	0.158	0.936	1.18	4.104	0.164	0.278	0.327	0.243	0.168	1.751			865	3.572	8.806	4.396	0.281	0.555	0.229	0.137	0.116	0.156	5.744	2.47	5.101	0.286	0.085	0.098	0.132	0.105	0.344
		866	0.612	2.597	0.86	0.35	0.371	0.913	0.241	0.204	0.154	0.956	1.18	4.177	0.148	0.257	0.279	0.243	0.161	1.506			866	3.709	8.73	4.488	0.296	0.592	0.241	0.139	0.125	0.166	5.782	2.46	4.887	0.313	0.084	0.092	0.142	0.105	0.347
		867	0.592	2.396	0.952	0.351	0.378	0.908	0.235	0.254	0.157	0.999	1.2	4	0.138	0.235	0.318	0.242	0.166	1.582			867	3.93	8.878	4.49	0.285	0.581	0.237	0.137	0.134	0.166	6.17	2.46	4.995	0.283	0.082	0.1	0.138	0.106	0.302
		868	0.615	2.331	1.184	0.344	0.388	0.838	0.244	0.272	0.153	1.083	1.26	4.15	0.157	0.259	0.234	0.24	0.181	1.641			868	3.823	8.912	4.62	0.264	0.603	0.234	0.137	0.133	0.164	5.76	2.42	5.31	0.283	0.083	0.1	0.131	0.103	0.383
		869	0.612	2.168	0.925	0.348	0.397	0.831	0.241	0.242	0.153	1.257	1.31	4.169	0.176	0.246	0.247	0.25	0.169	1.969			869	3.483	9.052	4.703	0.292	0.595	0.23	0.132	0.13	0.162	5.789	2.32	4.838	0.291	0.083	0.1	0.13	0.103	0.307
		870	0.643	2.275	0.845	0.366	0.387	0.858	0.247	0.271	0.158	0.923	1.37	4.049	0.155	0.222	0.25	0.245	0.178	1.438			870	3.467	8.942	4.83	0.282	0.709	0.237	0.136	0.139	0.166	5.958	2.33	5.036	0.294	0.083	0.099	0.131	0.106	0.289
		871	0.636	2.327	0.993	0.352	0.398	0.881	0.257	0.206	0.16	0.916	1.43	4.273	0.164	0.215	0.308	0.247	0.19	1.375			871	3.648	8.57	4.629	0.273	0.731	0.241	0.134	0.139	0.162	5.757	2.43	5.372	0.296	0.081	0.096	0.136	0.105	0.274
		872	0.625	2.22	0.925	0.348	0.407	0.912	0.256	0.2	0.156	0.933	1.55	4.371	0.171	0.244	0.334	0.248	0.174	1.462			872	4.025	8.968	4.876	0.274	0.732	0.245	0.137	0.14	0.161	5.746	2.39	5.239	0.297	0.081	0.097	0.135	0.105	0.269
		873	0.594	2.254	0.98	0.352	0.409	0.913	0.255	0.189	0.15	1.022	1.49	4.195	0.196	0.275	0.341	0.235	0.176	1.56			873	3.82	9.56	4.938	0.31	0.745	0.238	0.139	0.133	0.162	6.142	2.43	5.414	0.286	0.078	0.095	0.135	0.1	0.276
		874	0.66	2.144	1.133	0.341	0.41	0.926	0.264	0.259	0.142	1.079	1.45	4.177	0.173	0.26	0.339	0.232	0.181	1.49			874	3.629	9.197	5.297	0.284	0.811	0.238	0.142	0.132	0.155	6.928	2.32	5.415	0.286	0.08	0.097	0.132	0.098	0.255
		875	0.579	2.229	0.999	0.364	0.397	0.968	0.258	0.228	0.143	0.807	1.46	4.135	0.165	0.262	0.333	0.212	0.178	1.643			875	3.956	8.434	4.926	0.265	0.721	0.234	0.139	0.127	0.158	6.5	2.26	5.107	0.286	0.08	0.097	0.142	0.101	0.324
		876	0.568	2.403	1.052	0.373	0.366	0.922	0.24	0.284	0.147	0.839	1.36	3.837	0.167	0.275	0.327	0.195	0.167	1.69			876	4.017	8.734	4.426	0.274	0.717	0.246	0.142	0.125	0.156	6.101	2.17	5.008	0.303	0.081	0.094	0.142	0.101	0.276
		877	0.556	2.203	1.149	0.359	0.359	0.856	0.248	0.199	0.145	0.843	1.25	3.888	0.165	0.274	0.323	0.188	0.186	1.813			877	4.119	9.064	4.444	0.274	0.811	0.24	0.14	0.118	0.16	5.275	2.34	5.044	0.304	0.077	0.096	0.138	0.101	0.302
		878	0.538	2.108	1.016	0.351	0.367	0.83	0.241	0.192	0.147	0.763	1.24	3.948	0.15	0.253	0.307	0.185	0.183	1.689			878	3.947	8.887	4.506	0.26	0.772	0.238	0.14	0.114	0.158	5.7	2.3	5.176	0.291	0.076	0.098	0.133	0.102	0.331
		879	0.923	2.069	0.962	0.347	0.383	0.883	0.247	0.193	0.15	0.746	1.19	3.841	0.15	0.246	0.259	0.183	0.169	2.207			879	3.866	9.334	4.25	0.261	0.684	0.229	0.139	0.111	0.16	6.298	2.38	5.177	0.289	0.078	0.097	0.122	0.099	0.375
		880	0.899	2.024	1.117	0.373	0.408	0.802	0.252	0.177	0.149	0.89	1.12	3.716	0.167	0.256	0.263	0.174	0.179	1.873			880	3.907	9.145	4.421	0.285	0.692	0.251	0.135	0.107	0.154	6.296	2.37	5.032	0.288	0.074	0.099	0.12	0.098	0.384
		881	0.63	2.121	0.916	0.357	0.401	0.879	0.253	0.239	0.144	1.102	1.06	4.032	0.136	0.272	0.281	0.179	0.288	1.549			881	6.132	8.845	4.349	0.293	0.734	0.245	0.138	0.103	0.154	6.112	2.38	4.714	0.301	0.076	0.097	0.124	0.098	0.406
		882	1.705	2.253	1.996	0.357	0.42	0.825	0.262	0.229	0.143	0.979	0.98	4.03	0.136	0.252	0.289	0.179	0.184	1.66			882	5.292	9.354	4.199	0.279	0.66	0.251	0.137	0.1	0.154	5.955	2.3	4.998	0.293	0.077	0.098	0.122	0.098	0.417
		883	4.194	2.019	2.704	0.341	0.428	0.805	0.258	0.209	0.138	0.72	0.97	3.985	0.156	0.245	0.289	0.197	0.183	1.734			883	4.493	9.438	4.396	0.272	0.764	0.232	0.138	0.104	0.144	6.064	2.21	5.221	0.307	0.075	0.097	0.119	0.101	0.334
		884	1.949	2.106	1.234	0.326	0.379	0.757	0.275	0.264	0.144	0.797	0.9	4.176	0.156	0.27	0.301	0.194	0.202	1.57			884	3.834	9.226	4.402	0.286	0.568	0.24	0.135	0.102	0.137	6.185	2.17	5.277	0.365	0.075	0.097	0.114	0.102	0.398
		885	0.96	2.316	1.188	0.338	0.362	0.769	0.261	0.209	0.138	0.924	0.97	4.06	0.145	0.272	0.343	0.179	0.178	1.649			885	3.945	8.641	4.454	0.256	0.547	0.25	0.137	0.1	0.137	6.06	2.42	5.191	0.289	0.075	0.098	0.122	0.1	0.363
		886	0.84	2.315	1.113	0.337	0.355	0.827	0.251	0.206	0.142	0.995	0.91	4.112	0.154	0.26	0.365	0.198	0.181	1.875			886	3.794	8.962	4.313	0.248	0.642	0.246	0.135	0.095	0.137	6.071	2.47	5.144	0.279	0.077	0.088	0.126	0.098	0.37
		887	0.761	2.445	1.146	0.339	0.374	0.833	0.25	0.237	0.146	0.861	0.93	3.901	0.17	0.27	0.361	0.195	0.196	1.714			887	4.005	8.987	4.123	0.262	0.57	0.237	0.141	0.1	0.139	6.041	2.46	5.567	0.284	0.076	0.089	0.119	0.1	0.348
		888	0.725	2.376	1.214	0.317	0.398	0.81	0.251	0.232	0.14	0.574	0.95	4.011	0.147	0.287	0.344	0.206	0.173	1.551			888	4.599	8.945	4.011	0.282	0.472	0.231	0.138	0.102	0.134	5.783	2.5	5.591	0.285	0.075	0.098	0.119	0.1	0.366
		889	0.653	2.402	1.337	0.32	0.434	0.74	0.261	0.298	0.136	0.611	1.02	3.804	0.151	0.385	0.333	0.212	0.175	1.453			889	4.347	9.037	4.013	0.276	0.443	0.241	0.139	0.102	0.132	6.553	2.44	5.5	0.287	0.079	0.098	0.121	0.097	0.337
		890	0.668	2.136	1.308	0.314	0.431	0.835	0.248	0.229	0.134	0.748	1.04	3.696	0.175	0.382	0.335	0.205	0.185	1.634			890	4.075	8.927	4.398	0.269	0.542	0.233	0.141	0.101	0.134	6.501	2.41	5.329	0.312	0.08	0.097	0.118	0.096	0.326
		891	0.607	1.966	1.127	0.322	0.438	0.839	0.251	0.197	0.132	0.726	1.16	3.694	0.188	0.337	0.288	0.218	0.187	1.757			891	4.273	9.482	4.325	0.283	0.542	0.232	0.14	0.104	0.139	6.658	2.35	5.093	0.297	0.08	0.091	0.117	0.099	0.33
		892	0.628	2.011	1.08	0.337	0.406	0.84	0.251	0.201	0.141	0.566	1.15	3.632	0.16	0.373	0.27	0.205	0.175	1.464			892	4.208	9.227	4.024	0.283	0.505	0.234	0.138	0.105	0.142	6.101	2.24	4.996	0.308	0.081	0.087	0.116	0.1	0.335
		893	0.563	2.241	1.102	0.331	0.421	0.765	0.243	0.231	0.14	0.705	1.25	3.485	0.155	0.352	0.266	0.219	0.188	1.661			893	4.076	8.931	4.128	0.272	0.485	0.249	0.142	0.109	0.145	6.377	2.26	4.928	0.301	0.084	0.089	0.116	0.099	0.362
		894	0.56	2.307	1.482	0.322	0.402	0.72	0.243	0.233	0.135	0.796	1.33	3.383	0.16	0.249	0.27	0.236	0.186	1.695			894	4.221	8.298	3.99	0.266	0.5	0.24	0.142	0.11	0.147	7.006	2.26	4.88	0.303	0.084	0.09	0.12	0.098	0.357
		895	0.67	2.182	1.103	0.329	0.392	0.82	0.234	0.221	0.14	0.632	1.3	3.374	0.163	0.251	0.275	0.236	0.175	1.828			895	3.953	8.833	4.224	0.284	0.494	0.235	0.139	0.113	0.144	6.553	2.19	4.681	0.289	0.083	0.09	0.116	0.103	0.334
		896	0.623	2.355	1.267	0.337	0.407	0.798	0.23	0.257	0.141	0.63	1.4	3.263	0.14	0.29	0.29	0.231	0.168	1.508			896	3.817	9.836	4.07	0.281	0.519	0.236	0.137	0.13	0.133	6.076	2.11	5.018	0.28	0.086	0.089	0.111	0.097	0.347
		897	0.751	2.254	1.409	0.319	0.389	0.797	0.235	0.262	0.137	0.8	1.48	3.167	0.143	0.248	0.291	0.227	0.186	1.684			897	3.771	9.164	4.266	0.275	0.59	0.23	0.14	0.132	0.135	6.275	2.08	5.724	0.293	0.084	0.088	0.111	0.093	0.286
		898	0.982	2.215	0.966	0.317	0.381	0.69	0.24	0.206	0.143	0.719	1.6	3.457	0.143	0.212	0.318	0.237	0.188	1.662			898	4.393	8.53	4.289	0.282	0.623	0.228	0.139	0.129	0.137	6.422	2.07	5.506	0.309	0.087	0.094	0.121	0.095	0.283
		899	0.663	2.302	1.153	0.316	0.455	0.765	0.238	0.196	0.139	0.593	1.86	3.629	0.154	0.238	0.31	0.22	0.175	1.506			899	4.607	8.982	4.444	0.304	0.567	0.227	0.145	0.134	0.144	6.163	2.2	5.004	0.269	0.088	0.095	0.114	0.1	0.359
		900	0.614	2.451	1.024	0.315	0.402	0.786	0.243	0.219	0.135	0.706	2.01	3.637	0.145	0.264	0.324	0.237	0.169	1.71			900	4.133	8.437	4.435	0.284	0.559	0.227	0.148	0.14	0.14	6.058	2.23	5.08	0.26	0.086	0.092	0.108	0.097	0.332
		901	0.6	2.06	1.128	0.319	0.409	0.742	0.238	0.254	0.129	0.775	2.25	3.727	0.147	0.248	0.317	0.231	0.166	1.543			901	3.828	9.021	4.264	0.247	0.573	0.226	0.134	0.153	0.129	6.062	2.23	5.25	0.268	0.083	0.095	0.108	0.097	0.343
		902	0.729	2.21	1.36	0.335	0.397	0.73	0.243	0.204	0.13	0.753	2.46	4.03	0.176	0.248	0.309	0.241	0.203	1.466			902	3.751	9.127	4.652	0.249	0.586	0.22	0.139	0.15	0.132	6.612	2.2	5.074	0.268	0.085	0.099	0.108	0.1	0.417
		903	0.699	2.05	1.072	0.502	0.402	0.663	0.231	0.265	0.129	0.642	2.55	3.862	0.155	0.313	0.326	0.219	0.301	1.485			903	3.728	9.201	4.72	0.29	0.703	0.234	0.129	0.152	0.138	7.443	2.13	5.136	0.263	0.082	0.091	0.112	0.099	0.382
		904	0.991	2.52	1.112	0.684	0.407	0.773	0.236	0.262	0.131	0.662	2.59	3.666	0.134	0.336	0.326	0.245	0.187	1.675			904	3.581	8.654	4.615	0.276	0.625	0.223	0.129	0.15	0.142	6.141	2.33	4.598	0.269	0.082	0.087	0.11	0.094	0.402
		905	1.33	2.19	1.229	0.581	0.385	0.736	0.241	0.215	0.127	0.72	2.8	3.748	0.165	0.331	0.302	0.242	0.169	1.708			905	3.636	9.716	4.643	0.253	0.598	0.214	0.135	0.154	0.136	5.787	2.32	4.512	0.273	0.079	0.099	0.108	0.096	0.367
		906	3.746	2.126	2.54	0.719	0.408	0.725	0.281	0.201	0.126	0.803	2.8	3.753	0.184	0.349	0.299	0.225	0.174	1.788			906	3.698	9.437	4.365	0.247	0.606	0.219	0.131	0.146	0.146	5.714	2.29	4.693	0.28	0.078	0.095	0.109	0.095	0.442
		907	4.978	2.159	3.704	0.562	0.381	0.64	0.318	0.239	0.122	0.629	2.58	3.573	0.167	0.371	0.307	0.215	0.183	1.575			907	3.784	8.668	4.596	0.27	0.615	0.218	0.129	0.138	0.147	5.605	2.1	4.583	0.278	0.08	0.089	0.111	0.096	0.422
		908	2.428	2.353	1.783	0.436	0.412	0.736	0.261	0.243	0.129	0.668	2.5	3.635	0.155	0.387	0.298	0.212	0.171	1.609			908	3.406	9.331	4.134	0.259	0.616	0.227	0.129	0.131	0.147	5.608	2.16	4.315	0.282	0.077	0.085	0.113	0.093	0.38
		909	1.799	2.367	0.991	0.338	0.385	0.737	0.245	0.201	0.126	0.735	2.32	3.473	0.186	0.357	0.292	0.215	0.169	1.757			909	3.569	9.124	4.04	0.264	0.557	0.215	0.13	0.129	0.15	5.251	2.18	4.074	0.275	0.078	0.091	0.116	0.095	0.395
		910	2.483	2.253	0.889	0.541	0.4	0.736	0.25	0.245	0.126	0.822	2.27	3.555	0.173	0.333	0.315	0.219	0.173	1.555			910	3.466	8.981	4.058	0.262	0.539	0.21	0.129	0.126	0.155	5.962	2.15	3.968	0.28	0.078	0.089	0.113	0.094	0.347
		911	2.099	2.338	0.957	0.326	0.383	0.729	0.272	0.21	0.129	0.656	3.26	3.435	0.154	0.335	0.387	0.215	0.164	1.465			911	3.512	9.239	3.942	0.283	0.528	0.209	0.13	0.116	0.157	5.76	2.13	4.113	0.276	0.079	0.09	0.114	0.094	0.394
		912	2.612	2.333	1.059	0.31	0.399	0.73	0.251	0.204	0.134	0.685	2.12	3.52	0.162	0.327	0.337	0.216	0.164	1.824			912	3.605	9.355	4.094	0.269	0.64	0.222	0.13	0.113	0.164	5.912	2.07	3.959	0.358	0.08	0.091	0.115	0.09	0.361
		913	1.281	1.981	1.237	0.31	0.378	0.663	0.249	0.194	0.137	0.745	2.03	3.536	0.164	0.3	0.29	0.234	0.16	1.634			913	3.616	8.416	3.694	0.251	0.539	0.228	0.131	0.106	0.164	5.864	2.07	3.837	0.304	0.079	0.085	0.114	0.091	0.351
		914	0.749	2.234	1.171	0.303	0.358	0.766	0.336	0.226	0.141	0.773	2.54	3.454	0.167	0.264	0.302	0.214	0.157	1.546			914	3.645	8.649	3.78	0.271	0.523	0.224	0.132	0.107	0.165	5.769	2.23	3.773	0.27	0.079	0.086	0.11	0.095	0.337
		915	1.314	2.191	1.306	0.323	0.354	0.731	0.27	0.205	0.143	0.82	2.05	3.455	0.187	0.315	0.511	0.232	0.161	1.73			915	3.556	8.91	4.123	0.281	0.494	0.214	0.128	0.103	0.165	5.332	2.22	3.929	0.272	0.08	0.09	0.116	0.095	0.356
		916	0.893	2.08	1.344	0.293	0.369	0.667	0.244	0.236	0.147	0.817	1.78	3.475	0.155	0.289	0.351	0.238	0.158	1.563			916	3.846	8.943	4.11	0.264	0.548	0.216	0.127	0.099	0.168	5.299	2.15	4.104	0.279	0.079	0.091	0.116	0.094	0.334
		917	0.917	2.001	0.993	0.327	0.388	0.687	0.243	0.211	0.149	0.812	1.84	3.422	0.135	0.234	0.221	0.253	0.152	1.557			917	3.944	9.105	4.303	0.255	0.57	0.229	0.13	0.097	0.172	5.341	2.12	4.147	0.283	0.077	0.093	0.125	0.092	0.296
		918	0.653	1.961	0.999	0.332	0.473	0.649	0.232	0.193	0.148	0.897	1.58	3.446	0.167	0.224	0.185	0.214	0.153	1.553			918	3.941	9.25	4.363	0.272	0.518	0.222	0.13	0.092	0.175	5.454	2.12	3.887	0.29	0.074	0.076	0.122	0.094	0.331
		919	0.695	2.089	1.091	0.363	0.515	0.722	0.234	0.251	0.147	1.002	1.76	3.541	0.187	0.264	0.223	0.222	0.156	1.58			919	3.585	8.628	4.537	0.272	0.508	0.216	0.136	0.099	0.165	5.52	2.18	3.814	0.288	0.076	0.071	0.114	0.093	0.342
		920	0.711	1.997	1.207	0.652	0.446	0.667	0.23	0.214	0.143	0.947	1.64	3.442	0.14	0.241	0.4	0.238	0.155	1.717			920	3.385	8.186	4.335	0.273	0.5	0.215	0.133	0.097	0.16	5.149	2.24	4.265	0.299	0.074	0.079	0.115	0.092	0.312
		921	0.74	2.064	1.144	0.546	0.399	0.653	0.221	0.261	0.142	0.962	1.52	3.537	0.145	0.212	0.327	0.263	0.151	1.509			921	3.566	8.132	4.116	0.276	0.486	0.231	0.136	0.094	0.158	5.157	2.32	4.431	0.3	0.071	0.099	0.118	0.094	0.305
		922	0.661	2.152	1.049	0.382	0.461	0.581	0.225	0.209	0.145	0.977	1.46	3.442	0.155	0.223	0.32	0.234	0.154	1.559			922	3.652	8.523	4.338	0.29	0.53	0.222	0.132	0.09	0.162	5.115	2.26	4.217	0.323	0.07	0.104	0.116	0.097	0.374
		923	0.624	2.149	1.005	0.479	0.398	0.661	0.221	0.205	0.141	0.95	1.43	3.465	0.159	0.251	0.221	0.227	0.155	1.474			923	3.355	8.911	4.181	0.279	0.575	0.22	0.128	0.094	0.157	5.61	2.22	4.253	0.325	0.072	0.101	0.112	0.096	0.363
		924	0.609	1.916	1.058	0.378	0.349	0.66	0.233	0.209	0.138	0.907	1.31	3.248	0.153	0.256	0.239	0.223	0.156	1.507			924	3.158	8.804	3.873	0.25	0.565	0.207	0.13	0.097	0.155	5.683	2.02	4.345	0.285	0.071	0.099	0.109	0.093	0.366
		925	0.725	1.995	0.964	0.316	0.374	0.618	0.228	0.23	0.136	0.999	1.36	3.389	0.158	0.23	0.259	0.235	0.159	1.711			925	3.286	9.155	3.882	0.241	0.505	0.211	0.127	0.097	0.145	5.605	2	4.279	0.287	0.07	0.098	0.111	0.097	0.407
		926	0.927	2.306	1.724	0.317	0.369	0.574	0.235	0.217	0.135	1.061	1.28	3.323	0.173	0.222	0.264	0.284	0.162	1.582			926	3.525	9.003	3.752	0.271	0.524	0.223	0.124	0.095	0.144	5.611	2.05	4.724	0.275	0.072	0.096	0.111	0.096	0.337
		927	0.603	2.122	1.148	0.556	0.365	0.6	0.235	0.244	0.134	0.906	1.29	3.187	0.158	0.258	0.269	0.304	0.163	1.694			927	3.385	8.364	3.756	0.266	0.559	0.219	0.125	0.091	0.151	5.197	2.03	4.63	0.255	0.071	0.093	0.107	0.094	0.365
		928	1.445	2.056	1.085	0.66	0.355	0.638	0.237	0.192	0.133	0.805	1.31	3.252	0.14	0.288	0.258	0.23	0.163	1.753			928	3.546	7.948	4.304	0.257	0.581	0.219	0.125	0.096	0.152	5.622	2.03	4.424	0.257	0.071	0.088	0.107	0.098	0.357
		929	1.545	1.975	1.111	0.716	0.366	0.685	0.231	0.185	0.136	0.803	1.33	3.387	0.138	0.276	0.258	0.257	0.165	2.059			929	3.536	8.054	4.006	0.272	0.654	0.206	0.123	0.097	0.15	5.349	1.93	4.205	0.254	0.073	0.093	0.105	0.1	0.404
		930	0.587	2.208	1.078	0.578	0.336	0.696	0.224	0.201	0.136	0.817	1.28	3.171	0.17	0.288	0.234	0.251	0.169	1.64			930	3.397	8.503	3.946	0.285	0.541	0.215	0.125	0.095	0.153	5.36	1.81	4.394	0.253	0.071	0.082	0.107	0.095	0.407
		931	0.595	2.188	1.044	0.413	0.346	0.652	0.293	0.257	0.132	0.91	1.31	3.218	0.194	0.307	0.218	0.225	0.179	1.804			931	3.266	8.446	3.514	0.26	0.487	0.224	0.124	0.093	0.151	5.353	1.87	4.14	0.24	0.071	0.081	0.103	0.095	0.335
		932	0.594	1.956	1.178	0.314	0.363	0.663	0.444	0.211	0.135	0.764	1.38	3.389	0.16	0.342	0.204	0.255	0.176	1.626			932	3.502	8.533	3.678	0.252	0.497	0.221	0.122	0.101	0.155	5.402	1.97	4.183	0.252	0.074	0.092	0.098	0.093	0.378
		933	1.626	1.93	0.963	0.309	0.399	0.605	0.468	0.283	0.143	0.718	1.29	3.488	0.148	0.337	0.23	0.259	0.172	1.666			933	3.504	8.278	3.56	0.247	0.499	0.218	0.121	0.105	0.156	5.179	2.06	4.234	0.26	0.072	0.1	0.103	0.093	0.324
		934	1.215	2.039	1.087	0.308	0.402	0.718	0.287	0.222	0.147	0.805	1.26	3.573	0.177	0.319	0.298	0.307	0.172	1.597			934	3.345	8.784	3.302	0.253	0.502	0.221	0.118	0.107	0.163	4.984	2.05	4.049	0.263	0.071	0.094	0.106	0.094	0.295
		935	0.968	2.041	1.132	0.301	0.387	0.689	0.25	0.21	0.136	0.969	1.33	3.572	0.158	0.315	0.229	0.264	0.181	1.538			935	3.221	8.933	3.409	0.239	0.518	0.234	0.121	0.11	0.168	4.901	1.99	3.937	0.315	0.073	0.089	0.112	0.095	0.308
		936	1.326	2.467	1.057	0.308	0.385	0.723	0.257	0.224	0.136	0.902	1.3	3.545	0.154	0.341	0.19	0.228	0.174	1.525			936	3.481	8.967	3.689	0.255	0.549	0.226	0.119	0.117	0.164	5.304	1.9	3.911	0.303	0.075	0.091	0.117	0.093	0.276
		937	1.162	2.091	1.283	0.318	0.371	0.623	0.251	0.249	0.142	0.596	1.29	3.525	0.155	0.324	0.27	0.247	0.179	1.761			937	3.283	8.898	3.766	0.276	0.54	0.225	0.121	0.125	0.16	5.009	1.86	4.117	0.254	0.073	0.091	0.116	0.095	0.253
		938	0.857	2.146	1.033	0.544	0.357	0.692	0.254	0.252	0.136	0.764	1.32	3.645	0.157	0.289	0.454	0.244	0.185	1.498			938	3.111	8.436	3.642	0.28	0.559	0.228	0.122	0.12	0.165	5.317	1.97	4.225	0.254	0.071	0.092	0.115	0.093	0.315
		939	0.921	1.977	1.017	1.021	0.367	0.728	0.257	0.196	0.135	0.603	1.26	3.494	0.174	0.272	0.351	0.223	0.169	1.45			939	3.206	8.796	3.706	0.266	0.536	0.225	0.122	0.126	0.162	5.869	2.05	4.196	0.249	0.069	0.094	0.113	0.092	0.277
		940	0.672	2.485	1.079	0.593	0.373	0.697	0.264	0.245	0.137	0.731	1.32	3.342	0.145	0.309	0.333	0.232	0.168	1.968			940	3.269	8.432	3.898	0.256	0.595	0.227	0.12	0.132	0.159	6.789	2	4.193	0.274	0.071	0.091	0.095	0.092	0.276
		941	0.652	2.241	1.285	0.659	0.369	0.678	0.26	0.231	0.137	1.051	1.25	3.485	0.133	0.292	0.297	0.295	0.172	1.832			941	3.124	8.473	3.54	0.282	0.551	0.232	0.121	0.134	0.158	5.966	1.97	4.14	0.297	0.073	0.091	0.099	0.092	0.245
		942	1.161	2.254	1.058	0.378	0.371	0.606	0.254	0.227	0.133	1.282	1.24	3.37	0.153	0.248	0.283	0.223	0.161	1.681			942	2.972	8.287	3.153	0.265	0.565	0.222	0.121	0.133	0.159	5.525	1.91	4.085	0.301	0.071	0.095	0.102	0.092	0.264
		943	1.13	2.111	1.246	0.358	0.372	0.702	0.244	0.286	0.136	0.663	1.27	3.264	0.171	0.253	0.308	0.214	0.172	1.801			943	3.406	8.39	3.585	0.242	0.587	0.226	0.125	0.128	0.152	5.468	2.03	4.429	0.29	0.07	0.097	0.102	0.091	0.265
		944	0.567	2.015	1.279	0.34	0.459	0.655	0.246	0.219	0.132	0.664	1.29	3.239	0.147	0.285	0.295	0.258	0.174	1.915			944	3.27	9.314	3.591	0.237	0.677	0.226	0.125	0.134	0.154	5.94	2.03	4.564	0.294	0.069	0.095	0.104	0.092	0.266
		945	0.68	2.081	1.353	0.337	0.477	0.631	0.262	0.201	0.135	0.825	1.27	3.33	0.14	0.275	0.282	0.248	0.164	1.481			945	3.215	9.159	3.589	0.268	0.622	0.226	0.127	0.134	0.151	5.821	2.02	4.797	0.287	0.071	0.09	0.104	0.089	0.286
		946	0.524	2.093	1.365	0.35	0.373	0.567	0.258	0.182	0.131	0.99	1.27	3.29	0.156	0.247	0.265	0.292	0.167	1.785			946	3.258	8.146	3.718	0.273	0.571	0.224	0.124	0.13	0.149	5.688	2.06	4.67	0.268	0.071	0.094	0.103	0.088	0.309
		947	0.508	2.005	1.982	0.356	0.363	0.669	0.26	0.219	0.134	0.79	1.3	3.011	0.158	0.226	0.306	0.219	0.171	1.388			947	3.351	8.759	3.586	0.256	0.571	0.221	0.125	0.129	0.156	5.139	2.14	4.656	0.257	0.07	0.094	0.099	0.087	0.272
		948	0.511	1.853	1.985	0.356	0.422	0.633	0.255	0.23	0.139	0.779	1.11	3.189	0.144	0.247	0.301	0.22	0.161	1.656			948	3.495	8.899	3.697	0.253	0.568	0.213	0.128	0.13	0.151	5.223	2.06	4.296	0.244	0.067	0.092	0.104	0.087	0.333
		949	0.511	2.025	2.373	0.348	0.384	0.64	0.256	0.203	0.139	0.847	1.08	3.181	0.165	0.282	0.315	0.266	0.177	1.494			949	3.416	8.258	3.335	0.264	0.572	0.223	0.125	0.125	0.149	5.582	1.95	4.335	0.255	0.07	0.083	0.107	0.086	0.384
		950	0.504	1.94	1.126	0.338	0.385	0.551	0.259	0.18	0.14	0.946	1.2	3.209	0.189	0.259	0.334	0.275	0.165	1.661			950	3.363	8.499	3.309	0.256	0.573	0.212	0.128	0.119	0.151	5.475	2.29	4.554	0.239	0.07	0.079	0.105	0.087	0.372
		951	1.214	1.989	0.947	0.338	0.363	0.628	0.26	0.185	0.139	0.963	1.09	3.217	0.191	0.244	0.322	0.259	0.157	1.756			951	3.188	8.01	3.275	0.243	0.547	0.211	0.127	0.112	0.154	5.129	2.05	4.448	0.232	0.067	0.09	0.104	0.088	0.377
		952	4.227	2.028	0.867	0.358	0.364	0.632	0.259	0.206	0.141	0.88	1.09	3.397	0.183	0.262	0.284	0.231	0.164	1.589			952	3.269	8.336	3.282	0.238	0.544	0.198	0.129	0.117	0.149	5.142	2	4.246	0.236	0.066	0.091	0.105	0.087	0.478
		953	3.162	1.885	0.945	0.344	0.346	0.617	0.255	0.19	0.141	0.91	1.08	3.491	0.178	0.292	0.263	0.247	0.163	1.508			953	3.313	8.413	3.539	0.247	0.598	0.212	0.135	0.111	0.145	5.256	1.98	4.041	0.234	0.067	0.093	0.106	0.088	0.38
		954	5.128	1.963	0.956	0.326	0.331	0.557	0.263	0.188	0.136	1.027	0.99	3.174	0.194	0.304	0.252	0.244	0.161	1.67			954	3.124	7.933	4.027	0.24	0.601	0.207	0.132	0.107	0.14	5.058	1.85	4.456	0.251	0.067	0.092	0.11	0.089	0.408
		955	5.134	1.761	0.822	0.334	0.376	0.586	0.26	0.222	0.138	0.947	1	3.1	0.211	0.286	0.259	0.267	0.162	1.49			955	2.98	8.143	3.92	0.243	0.492	0.211	0.133	0.1	0.142	4.904	1.8	4.506	0.276	0.067	0.089	0.113	0.089	0.316
		956	5.228	2.045	0.892	0.363	0.371	0.608	0.253	0.225	0.137	0.875	0.98	3.254	0.17	0.277	0.295	0.198	0.165	1.596			956	3.259	8.07	4.034	0.245	0.538	0.197	0.134	0.103	0.146	4.859	1.89	4.87	0.242	0.066	0.09	0.116	0.088	0.336
		957	2.55	1.902	0.797	0.348	0.4	0.607	0.252	0.181	0.133	0.885	1.01	3.153	0.156	0.287	0.278	0.198	0.155	1.82			957	3.387	8.254	4.197	0.263	0.515	0.214	0.133	0.098	0.147	5.304	1.9	4.74	0.245	0.064	0.092	0.102	0.089	0.325
		958	3.391	1.862	0.913	0.331	0.386	0.591	0.25	0.184	0.136	0.947	0.95	3.069	0.136	0.316	0.301	0.226	0.159	1.4			958	2.923	8.075	4.414	0.258	0.548	0.216	0.13	0.092	0.146	4.851	2.04	4.457	0.245	0.064	0.089	0.107	0.088	0.316
		959	4.554	1.729	0.916	0.322	0.353	0.538	0.252	0.196	0.137	0.888	0.95	3.114	0.161	0.319	0.335	0.237	0.156	1.466			959	2.962	8.146	3.907	0.257	0.562	0.216	0.132	0.091	0.145	4.396	1.94	4.307	0.242	0.064	0.079	0.112	0.087	0.318
		960	4.064	1.889	0.921	0.324	0.36	0.628	0.242	0.185	0.137	0.835	0.86	3.101	0.179	0.28	0.306	0.272	0.151	1.43			960	3.012	7.897	3.763	0.266	0.564	0.209	0.135	0.092	0.145	4.627	1.85	3.694	0.264	0.066	0.079	0.109	0.087	0.27
		961	2.147	1.856	0.908	0.331	0.334	0.615	0.247	0.203	0.14	0.834	0.85	3.079	0.145	0.267	0.299	0.208	0.16	1.259			961	3.13	7.892	4.015	0.266	0.528	0.216	0.133	0.089	0.146	4.911	1.72	3.707	0.265	0.066	0.089	0.112	0.089	0.246
		962	1.248	1.757	0.877	0.613	0.356	0.61	0.26	0.184	0.137	0.845	0.92	3.008	0.14	0.259	0.288	0.224	0.144	1.379			962	3.647	8.36	3.773	0.243	0.516	0.207	0.133	0.085	0.153	4.5	1.72	3.906	0.274	0.066	0.091	0.11	0.088	0.227
		963	3.042	1.691	0.83	1.093	0.456	0.531	0.262	0.192	0.14	0.823	0.91	3.162	0.16	0.292	0.313	0.253	0.152	1.368			963	3.856	8.259	3.271	0.237	0.528	0.204	0.127	0.086	0.146	4.738	1.9	4.082	0.294	0.063	0.09	0.11	0.087	0.219
		964	3.407	1.733	0.819	1.019	0.47	0.601	0.311	0.185	0.135	0.778	0.96	3.447	0.157	0.27	0.326	0.233	0.22	1.746			964	6.22	8.268	3.422	0.267	0.494	0.202	0.127	0.085	0.144	5.038	1.9	4.103	0.261	0.064	0.087	0.111	0.086	0.236
		965	4.571	1.857	0.755	0.626	0.423	0.621	0.715	0.166	0.132	0.797	0.92	3.467	0.131	0.239	0.306	0.264	0.156	1.415			965	5.174	7.669	3.37	0.23	0.461	0.2	0.126	0.083	0.149	5.007	1.92	3.782	0.268	0.067	0.081	0.116	0.087	0.238
		966	6.48	1.57	0.888	0.971	0.36	0.586	0.442	0.19	0.129	0.764	0.91	3.375	0.131	0.23	0.286	0.208	0.152	1.675			966	5.159	7.48	3.322	0.24	0.43	0.21	0.125	0.08	0.149	5.207	1.87	3.611	0.268	0.065	0.082	0.117	0.088	0.251
		967	4.356	1.937	0.944	0.878	0.396	0.596	0.258	0.221	0.131	0.771	0.84	3.499	0.154	0.257	0.267	0.222	0.141	1.95			967	5.989	7.459	3.291	0.253	0.521	0.203	0.122	0.081	0.146	5.114	1.73	3.809	0.284	0.066	0.085	0.115	0.087	0.222
		968	5.919	1.908	0.891	0.338	0.356	0.577	0.25	0.274	0.131	0.808	0.81	3.526	0.167	0.252	0.274	0.245	0.142	1.683			968	10.035	8.022	3.415	0.267	0.533	0.201	0.126	0.085	0.145	5.174	1.69	3.687	0.278	0.065	0.083	0.113	0.086	0.253
		969	9.286	1.75	0.978	0.322	0.37	0.642	0.249	0.264	0.131	0.758	0.91	3.58	0.142	0.22	0.298	0.282	0.159	1.408			969	11.805	8.063	3.158	0.244	0.558	0.192	0.123	0.084	0.143	5.377	1.71	3.998	0.266	0.064	0.082	0.113	0.085	0.23
		970	7.515	1.7	0.806	0.307	0.391	0.585	0.288	0.262	0.128	0.72	0.9	3.382	0.147	0.216	0.324	0.28	0.146	1.86			970	12.282	7.869	3.04	0.237	0.565	0.197	0.128	0.082	0.142	5.193	1.84	3.937	0.261	0.066	0.08	0.116	0.085	0.236
		971	3.38	1.776	0.906	0.592	0.387	0.608	0.264	0.204	0.126	0.717	0.92	3.235	0.143	0.231	0.319	0.207	0.15	1.818			971	6.529	7.605	3.221	0.252	0.57	0.2	0.131	0.083	0.152	5.054	1.89	3.877	0.262	0.067	0.082	0.117	0.083	0.245
		972	1.015	1.929	0.999	0.487	0.387	0.528	0.257	0.19	0.122	0.751	0.92	3.382	0.163	0.24	0.305	0.203	0.161	1.598			972	4.43	7.747	3.284	0.265	0.53	0.202	0.128	0.085	0.15	5.251	1.87	3.99	0.268	0.067	0.08	0.113	0.085	0.245
		973	0.734	1.75	0.837	0.334	0.36	0.628	0.249	0.214	0.124	0.763	0.93	3.41	0.159	0.224	0.314	0.24	0.166	1.598			973	3.933	7.486	3.055	0.26	0.547	0.21	0.129	0.084	0.144	5.503	1.89	3.912	0.267	0.066	0.08	0.119	0.083	0.243
		974	0.574	1.792	0.96	0.306	0.365	0.599	0.247	0.254	0.12	0.773	0.93	3.567	0.136	0.205	0.316	0.237	0.153	1.641			974	4.091	7.289	3.157	0.251	0.516	0.206	0.125	0.082	0.146	5.264	1.83	4.125	0.264	0.067	0.084	0.114	0.081	0.288
		975	0.62	1.797	0.888	0.287	0.359	0.582	0.243	0.212	0.127	0.767	0.94	3.592	0.147	0.213	0.314	0.21	0.157	1.75			975	3.626	7.405	3.168	0.272	0.451	0.213	0.127	0.082	0.142	4.751	1.84	4.239	0.261	0.067	0.085	0.109	0.087	0.276
		976	0.642	1.921	0.95	0.328	0.376	0.55	0.243	0.232	0.127	0.786	0.92	3.35	0.155	0.239	0.286	0.245	0.163	1.742			976	3.526	7.686	3.169	0.272	0.5	0.197	0.125	0.088	0.147	5.08	1.89	4.495	0.265	0.067	0.085	0.118	0.083	0.299
		977	0.647	2.023	1.101	0.306	0.366	0.606	0.24	0.261	0.125	0.786	1.03	3.317	0.179	0.24	0.297	0.249	0.152	1.687			977	3.481	7.949	3.567	0.26	0.432	0.209	0.125	0.09	0.144	4.995	2.48	4.496	0.293	0.068	0.087	0.117	0.083	0.336
		978	0.708	1.888	0.973	0.28	0.362	0.59	0.244	0.277	0.129	0.773	0.9	3.504	0.162	0.234	0.322	0.274	0.154	1.688			978	3.315	7.831	3.35	0.259	0.459	0.222	0.127	0.09	0.15	5.278	1.97	4.425	0.312	0.068	0.088	0.103	0.083	0.462
		979	0.589	1.844	1.091	0.304	0.334	0.599	0.24	0.243	0.134	0.809	0.87	3.465	0.138	0.252	0.353	0.225	0.161	1.844			979	3.173	8.114	3.468	0.284	0.463	0.219	0.125	0.088	0.139	5.13	1.92	4.314	0.262	0.067	0.088	0.094	0.083	0.459
		980	0.558	1.961	0.979	0.498	0.339	0.536	0.241	0.219	0.135	0.796	0.92	3.372	0.151	0.283	0.351	0.252	0.153	1.714			980	3.038	7.41	3.495	0.279	0.475	0.215	0.124	0.096	0.142	4.833	1.79	4.2	0.253	0.066	0.09	0.104	0.083	0.458
		981	0.596	1.757	1.747	0.922	0.35	0.585	0.276	0.242	0.14	0.76	0.92	3.244	0.157	0.307	0.314	0.258	0.151	1.843			981	3.128	7.724	3.532	0.274	0.483	0.203	0.123	0.097	0.142	4.805	1.9	4.205	0.256	0.068	0.086	0.1	0.082	0.457
		982	0.575	1.872	1.851	0.918	0.347	0.574	0.691	0.222	0.141	0.817	0.94	2.97	0.156	0.306	0.309	0.291	0.162	1.869			982	2.779	7.962	4.278	0.266	0.452	0.216	0.123	0.102	0.139	4.848	1.98	4.376	0.251	0.066	0.086	0.1	0.082	0.494
		983	0.598	1.854	1.039	0.717	0.346	0.555	0.587	0.191	0.145	0.892	0.87	2.978	0.147	0.31	0.311	0.247	0.154	1.867			983	4.131	7.542	4.191	0.27	0.443	0.22	0.123	0.101	0.139	4.688	1.93	4.253	0.252	0.066	0.085	0.101	0.084	0.451
		984	0.6	1.799	1.093	0.604	0.338	0.487	0.345	0.182	0.145	0.885	0.9	3.153	0.146	0.336	0.289	0.206	0.151	1.571			984	4.988	7.642	4.424	0.261	0.461	0.214	0.123	0.107	0.136	4.45	1.9	4.078	0.252	0.066	0.087	0.099	0.083	0.44
		985	0.591	1.672	1.104	0.324	0.334	0.566	0.264	0.223	0.145	0.71	0.93	2.984	0.165	0.341	0.261	0.212	0.154	2.026			985	3.381	7.223	4.114	0.24	0.464	0.215	0.126	0.112	0.136	4.674	1.89	4.137	0.251	0.067	0.082	0.096	0.08	0.441
		986	0.513	1.616	0.916	0.604	0.329	0.559	0.236	0.253	0.143	0.771	0.91	2.961	0.154	0.35	0.255	0.203	0.152	2.299			986	3.007	6.766	3.959	0.231	0.466	0.219	0.122	0.111	0.135	5.019	1.83	4.226	0.238	0.066	0.077	0.093	0.083	0.403
		987	0.521	1.975	1.16	0.482	0.323	0.534	0.349	0.205	0.138	0.752	0.89	2.772	0.133	0.328	0.286	0.223	0.146	1.888			987	2.751	7.416	3.984	0.263	0.525	0.223	0.122	0.111	0.136	5.204	1.91	4.366	0.245	0.064	0.078	0.098	0.08	0.327
		988	0.512	1.742	1.151	0.329	0.32	0.522	0.702	0.199	0.143	0.882	0.95	2.724	0.163	0.3	0.273	0.199	0.143	1.513			988	2.58	7.593	4.031	0.247	0.721	0.234	0.123	0.114	0.136	5.173	1.93	4.308	0.244	0.066	0.079	0.099	0.082	0.328
		989	0.738	1.807	0.933	0.301	0.329	0.526	0.755	0.199	0.141	0.926	0.86	2.82	0.165	0.303	0.312	0.232	0.154	1.655			989	2.516	7.565	3.841	0.237	0.486	0.252	0.122	0.121	0.138	4.969	1.92	4.375	0.244	0.065	0.068	0.094	0.082	0.265
		990	0.881	1.781	0.916	0.333	0.336	0.575	0.658	0.222	0.138	0.675	0.86	2.816	0.138	0.304	0.307	0.238	0.16	1.48			990	2.702	7.419	3.63	0.241	0.512	0.252	0.12	0.115	0.14	5.285	1.77	4.274	0.284	0.063	0.072	0.095	0.082	0.259
		991	0.557	1.925	0.976	0.322	0.351	0.552	0.352	0.193	0.133	0.725	0.83	2.906	0.137	0.274	0.3	0.249	0.144	1.682			991	3.026	8.328	3.993	0.244	0.509	0.267	0.12	0.115	0.136	5.338	1.7	4.276	0.244	0.064	0.082	0.097	0.081	0.243
		992	0.528	1.626	1.064	0.315	0.352	0.546	0.313	0.188	0.139	0.725	0.84	3.674	0.136	0.242	0.298	0.234	0.14	1.498			992	2.741	8.191	3.58	0.246	0.471	0.296	0.119	0.116	0.143	6.09	1.75	4.435	0.252	0.064	0.083	0.099	0.083	0.256
		993	0.534	1.725	0.861	0.315	0.338	0.507	0.36	0.239	0.134	0.781	0.88	3.665	0.143	0.255	0.322	0.219	0.155	1.358			993	2.653	7.31	3.251	0.249	0.459	0.3	0.117	0.12	0.14	6.095	1.84	4.559	0.268	0.063	0.084	0.092	0.083	0.233
		994	0.502	1.903	1.027	0.326	0.349	0.594	0.251	0.203	0.134	0.722	0.85	3.346	0.174	0.257	0.348	0.249	0.145	1.403			994	2.599	7.179	3.411	0.267	0.499	0.302	0.118	0.117	0.142	5.177	1.8	4.352	0.271	0.063	0.085	0.094	0.08	0.227
		995	0.503	1.646	1.086	0.349	0.369	0.581	0.246	0.207	0.133	0.528	1.26	3.089	0.139	0.225	0.311	0.24	0.135	1.37			995	2.737	7.027	3.298	0.26	0.491	0.304	0.117	0.117	0.147	6.168	1.82	4.137	0.286	0.064	0.082	0.1	0.082	0.241
		996	0.474	1.684	1.629	0.422	0.489	0.564	0.242	0.227	0.135	0.697	2.03	3.195	0.178	0.218	0.312	0.26	0.141	1.549			996	2.777	7.049	3.388	0.246	0.557	0.319	0.117	0.115	0.14	6.268	2	4.019	0.274	0.063	0.083	0.099	0.085	0.211
		997	0.52	1.656	1.888	1.148	0.433	0.565	0.248	0.19	0.134	0.845	1.05	3.544	0.17	0.244	0.321	0.228	0.136	1.433			997	2.575	7.317	3.555	0.234	0.692	0.323	0.12	0.119	0.145	6.046	1.89	4.238	0.267	0.064	0.087	0.093	0.08	0.209
		998	0.528	1.873	1.588	0.992	0.407	0.522	0.24	0.197	0.132	0.588	1.08	3.442	0.146	0.242	0.349	0.227	0.13	1.667			998	2.692	7.177	3.556	0.245	0.638	0.323	0.118	0.112	0.147	6.602	1.76	4.067	0.261	0.065	0.088	0.097	0.081	0.218
		999	0.474	1.625	2.58	0.738	0.366	0.612	0.248	0.185	0.134	0.819	1.01	3.661	0.131	0.213	0.293	0.253	0.133	1.301			999	2.57	6.821	4.55	0.251	0.675	0.32	0.116	0.107	0.145	6.807	1.81	3.982	0.258	0.063	0.085	0.1	0.081	0.197
		1000	0.478	1.748	0.998	0.94	0.372	0.593	0.249	0.231	0.133	0.799	0.98	4.137	0.168	0.214	0.339	0.257	0.12	1.453			1000	2.749	6.813	4.212	0.233	0.631	0.314	0.118	0.103	0.141	5.771	1.86	4.125	0.269	0.063	0.081	0.101	0.081	0.197
	15℃	1001	0.504	1.746	1.843	0.528	0.373	0.62	0.25	0.22	0.133	0.647	0.91	4.329	0.163	0.231	0.328	0.228	0.122	1.709		15℃	1001	2.843	7.296	3.308	0.243	0.628	0.323	0.118	0.103	0.146	5.995	1.83	3.962	0.273	0.062	0.085	0.104	0.081	0.188
		1002	0.491	1.764	2.71	0.723	0.373	0.539	0.241	0.242	0.132	0.776	0.87	4.227	0.167	0.241	0.324	0.195	0.128	1.71			1002	2.89	7.029	3.226	0.266	0.573	0.313	0.124	0.097	0.146	6.533	1.82	4.152	0.266	0.063	0.085	0.104	0.08	0.224
		1003	0.452	1.667	2.178	0.516	0.375	0.583	0.24	0.232	0.131	0.692	0.79	4.22	0.141	0.239	0.297	0.198	0.126	1.456			1003	3.011	7.015	3.717	0.248	0.551	0.311	0.121	0.09	0.14	6.156	1.71	4.125	0.26	0.062	0.085	0.103	0.081	0.233
		1004	0.522	1.811	1.179	0.659	0.361	0.643	0.241	0.258	0.133	0.575	0.8	4.125	0.703	0.226	0.274	0.207	0.131	1.553			1004	2.918	7.058	3.469	0.242	0.584	0.308	0.124	0.091	0.143	6.376	1.68	4.22	0.251	0.062	0.085	0.099	0.083	0.238
		1005	0.481	1.98	0.89	0.486	0.363	0.64	0.239	0.23	0.136	0.765	0.8	4.296	1.434	0.235	0.293	0.245	0.138	1.636			1005	3.208	7.265	3.101	0.253	0.579	0.281	0.12	0.09	0.145	6.099	1.57	4.079	0.256	0.061	0.079	0.105	0.084	0.248
		1006	0.555	1.713	0.996	0.338	0.356	0.65	0.236	0.235	0.134	0.635	0.75	4.449	0.454	0.255	0.298	0.222	0.14	1.533			1006	3.247	7.229	3.385	0.268	0.678	0.284	0.121	0.085	0.146	5.212	1.51	4.072	0.256	0.062	0.077	0.102	0.081	0.301
		1007	0.584	1.702	1.025	0.334	0.346	0.656	0.228	0.242	0.139	0.556	0.82	4.547	0.174	0.267	0.278	0.206	0.131	1.633			1007	2.886	7.149	3.314	0.255	0.612	0.29	0.121	0.083	0.142	5.249	1.58	4.02	0.266	0.063	0.081	0.099	0.083	0.377
		1008	0.575	1.654	0.854	0.321	0.43	0.572	0.234	0.271	0.135	0.753	0.82	4.567	0.18	0.246	0.276	0.223	0.136	1.635			1008	2.979	7.368	3.235	0.247	0.595	0.278	0.125	0.078	0.143	5.033	1.61	4.055	0.315	0.062	0.079	0.098	0.082	0.437
		1009	0.618	1.866	0.919	0.327	0.446	0.528	0.24	0.241	0.137	0.641	0.75	4.648	0.203	0.243	0.278	0.249	0.154	1.647			1009	2.987	7.032	3.442	0.256	0.596	0.284	0.123	0.081	0.143	4.361	1.65	4.208	0.268	0.061	0.08	0.099	0.082	0.495
		1010	0.637	1.741	1.082	0.317	0.462	0.624	0.25	0.276	0.139	0.557	0.76	4.784	0.209	0.252	0.332	0.237	0.139	1.79			1010	3.073	6.956	3.717	0.278	0.59	0.286	0.122	0.076	0.142	4.214	1.67	4.446	0.254	0.061	0.08	0.101	0.083	0.568
		1011	0.703	1.709	0.954	0.312	0.373	0.616	0.256	0.258	0.141	0.603	0.77	5.041	0.203	0.274	0.339	0.306	0.15	1.889			1011	2.99	6.877	3.911	0.258	0.555	0.274	0.127	0.074	0.144	4.583	1.62	4.572	0.255	0.062	0.081	0.11	0.082	0.553
		1012	0.681	1.77	0.889	0.32	0.476	0.557	0.258	0.216	0.147	0.72	0.78	5.661	0.236	0.263	0.298	0.318	0.159	1.598			1012	2.883	6.963	3.515	0.243	0.554	0.266	0.127	0.07	0.143	4.134	1.56	5.048	0.259	0.061	0.077	0.09	0.081	0.603
		1013	0.716	1.826	1.095	0.307	0.359	0.519	0.249	0.199	0.144	0.587	0.81	5.828	0.346	0.245	0.297	0.328	0.143	1.409			1013	2.861	7.09	3.944	0.271	0.537	0.24	0.122	0.073	0.143	3.714	1.65	5.116	0.254	0.061	0.076	0.102	0.082	0.611
		1014	0.872	1.631	1.01	0.312	0.381	0.59	0.256	0.255	0.147	0.558	0.99	5.288	0.218	0.221	0.343	0.233	0.144	1.826			1014	3.037	6.938	3.717	0.261	0.609	0.233	0.124	0.07	0.144	3.774	2.08	5.476	0.253	0.061	0.074	0.103	0.082	0.691
		1015	0.828	1.646	1.112	0.321	0.333	0.59	0.254	0.222	0.143	0.562	0.83	4.564	0.254	0.22	0.314	0.25	0.148	1.517			1015	3.054	7.114	3.807	0.263	0.543	0.249	0.126	0.067	0.148	3.514	1.83	5.184	0.245	0.063	0.077	0.105	0.082	0.566
		1016	0.879	1.915	1.135	0.314	0.323	0.526	0.422	0.211	0.148	0.644	0.85	4.477	0.282	0.235	0.288	0.35	0.146	1.368			1016	3.101	7.557	4.033	0.25	0.681	0.245	0.128	0.065	0.14	3.829	1.67	4.883	0.252	0.061	0.076	0.104	0.082	0.697
		1017	0.965	1.924	1.066	0.316	0.341	0.512	0.352	0.252	0.153	0.61	0.96	4.398	0.305	0.221	0.278	0.365	0.137	1.55			1017	3.045	7.414	3.864	0.267	0.6	0.22	0.127	0.071	0.136	4.14	1.65	4.972	0.255	0.061	0.078	0.105	0.081	0.736
		1018	0.632	1.82	1.161	0.599	0.345	0.578	0.318	0.283	0.151	0.543	1.86	4.327	0.356	0.208	0.315	0.269	0.145	1.703			1018	2.871	7.731	3.741	0.263	0.613	0.219	0.125	0.068	0.144	3.58	1.82	4.574	0.246	0.063	0.075	0.107	0.079	0.755
		1019	0.596	1.594	1.225	1.002	0.34	0.551	0.254	0.222	0.151	0.534	1.15	4.144	0.572	0.213	0.283	0.228	0.153	1.639			1019	2.905	7.464	3.762	0.252	0.617	0.232	0.128	0.067	0.14	3.502	1.81	4.556	0.264	0.062	0.08	0.099	0.081	0.7
		1020	0.527	1.658	1.532	0.831	0.336	0.506	0.244	0.218	0.149	0.637	1.27	4.569	0.419	0.239	0.259	0.304	0.135	1.645			1020	3.093	7.778	3.893	0.24	0.634	0.224	0.124	0.067	0.14	3.285	1.89	4.483	0.279	0.061	0.08	0.099	0.082	0.657
		1021	0.532	1.671	2.822	0.778	0.325	0.517	0.246	0.204	0.146	0.592	1.06	5.08	0.253	0.237	0.261	0.344	0.14	1.734			1021	3.316	7.516	3.728	0.255	0.576	0.215	0.123	0.071	0.139	3.725	1.96	4.716	0.342	0.061	0.08	0.099	0.08	0.625
		1022	0.599	1.863	1.871	0.979	0.318	0.572	0.245	0.255	0.147	0.565		5.316	0.231	0.228	0.271	0.378	0.148	1.596			1022	3.141	7.158	3.857	0.243	0.549	0.208	0.122	0.071	0.139	3.871	1.89	4.212	0.247	0.063	0.077	0.099	0.081	0.575
		1023	0.573	1.794	1.331	0.855	0.305	0.542	0.267	0.22	0.158	0.571		5.355	0.431	0.229	0.302	0.255	0.141	1.639			1023	3.184	7.417	3.679	0.248	0.578	0.213	0.122	0.069	0.139	4.024	1.76	4.292	0.244	0.062	0.079	0.095	0.081	0.647
		1024	0.7	1.887	1.397	0.726	0.349	0.482	0.329	0.234	0.158	0.589		5.653	0.48	0.239	0.262	0.267	0.137	1.527			1024	3.28	6.983	3.608	0.27	0.576	0.23	0.125	0.072	0.136	4.313	1.75	4.674	0.244	0.061	0.083	0.096	0.081	0.559
		1025	0.912	2.055	1.334	1.061	0.435	0.554	0.26	0.267	0.174	0.743	1.34	5.736	0.277	0.262	0.267	0.293	0.151	1.723			1025	3.253	7.53	3.727	0.267	0.593	0.214	0.128	0.072	0.133	4.817	1.71	4.563	0.252	0.061	0.081	0.098	0.082	0.66
		1026	0.862	1.892	1.319	1.108	0.412	0.538	0.237	0.199	0.188	0.677	1.83	5.84	0.324	0.287	0.286	0.245	0.14	1.414			1026	2.919	7.765	3.342	0.254	0.593	0.21	0.121	0.071	0.141	5.092	1.7	4.559	0.265	0.063	0.077	0.11	0.082	0.522
		1027	0.82	1.774	1.232	1.146	0.415	0.523	0.466	0.202	0.183	0.62	1.86	5.762	0.468	0.308	0.352	0.248	0.136	1.367			1027	3.072	8.055	3.196	0.255	0.6	0.214	0.125	0.07	0.138	4.549	1.95	4.157	0.261	0.062	0.082	0.108	0.08	0.513
		1028	0.98	1.931	1.33	0.899	0.398	0.481	2.447	0.229	0.174	0.647	1.98	5.773	0.324	0.281	0.321	0.257	0.149	1.349			1028	3.161	7.132	3.208	0.275	0.608	0.225	0.129	0.069	0.135	5.362	1.81	4.13	0.257	0.061	0.084	0.099	0.081	0.497
		1029	0.661	2.078	1.314	1.285	0.373	0.581	0.556	0.226	0.17	0.676		5.283	0.294	0.244	0.318	0.263	0.148	1.98			1029	2.923	7.099	3.535	0.278	0.689	0.216	0.132	0.073	0.135	5.681	1.78	4.317	0.278	0.061	0.084	0.099	0.082	0.539
		1030	0.662	1.987	1.54	0.447	0.367	0.555	0.494	0.181	0.174	0.68		5.083	0.322	0.279	0.33	0.244	0.142	1.665			1030	3.071	7.546	3.718	0.265	0.833	0.215	0.124	0.072	0.132	6.291	1.84	4.369	0.267	0.062	0.081	0.098	0.08	0.449
		1031	0.753	2.156	1.465	0.528	0.345	0.527	0.375	0.191	0.174	0.672	1.48	4.742	0.337	0.284	0.355	0.246	0.147	1.53			1031	2.885	7.243	3.598	0.263	0.616	0.216	0.126	0.071	0.135	6.375	1.82	4.337	0.251	0.062	0.081	0.1	0.081	0.448
		1032	0.772	2.252	1.521	0.676	0.344	0.482	0.366	0.219	0.171	0.682	1.48	4.661	0.633	0.313	0.359	0.326	0.147	1.362			1032	3.186	7.189	3.518	0.301	0.56	0.213	0.124	0.07	0.135	6.677	1.85	4.254	0.254	0.062	0.081	0.101	0.081	0.541
		1033	0.823	2.64	1.743	0.632	0.344	0.57	0.395	0.243	0.174	0.773	1.78	4.33	0.534	0.321	0.337	0.258	0.145	1.864			1033	3.697	7.019	3.555	0.287	0.633	0.205	0.123	0.074	0.135	6.472	1.84	4.105	0.269	0.061	0.081	0.103	0.083	0.46
		1034	0.807	2	1.362	0.677	0.336	0.564	0.393	0.212	0.179	0.794	1.84	4.438	0.317	0.29	0.324	0.341	0.145	1.615			1034	3.434	6.576	3.351	0.273	0.594	0.22	0.123	0.074	0.137	6.909	1.82	4.22	0.281	0.061	0.079	0.1	0.082	0.387
		1035	0.831	2.009	4.464	0.694	0.345	0.54	0.41	0.227	0.183	0.768		4.565	0.379	0.272	0.322	0.239	0.161	1.442			1035	3.445	7.037	3.544	0.281	0.616	0.211	0.128	0.072	0.136	7.679	1.69	4.01	0.261	0.062	0.072	0.094	0.082	0.414
		1036	0.747	2.607	2.415	0.832	0.368	0.537	0.447	0.237	0.187	0.861		4.534	0.369	0.244	0.325	0.244	0.147	1.615			1036	3.541	8.278	4.085	0.31	0.606	0.21	0.128	0.07	0.13	7.399	1.81	4.315	0.243	0.06	0.073	0.095	0.081	0.346
		1037	0.803	2.165	1.425	0.627	0.485	0.6	0.443	0.24	0.184	0.955		4.25	0.341	0.183	0.265	0.237	0.148	1.498			1037	3.242	8.327	4.325	0.277	0.606	0.199	0.122	0.077	0.132	7.096	2.02	4.355	0.243	0.061	0.082	0.102	0.08	0.43
		1038	0.855	2.457	1.529	0.672	0.351	0.605	0.447	0.21	0.189	1.083		4.421	0.414	0.176	0.24	0.227	0.161	1.47			1038	3.232	8.099	4.044	0.263	0.628	0.214	0.126	0.078	0.129	7.22	2.17	4.45	0.253	0.062	0.084	0.103	0.081	0.374
		1039	0.917	2.11	2.495	0.367	0.338	0.554	0.441	0.186	0.193	1.192		4.286	0.459	0.181	0.313	0.251	0.152	1.337			1039	2.923	8.215	3.817	0.284	0.628	0.218	0.13	0.078	0.128	7.776	1.9	4.31	0.255	0.061	0.081	0.107	0.08	0.277
		1040	0.845	2.376	1.526	0.303	0.361	0.558	0.452	0.201	0.192	1.087		4.394	0.469	0.17	0.229	0.311	0.153	1.47			1040	3.142	7.913	3.784	0.314	0.643	0.212	0.129	0.078	0.128	7.47	1.85	4.462	0.251	0.06	0.081	0.106	0.079	0.339
		1041	0.929	1.883	1.476	0.299	0.437	0.66	0.481	0.196	0.19	1.324		4.377	0.305	0.177	0.235	0.316	0.159	1.712			1041	3.282	8.288	3.728	0.304	0.68	0.206	0.128	0.081	0.127	7.654	1.96	4.552	0.237	0.059	0.082	0.102	0.08	0.314
		1042	0.856	2.105	1.38	0.309	0.355	0.601	0.474	0.206	0.197	1.275	1.67	4.22	0.303	0.184	0.275	0.294	0.165	1.673			1042	3.332	7.796	3.314	0.291	0.691	0.211	0.128	0.091	0.13	7.76	1.94	4.573	0.248	0.059	0.082	0.099	0.079	0.332
		1043	0.819	1.918	1.927	0.327	0.366	0.565	0.489	0.192	0.207	1.461		4.256	0.446	0.187	0.28	0.234	0.153	1.361			1043	3.384	7.804	3.305	0.314	0.698	0.21	0.132	0.09	0.127	7.62	1.9	4.737	0.253	0.059	0.088	0.104	0.08	0.317
		1044	0.827	2.014	1.873	0.315	0.349	0.591	0.51	0.202	0.207	1.399		4.431	0.322	0.192	0.268	0.247	0.161	1.495			1044	3.31	8.475	3.551	0.319	0.745	0.205	0.135	0.09	0.125	7.461	1.99	4.789	0.252	0.062	0.083	0.101	0.08	0.338
		1045	0.785	2.252	1.564	0.298	0.322	0.689	0.527	0.193	0.199	1.446	1.68	4.2	0.344	0.218	0.275	0.237	0.164	1.45			1045	3.284	8.068	3.775	0.315	0.77	0.197	0.133	0.093	0.128	7.023	1.91	4.677	0.263	0.062	0.089	0.101	0.082	0.362
		1046	0.839	2.45	1.486	0.314	0.319	0.678	0.525	0.196	0.2	1.527	1.15	4.301	0.254	0.206	0.343	0.233	0.154	1.419			1046	3.185	8.358	3.958	0.309	0.75	0.199	0.133	0.105	0.127	6.992	1.92	4.386	0.296	0.061	0.088	0.098	0.084	0.367
		1047	0.784	2.49	1.619	0.296	0.33	0.762	0.524	0.21	0.197	1.518	1.19	4.362	0.229	0.216	0.425	0.272	0.169	1.425			1047	3.396	8.626	3.913	0.33	0.724	0.215	0.139	0.107	0.125	7.144	1.87	4.558	0.271	0.061	0.096	0.094	0.082	0.362
		1048	0.812	2.556	4.46	0.346	0.351	0.912	0.555	0.21	0.198	1.5	1.17	4.322	0.19	0.236	0.228	0.249	0.17	1.428			1048	3.174	8.043	3.64	0.302	0.707	0.205	0.144	0.105	0.126	7.264	1.8	4.546	0.252	0.062	0.086	0.099	0.081	0.38
		1049	0.77	2.426	2.656	0.314	0.368	0.816	0.573	0.219	0.198	1.45	1.05	4.307	0.211	0.246	0.249	0.25	0.162	1.528			1049	3.055	8.242	3.372	0.305	0.725	0.198	0.138	0.109	0.127	6.783	1.85	4.689	0.254	0.062	0.092	0.098	0.08	0.337
		1050	0.793	2.304	1.34	0.294	0.385	0.773	0.591	0.197	0.201	1.5	1.06	4.499	0.22	0.279	0.258	0.271	0.17	1.558			1050	3.142	8.844	3.811	0.312	0.73	0.189	0.138	0.12	0.135	6.228	1.89	4.885	0.261	0.063	0.092	0.104	0.079	0.372
		1051	0.738	2.26	1.537	0.29	0.385	0.805	0.575	0.196	0.204	1.343	1.05	4.812	0.209	0.305	0.269	0.269	0.173	1.551			1051	3.115	8.202	3.859	0.334	0.722	0.191	0.144	0.126	0.136	5.673	1.97	6	0.245	0.061	0.093	0.107	0.08	0.378
		1052	0.801	3	1.489	0.305	0.349	0.798	0.591	0.195	0.21	1.413	1.51	4.357	0.193	0.299	0.263	0.267	0.163	1.668			1052	3.417	8.118	3.935	0.312	0.752	0.196	0.144	0.123	0.135	5.815	2.15	5.342	0.267	0.062	0.094	0.106	0.079	0.391
		1053	0.751	2.385	1.298	0.314	0.329	0.779	0.6	0.191	0.217	1.428	1.53	4.074	0.198	0.329	0.259	0.267	0.16	1.533			1053	3.242	8.79	3.923	0.315	0.759	0.198	0.143	0.127	0.133	6.291	1.94	5.17	0.299	0.063	0.091	0.105	0.08	0.467
		1054	0.688	2.339	1.795	0.314	0.35	0.888	0.602	0.203	0.218	1.45	1.09	4.035	0.197	0.342	0.25	0.318	0.183	1.586			1054	3.338	9.254	3.69	0.323	0.778	0.201	0.145	0.135	0.14	6.415	1.77	5.204	0.27	0.064	0.084	0.105	0.082	0.394
		1055	0.768	2.226	1.408	0.582	0.346	0.798	0.604	0.192	0.218	1.322	1.04	4.581	0.192	0.341	0.278	0.291	0.172	1.668			1055	3.203	8.993	3.275	0.339	0.776	0.202	0.149	0.142	0.131	5.741	1.92	5.25	0.258	0.064	0.086	0.109	0.081	0.373
		1056	0.633	2.417	1.356	0.745	0.374	0.744	0.61	0.204	0.217	1.597	1.07	3.916	0.181	0.352	0.345	0.336	0.158	1.712			1056	3.588	8.534	3.577	0.31	0.766	0.199	0.145	0.146	0.134	6.53	1.9	5.638	0.25	0.063	0.087	0.112	0.082	0.486
		1057	0.717	2.257	1.52	0.91	0.35	0.881	0.634	0.198	0.216	1.48	1.02	4.05	0.216	0.392	0.262	0.34	0.168	1.649			1057	3.218	8.091	3.751	0.299	0.764	0.211	0.153	0.144	0.133	6.119	1.94	5.427	0.245	0.064	0.088	0.119	0.082	0.413
		1058	0.629	2.182	1.583	0.686	0.345	0.836	0.667	0.199	0.221	1.283	1.5	4.153	0.218	0.365	0.235	0.311	0.168	1.431			1058	3.051	8.331	3.595	0.316	0.781	0.214	0.155	0.148	0.131	6.291	1.92	5.206	0.243	0.066	0.085	0.113	0.084	0.496
		1059	0.638	2.19	1.287	0.324	0.369	0.859	0.635	0.201	0.221	1.34	1.36	4.138	0.191	0.356	0.227	0.319	0.161	1.648			1059	2.873	7.994	3.451	0.329	0.748	0.212	0.155	0.156	0.137	6.616	1.83	5.278	0.237	0.064	0.075	0.112	0.083	0.447
		1060	0.588	2.194	1.438	0.353	0.354	0.8	0.627	0.216	0.229	1.382	0.95	4.021	0.197	0.344	0.246	0.303	0.175	1.497			1060	2.977	8.238	3.715	0.304	0.732	0.204	0.158	0.155	0.134	6.284	1.89	5.507	0.236	0.063	0.074	0.106	0.082	0.474
		1061	0.565	2.382	1.596	0.293	0.36	0.772	0.638	0.208	0.252	1.509	0.92	4.004	0.268	0.369	0.25	0.322	0.18	1.191			1061	2.918	8.241	3.918	0.307	0.788	0.21	0.154	0.153	0.129	6.136	1.97	5.483	0.237	0.063	0.085	0.104	0.083	0.547
		1062	0.591	2.355	2.78	0.292	0.347	0.768	0.636	0.207	0.235	1.561	0.97	4.133	0.286	0.348	0.267	0.31	0.175	1.646			1062	2.756	8.135	4.199	0.321	0.784	0.232	0.157	0.149	0.137	6.442	1.95	5.403	0.236	0.066	0.088	0.109	0.082	0.523
		1063	0.629	2.276	1.404	0.322	0.35	0.802	0.647	0.207	0.235	1.571	0.92	4.005	0.189	0.322	0.27	0.353	0.187	1.502			1063	2.693	9.003	4.002	0.324	0.773	0.225	0.164	0.163	0.134	6.908	1.87	5.418	0.239	0.067	0.087	0.111	0.083	0.469
		1064	0.563	2.366	2.101	0.327	0.329	0.734	0.658	0.199	0.237	1.623	0.94	4.169	0.187	0.299	0.26	0.275	0.186	1.446			1064	2.763	8.675	3.76	0.313	0.776	0.216	0.164	0.164	0.131	6.578	1.76	5.343	0.252	0.065	0.086	0.115	0.083	0.534
		1065	0.573	2.331	1.257	0.319	0.324	0.799	0.636	0.2	0.237	1.61	0.87	4.246	0.208	0.277	0.255	0.348	0.186	1.537			1065	2.663	8.846	3.948	0.304	0.773	0.219	0.169	0.153	0.137	6.608	1.73	5.475	0.261	0.066	0.087	0.113	0.084	0.513
		1066	0.542	2.183	1.131	0.284	0.312	0.817	0.653	0.201	0.241	1.671	0.82	4.369	0.225	0.281	0.24	0.3	0.198	1.812			1066	2.917	8.842	3.638	0.334	0.747	0.239	0.166	0.157	0.141	6.412	1.85	5.637	0.29	0.067	0.086	0.11	0.084	0.597
		1067	0.566	2.246	1.113	0.283	0.307	0.809	0.674	0.204	0.246	1.666	0.85	4.431	0.211	0.288	0.254	0.295	0.197	2.066			1067	2.997	8.753	3.756	0.33	0.746	0.228	0.169	0.162	0.135	7.234	1.95	6.038	0.282	0.068	0.086	0.114	0.083	0.558
		1068	0.558	2.335	1.053	0.304	0.311	0.774	0.672	0.201	0.239	1.807	1.06	4.561	0.202	0.266	0.276	0.379	0.19	1.82			1068	2.941	8.199	4.061	0.324	0.78	0.223	0.169	0.165	0.134	6.719	2.11	5.709	0.313	0.065	0.088	0.116	0.083	0.597
		1069	0.605	2.179	1.054	0.309	0.328	0.772	0.664	0.182	0.234	1.848	0.83	4.248	0.222	0.241	0.248	0.284	0.197	1.659			1069	2.953	8.614	4.114	0.304	0.766	0.214	0.169	0.163	0.13	7.075	1.75	5.354	0.271	0.067	0.143	0.116	0.083	0.595
		1070	0.59	2.159	1.016	0.292	0.335	0.749	0.661	0.227	0.234	1.782	0.76	4.639	0.22	0.234	0.259	0.267	0.199	1.594			1070	3.017	7.946	3.759	0.317	0.754	0.232	0.173	0.164	0.133	7.826	1.73	5.276	0.277	0.066	0.137	0.117	0.084	0.55
		1071	0.646	2.209	1.106	0.279	0.345	0.782	0.659	0.225	0.235	1.905	0.75	4.83	0.201	0.221	0.315	0.302	0.185	2.014			1071	3.055	8.419	3.622	0.298	0.792	0.229	0.173	0.158	0.132	7.614	1.81	5.315	0.311	0.065	0.116	0.112	0.086	0.613
		1072	0.547	2.438	1.179	0.302	0.36	0.78	0.662	0.189	0.229	2.016	0.75	4.829	0.193	0.233	0.342	0.343	0.195	1.648			1072	3.025	8.995	3.424	0.28	0.79	0.222	0.175	0.166	0.129	7.523	1.85	5.21	0.323	0.067	0.106	0.11	0.083	0.662
		1073	0.582	2.188	1.278	0.618	0.366	0.809	0.68	0.197	0.232	1.961	0.82	4.942	0.216	0.231	0.308	0.349	0.214	1.93			1073	2.875	9.089	3.638	0.301	0.784	0.206	0.172	0.165	0.129	7.832	1.79	5.103	0.319	0.066	0.103	0.114	0.082	0.559
		1074	0.531	2.277	1.269	0.788	0.358	0.827	0.878	0.202	0.238	2.155	0.82	4.839	0.213	0.225	0.302	0.362	0.2	1.837			1074	2.972	9.368	3.624	0.311	0.769	0.224	0.172	0.167	0.126	7.796	1.74	5.292	0.467	0.064	0.102	0.115	0.086	0.547
		1075	0.569	2.181	1.121	0.766	0.346	0.836	0.821	0.202	0.239	2.237	0.71	4.804	0.207	0.218	0.318	0.366	0.191	1.652			1075	2.905	8.888	3.568	0.272	0.779	0.218	0.172	0.159	0.128	7.235	1.73	4.987	0.538	0.063	0.101	0.112	0.083	0.521
		1076	0.572	2.097	0.987	0.684	0.352	0.807	0.712	0.188	0.236	2.145	0.7	5.145	0.211	0.255	0.319	0.361	0.205	1.645			1076	3.124	8.877	3.778	0.286	0.776	0.211	0.169	0.172	0.123	7.293	1.84	5.189	0.29	0.067	0.099	0.119	0.08	0.597
		1077	0.557	2.063	1.122	0.568	0.342	0.753	0.741	0.193	0.233	2.146	0.75	5.343	0.218	0.276	0.283	0.352	0.206	1.646			1077	2.976	8.964	3.821	0.299	0.801	0.203	0.171	0.168	0.126	7.67	1.92	5.498	0.312	0.066	0.091	0.127	0.084	0.494
		1078	0.589	2.098	1.051	0.428	0.322	0.795	0.725	0.213	0.226	2.27	0.69	4.711	0.205	0.222	0.255	0.369	0.187	1.461			1078	2.91	8.992	4.239	0.307	0.805	0.211	0.174	0.163	0.126	7.977	1.83	5.777	0.283	0.072	0.093	0.133	0.082	0.535
		1079	0.55	2.26	2.422	0.353	0.352	0.793	0.741	0.242	0.233	2.323	0.71	6.454	0.193	0.224	0.224	0.352	0.205	1.438			1079	3.096	8.695	4.328	0.285	0.777	0.209	0.172	0.163	0.127	8.014	1.84	6.646	0.362	0.068	0.096	0.139	0.084	0.562
		1080	0.56	2.038	1.576	0.332	0.334	0.806	0.746	0.209	0.223	2.332	0.73	5.576	0.219	0.234	0.282	0.366	0.205	1.622			1080	3.228	8.285	4.644	0.289	0.795	0.204	0.171	0.167	0.123	7.942	1.81	6.869	0.295	0.068	0.104	0.128	0.083	0.63
		1081	0.599	2.095	1.065	0.262	0.348	0.8	0.76	0.225	0.228	2.223	0.76	5.799	0.267	0.222	0.286	0.346	0.184	1.471			1081	3.726	7.845	4.23	0.309	0.777	0.194	0.171	0.173	0.123	8.244	1.8	6.224	0.263	0.067	0.107	0.125	0.083	0.566
		1082	0.549	2.087	1.12	0.273	0.349	0.821	0.756	0.243	0.235	2.352	0.7	5.612	0.254	0.219	0.279	0.335	0.194	1.36			1082	3.286	8.151	4.234	0.301	0.791	0.203	0.166	0.167	0.121	8.628	1.78	6.058	0.254	0.07	0.111	0.123	0.083	0.518
		1083	0.599	2.208	0.932	0.254	0.34	0.785	0.731	0.268	0.24	2.243	0.91	5.204	0.237	0.263	0.259	0.335	0.191	1.467			1083	3.456	8.365	3.737	0.287	0.774	0.205	0.172	0.164	0.124	8.551	2.06	5.83	0.296	0.068	0.111	0.123	0.081	0.585
		1084	1.921	2.022	1.09	0.268	0.344	0.736	0.719	0.217	0.231	2.098	0.73	5.124	0.245	0.26	0.241	0.341	0.183	1.277			1084	3.426	8.8	3.768	0.296	0.807	0.203	0.172	0.164	0.122	8.283	1.85	5.723	0.283	0.07	0.109	0.13	0.081	0.571
		1085	4.949	2.084	1.099	0.279	0.329	0.803	0.706	0.185	0.234	2.062	0.71	5.058	0.244	0.247	0.254	0.373	0.198	1.445			1085	3.699	8.647	3.786	0.327	0.807	0.197	0.169	0.17	0.122	7.962	1.79	5.624	0.313	0.07	0.105	0.137	0.081	0.542
		1086	3.535	2.341	0.903	0.247	0.33	0.785	0.73	0.211	0.229	2.075	0.72	4.941	0.215	0.256	0.274	0.385	0.197	1.181			1086	4.377	8.613	4.305	0.311	0.797	0.191	0.164	0.162	0.125	8.245	1.81	5.549	0.284	0.067	0.105	0.112	0.08	0.607
		1087	1.25	2.096	1.062	0.251	0.322	0.779	0.725	0.222	0.228	1.917	0.73	5.122	0.205	0.262	0.269	0.382	0.172	1.41			1087	4.006	8.734	4.266	0.305	0.805	0.195	0.169	0.161	0.12	7.642	1.73	5.93	0.271	0.069	0.106	0.127	0.079	0.51
		1088	0.766	2.327	1.016	0.283	0.347	0.739	0.688	0.22	0.231	1.918	0.71	5.227	0.223	0.293	0.258	0.332	0.179	1.604			1088	3.819	9.068	3.761	0.291	0.807	0.202	0.158	0.16	0.12	7.668	1.78	7.024	0.236	0.069	0.11	0.123	0.078	0.539
		1089	0.903	2.343	0.882	0.664	0.35	0.77	0.728	0.181	0.223	2.032	0.74	5.494	0.207	0.271	0.291	0.353	0.202	1.347			1089	3.807	9.437	3.704	0.319	0.854	0.197	0.152	0.162	0.125	7.343	1.85	6.224	0.232	0.064	0.109	0.127	0.078	0.522
		1090	1.252	2.374	0.997	0.941	0.349	0.809	0.718	0.236	0.226	1.938	0.79	5.678	0.191	0.262	0.322	0.34	0.175	1.483			1090	3.663	9.109	3.985	0.313	0.836	0.198	0.163	0.176	0.119	8.277	1.86	5.549	0.22	0.065	0.109	0.125	0.079	0.549
		1091	2.721	2.243	1.076	0.729	0.338	0.772	0.71	0.221	0.226	1.816	0.8	5.843	0.181	0.263	0.34	0.327	0.182	1.659			1091	3.665	9.924	3.737	0.3	0.815	0.195	0.166	0.165	0.118	8.715	1.75	5.43	0.226	0.063	0.108	0.123	0.078	0.526
		1092	1.447	2.199	1.147	0.319	0.333	0.819	0.694	0.196	0.225	1.902	0.84	6.078	0.184	0.271	0.353	0.335	0.192	1.626			1092	3.394	9.279	3.971	0.265	0.836	0.203	0.164	0.17	0.12	9.056	1.83	5.408	0.316	0.063	0.106	0.122	0.08	0.527
		1093	1.029	2.306	1.574	0.289	0.344	0.827	0.678	0.228	0.225	1.734	0.72	6.567	0.186	0.301	0.473	0.311	0.172	1.6			1093	3.578	9.5	3.967	0.288	0.841	0.2	0.163	0.164	0.122	8.515	1.86	5.453	0.34	0.062	0.104	0.122	0.079	0.531
		1094	1.345	2.188	1.072	0.446	0.35	0.776	0.717	0.22	0.226	1.646	1.95	7.334	0.187	0.286	0.396	0.319	0.191	1.372			1094	3.835	9.732	4.146	0.286	0.835	0.208	0.158	0.17	0.118	7.847	1.85	5.653	0.302	0.068	0.105	0.126	0.079	0.535
		1095	0.826	2.176	0.857	0.262	0.354	0.738	0.703	0.182	0.22	1.773	0.82	7.9	0.193	0.269	1.305	0.322	0.199	1.431			1095	4.199	9.348	3.856	0.271	0.784	0.196	0.16	0.17	0.123	7.415	1.83	5.729	0.287	0.07	0.104	0.121	0.079	0.43
		1096	0.703	2.031	0.899	0.258	0.365	0.729	0.691	0.181	0.22	1.769	1.43	7.755	0.2	0.273	0.739	0.291	0.174	1.518			1096	3.958	9.93	4.253	0.271	0.82	0.198	0.157	0.164	0.127	6.942	1.79	5.685	0.32	0.063	0.106	0.122	0.077	0.434
		1097	0.596	2.093	1.103	0.253	0.382	0.814	0.679	0.396	0.229	1.811		7.68	0.194	0.283	0.441	0.3	0.179	1.451			1097	3.813	10.009	4.386	0.315	0.818	0.209	0.158	0.16	0.127	7.516	2.03	5.346	0.244	0.062	0.106	0.122	0.077	0.518
		1098	0.514	2.068	1.12	0.239	0.384	0.714	0.67	0.191	0.218	2.376		7.391	0.199	0.304	0.476	0.283	0.184	1.633			1098	3.577	8.907	4.511	0.303	0.775	0.203	0.16	0.17	0.124	8.31	1.77	5.662	0.248	0.063	0.107	0.118	0.077	0.466
		1099	0.615	1.959	1.199	0.248	0.402	0.659	0.698	0.182	0.218	2.28	1.67	7.188	0.194	0.305	0.511	0.296	0.172	1.519			1099	3.626	9.085	4.638	0.291	0.746	0.193	0.16	0.178	0.122	8.068	1.73	5.613	0.295	0.063	0.105	0.122	0.077	0.548
		1100	0.498	2.082	2.303	0.247	0.398	0.72	0.702	0.209	0.22	2.349	1.71	7.122	0.207	0.293	0.443	0.348	0.181	1.338			1100	3.558	9.141	4.146	0.258	0.741	0.193	0.16	0.181	0.13	7.164	1.78	5.533	0.259	0.064	0.112	0.127	0.078	0.516
		1101	0.548	2.105	2.375	0.282	0.404	0.743	0.716	0.202	0.221	2.694		6.834	0.352	0.283	0.313	0.303	0.174	1.379			1101	3.355	9.39	4.404	0.284	0.757	0.198	0.161	0.18	0.132	8.08	1.85	5.625	0.398	0.064	0.11	0.135	0.077	0.475
		1102	0.558	1.906	1.162	0.246	0.409	0.734	0.719	0.194	0.217	2.18		6.777	0.351	0.281	0.37	0.372	0.17	1.486			1102	9.299	9.247	4.61	0.279	0.759	0.201	0.163	0.18	0.127	7.773	1.8	5.591	0.381	0.064	0.106	0.125	0.076	0.411
		1103	3.603	2.05	1.5	0.25	0.385	0.646	0.714	0.183	0.222	1.741	2.22	6.747	0.19	0.284	0.316	0.305	0.178	2.695			1103	13.97	9.137	4.742	0.286	0.798	0.202	0.165	0.191	0.132	7.714	1.84	5.386	0.284	0.066	0.101	0.12	0.077	0.459
		1104	3.564	2.041	1.411	0.25	0.4	0.708	0.706	0.233	0.216	1.394	2.3	6.614	0.183	0.297	0.302	0.335	0.182	2.34			1104	13.207	9.487	5.388	0.31	0.946	0.201	0.164	0.193	0.124	7.583	1.85	5.47	0.245	0.066	0.096	0.119	0.077	0.455
		1105	1.427	2.389	1.619	0.258	0.407	0.741	0.776	0.238	0.215	1.248	2.21	6.408	0.189	0.271	0.332	0.382	0.174	1.588			1105	9.953	9.068	4.724	0.312	0.779	0.206	0.165	0.185	0.129	7.402	1.76	5.414	0.273	0.064	0.105	0.124	0.077	0.389
		1106	0.719	2.175	1.662	0.277	0.398	0.712	0.764	0.545	0.222	1.194	1.38	6.754	0.194	0.265	0.343	0.322	0.182	2.216			1106	8.794	9.455	4.968	0.29	0.817	0.21	0.165	0.169	0.127	7.401	1.79	5.407	0.299	0.064	0.107	0.125	0.078	0.455
		1107	1.008	3.238	1.493	0.267	0.415	0.633	0.772	0.488	0.216	1.199	1.08	6.641	0.19	0.255	0.406	0.405	0.168	1.687			1107	5.748	9.646	4.814	0.285	0.78	0.208	0.164	0.179	0.131	7.508	1.89	5.481	0.356	0.065	0.109	0.124	0.077	0.422
		1108	0.765	3.72	2.449	0.26	0.416	0.739	0.794	0.214	0.221	1.245	0.94	6.47	0.191	0.269	0.397	0.338	0.176	1.533			1108	5.107	9.805	4.734	0.296	0.831	0.205	0.17	0.173	0.129	7.455	1.88	5.668	0.328	0.065	0.101	0.123	0.076	0.42
		1109	0.925	2.334	2.26	0.24	0.434	0.719	0.766	0.204	0.224	1.268	1.76	6.635	0.205	0.293	0.379	0.323	0.179	1.732			1109	4.189	9.196	4.462	0.294	0.833	0.197	0.171	0.168	0.13	6.973	1.88	5.614	0.269	0.065	0.102	0.12	0.078	0.401
		1110	0.522	2.187	1.259	0.277	0.421	0.721	0.757	0.201	0.222	1.387	1.22	6.301	0.203	0.252	0.438	0.368	0.17	1.549			1110	4.361	9.084	4.309	0.297	0.831	0.211	0.17	0.166	0.127	7.394	1.86	6.157	0.27	0.062	0.105	0.117	0.079	0.381
		1111	3.966	2.138	1.47	0.298	0.401	0.671	0.782	0.212	0.215	1.527	1.89	6.042	0.192	0.215	0.439	0.375	0.18	1.731			1111	7.468	9.546	4.283	0.283	0.81	0.215	0.174	0.171	0.121	7.209	2.03	6.186	0.254	0.062	0.106	0.123	0.08	0.381
		1112	5.251	2.604	1.452	0.301	0.406	0.715	0.786	0.203	0.218	1.49	1.32	5.979	0.188	0.3	0.404	0.403	0.184	1.806			1112	8.087	9.493	4.384	0.306	0.788	0.206	0.17	0.17	0.128	8.163	1.81	5.934	0.254	0.063	0.104	0.125	0.08	0.41
		1113	3.909	2.23	1.719	0.304	0.409	0.779	0.736	0.198	0.222	1.539	1.3	5.712	0.196	0.296	0.383	0.421	0.179	1.944			1113	16.46	9.482	4.128	0.293	0.838	0.217	0.169	0.163	0.129	8.337	1.62	6.087	0.27	0.062	0.105	0.123	0.081	0.371
		1114	7.41	2.187	1.065	0.852	0.403	0.788	0.702	0.179	0.22	1.66	2.3	5.456	0.185	0.264	0.422	0.431	0.187	1.865			1114	14.571	9.298	4.455	0.269	0.809	0.21	0.164	0.163	0.129	7.506	1.73	6.034	0.267	0.063	0.105	0.123	0.082	0.412
		1115	4.669	2.094	1.081	0.825	0.411	0.816	0.719	0.251	0.221	1.81	1.02	5.62	0.197	0.252	0.493	0.44	0.193	1.677			1115	13.74	9.516	4.536	0.3	0.813	0.215	0.173	0.16	0.125	7.891	1.84	5.914	0.263	0.062	0.104	0.124	0.08	0.373
		1116	4.559	2.116	1.382	1.082	0.4	0.806	0.7	0.238	0.218	1.79	0.91	5.646	0.196	0.387	0.476	0.433	0.189	1.572			1116	8.523	9.456	4.49	0.298	0.796	0.211	0.177	0.164	0.129	8.212	1.82	5.632	0.289	0.062	0.105	0.137	0.082	0.38
		1117	3.747	2.035	1.154	0.687	0.413	0.794	0.717	0.217	0.223	1.815	1.05	5.675	0.205	0.316	0.455	0.469	0.197	1.644			1117	5.538	9.236	4.009	0.303	0.798	0.229	0.173	0.169	0.126	8.156	1.82	5.751	0.282	0.069	0.105	0.124	0.082	0.385
		1118	1.705	1.865	1.184	0.596	0.411	0.772	0.734	0.321	0.218	1.885	1	5.927	0.187	0.27	0.469	0.464	0.197	1.574			1118	4.314	9.037	4.336	0.303	0.804	0.229	0.175	0.169	0.132	8.216	1.69	5.543	0.27	0.062	0.104	0.129	0.082	0.341
		1119	1.444	1.951	1.422	1.046	0.412	0.755	0.993	0.197	0.217	2.034	0.88	6.229	0.183	0.25	0.589	0.437	0.185	1.457			1119	3.68	9.166	4.312	0.327	0.779	0.24	0.177	0.163	0.13	8.457	1.79	5.685	0.295	0.07	0.104	0.124	0.082	0.35
		1120	0.742	2.061	1.134	0.778	0.414	0.802	0.611	0.211	0.218	2.138	0.9	6.05	0.199	0.333	0.46	0.428	0.182	1.662			1120	4.21	9.2	3.938	0.321	0.801	0.236	0.175	0.171	0.13	8.234	1.86	5.898	0.279	0.062	0.103	0.131	0.082	0.349
		1121	0.63	1.849	1.154	0.78	0.415	0.764	0.541	0.181	0.233	2.193	0.97	5.995	0.193	0.307	0.481	0.359	0.187	1.272			1121	7.212	9.665	3.869	0.311	0.805	0.233	0.19	0.169	0.136	8.272	1.91	6.083	0.285	0.061	0.103	0.134	0.08	0.39
		1122	0.723	2.005	1.215	0.884	0.418	0.796	0.521	0.221	0.231	2.411	1.08	5.95	0.182	0.275	0.478	0.371	0.183	1.59			1122	10.884	9.924	3.819	0.331	0.8	0.224	0.186	0.164	0.137	7.865	1.8	6.113	0.285	0.062	0.111	0.143	0.083	0.443
		1123	0.845	1.966	1.493	0.978	0.432	0.765	0.547	0.205	0.237	2.358	1.13	6.016	0.179	0.293	0.501	0.35	0.18	1.391			1123	11.637	10.232	4.048	0.323	0.825	0.229	0.173	0.167	0.134	7.435	1.7	6.15	0.348	0.061	0.108	0.123	0.082	0.419
		1124	0.817	1.973	1.892	0.825	0.457	0.782	0.571	0.197	0.238	2.365	1.23	5.618	0.196	0.244	0.448	0.38	0.178	1.334			1124	7.471	9.759	4.168	0.326	0.848	0.223	0.173	0.168	0.131	7.394	1.76	5.822	0.325	0.068	0.103	0.129	0.081	0.431
		1125	0.94	1.834	2.918	0.533	0.457	0.783	0.584	0.238	0.237	2.328	1.09	5.587	0.186	0.264	0.424	0.373	0.179	1.532			1125	4.796	9.136	4.425	0.334	0.834	0.21	0.178	0.186	0.133	7.212	2.09	6.245	0.296	0.064	0.111	0.128	0.086	0.487
		1126	0.86	1.996	1.239	0.832	0.458	0.761	0.601	0.193	0.234	2.4	0.93	5.701	0.181	0.279	0.42	0.401	0.175	1.654			1126	4.02	9.176	4.398	0.338	0.907	0.21	0.173	0.178	0.131	7.523	1.94	6.155	0.297	0.069	0.115	0.128	0.084	0.444
		1127	0.991	2.124	1.501	0.7	0.468	0.758	0.621	0.193	0.241	2.552	0.89	5.749	0.189	0.233	0.476	0.404	0.174	1.437			1127	3.666	8.829	4.04	0.303	0.952	0.219	0.174	0.173	0.13	7.605	1.83	5.792	0.299	0.063	0.113	0.131	0.081	0.418
		1128	0.992	2.005	1.73	0.317	0.498	0.711	0.641	0.178	0.238	2.432	0.97	5.539	0.183	0.22	0.509	0.331	0.189	1.848			1128	3.319	8.468	5.412	0.308	0.816	0.214	0.174	0.18	0.135	7.004	1.81	5.635	0.284	0.062	0.112	0.13	0.082	0.485
		1129	1.312	1.868	1.368	0.827	0.486	0.818	0.652	0.24	0.228	2.409	0.94	5.463	0.194	0.214	0.409	0.371	0.181	1.759			1129	3.299	9.41	5.113	0.316	0.83	0.217	0.185	0.19	0.133	7.334	1.73	5.331	0.292	0.063	0.103	0.128	0.083	0.442
		1130	1.257	1.796	1.193	0.641	0.509	0.775	0.685	0.211	0.236	2.486	0.88	5.401	0.217	0.259	0.417	0.428	0.183	1.591			1130	3.455	9.278	4.407	0.323	0.799	0.215	0.182	0.183	0.13	7.433	1.67	5.541	0.282	0.063	0.1	0.126	0.084	0.537
		1131	1.048	2.159	1.003	0.275	0.541	0.699	0.691	0.19	0.231	2.721	0.85	5.333	0.195	0.247	0.487	0.444	0.197	1.537			1131	3.405	8.303	4.293	0.326	0.764	0.207	0.179	0.172	0.133	8.124	1.84	5.759	0.273	0.064	0.103	0.128	0.084	0.535
		1132	0.934	2.026	1.041	0.239	0.583	0.773	0.681	0.173	0.236	2.76	0.82	5.245	0.172	0.213	0.507	0.437	0.187	1.521			1132	3.333	8.062	4.019	0.306	0.746	0.213	0.184	0.179	0.129	7.88	1.89	5.662	0.287	0.062	0.103	0.131	0.083	0.614
		1133	0.931	1.874	1.029	0.251	0.6	0.8	0.687	0.186	0.226	2.655	0.82	5.247	0.191	0.215	0.493	0.421	0.18	1.434			1133	3.227	8.818	3.864	0.298	0.749	0.205	0.187	0.179	0.134	7.635	1.81	5.789	0.275	0.062	0.102	0.135	0.082	0.414
		1134	0.954	1.971	1.071	0.707	0.602	0.729	0.644	0.166	0.239	2.702	0.92	5.306	0.193	0.211	0.442	0.425	0.195	1.896			1134	2.991	8.973	3.747	0.278	0.802	0.217	0.184	0.175	0.128	7.776	1.75	5.557	0.265	0.064	0.1	0.137	0.083	0.477
		1135	0.845	1.879	1.139	0.352	0.62	0.684	0.646	0.167	0.233	2.754	0.82	5.566	0.181	0.233	0.481	0.451	0.184	1.298			1135	3.243	8.92	4.186	0.291	0.784	0.215	0.191	0.163	0.13	7.998	1.74	5.326	0.264	0.064	0.102	0.145	0.081	0.443
		1136	0.844	1.77	0.987	0.361	0.658	0.797	0.641	0.207	0.223	2.833	0.75	5.714	0.172	0.223	0.538	0.387	0.19	1.521			1136	3.408	8.634	4.185	0.288	0.868	0.204	0.189	0.174	0.127	7.579	1.78	5.425	0.26	0.064	0.102	0.155	0.081	0.454
		1137	0.781	1.933	1.15	0.277	0.694	0.755	0.645	0.32	0.234	2.844	0.78	5.809	0.194	0.199	0.49	0.397	0.186	1.599			1137	3.281	8.746	4.155	0.303	0.925	0.195	0.19	0.181	0.13	7.143	1.81	5.634	0.253	0.063	0.098	0.143	0.081	0.497
		1138	0.754	2.107	1.273	0.247	0.714	0.71	0.666	0.202	0.228	2.774	0.78	6.334	0.204	0.206	0.436	0.365	0.21	1.501			1138	3.329	8.757	4.38	0.266	0.906	0.195	0.189	0.175	0.126	7.37	1.76	6.055	0.276	0.063	0.101	0.134	0.08	0.47
		1139	0.767	1.89	0.995	0.248	0.745	0.711	0.628	0.841	0.225	2.784	0.9	6.582	0.191	0.208	0.458	0.411	0.196	1.485			1139	3.195	8.888	4.692	0.249	0.864	0.202	0.19	0.164	0.122	7.555	1.78	6.111	0.286	0.065	0.099	0.139	0.082	0.458
		1140	0.856	1.8	1.093	0.249	0.805	0.797	0.629	0.308	0.221	2.957	1.07	6.372	0.199	0.232	0.509	0.404	0.195	1.545			1140	3.123	8.655	4.681	0.268	0.846	0.199	0.183	0.17	0.123	7.789	1.89	6.047	0.282	0.064	0.101	0.135	0.08	0.451
		1141	0.747	1.757	1.026	0.237	0.827	0.7	0.622	0.235	0.226	2.988	0.97	6.58	0.208	0.218	0.623	0.34	0.211	1.656			1141	3.09	9.339	4.419	0.295	0.824	0.188	0.183	0.176	0.12	7.932	1.62	6.082	0.265	0.062	0.1	0.133	0.079	0.462
		1142	0.785	1.942	0.994	0.478	0.878	0.684	0.648	0.24	0.223	2.933	1.27	6.234	0.192	0.219	0.364	0.414	0.196	1.473			1142	3.191	8.801	4.386	0.283	0.842	0.202	0.187	0.175	0.123	7.772	1.67	6.35	0.258	0.064	0.101	0.134	0.079	0.391
		1143	0.751	2.036	1.191	0.294	0.863	0.739	0.636	0.214	0.218	2.884	1.21	6.101	0.178	0.234	0.356	0.365	0.205	1.898			1143	3.561	8.554	4.418	0.287	0.839	0.201	0.183	0.176	0.122	7.789	1.8	6.49	0.252	0.064	0.101	0.131	0.08	0.398
		1144	0.872	1.873	1.146	0.306	0.884	0.79	0.652	0.201	0.212	2.914	0.75	6.158	0.206	0.228	0.367	0.367	0.215	1.904			1144	3.184	9.402	4.143	0.302	0.864	0.193	0.175	0.161	0.119	7.721	1.86	6.313	0.265	0.063	0.099	0.127	0.08	0.451
		1145	0.744	1.884	1.255	0.449	0.88	0.733	0.656	0.273	0.211	2.822	0.73	6.052	0.197	0.237	0.267	0.425	0.211	1.45			1145	3.223	9.067	4.195	0.327	0.882	0.192	0.181	0.171	0.119	7.129	1.93	6.398	0.276	0.064	0.103	0.134	0.08	0.371
		1146	0.651	1.843	1.133	0.451	0.889	0.662	0.643	0.212	0.213	2.986	0.79	6.003	0.221	0.238	0.464	0.39	0.196	1.571			1146	3.023	9.575	3.931	0.3	0.883	0.198	0.188	0.176	0.118	6.891	1.87	6.579	0.288	0.062	0.103	0.135	0.081	0.357
		1147	0.666	2.167	1.323	0.257	0.908	0.776	0.629	0.221	0.205	2.886	0.76	6.199	0.193	0.239	0.42	0.447	0.219	1.527			1147	3.006	8.978	3.88	0.289	0.855	0.196	0.179	0.165	0.119	7.139	1.82	6.6	0.281	0.064	0.103	0.139	0.083	0.292
		1148	0.729	3.066	1.076	0.262	0.937	0.763	0.624	0.27	0.213	2.944	0.8	6.261	0.185	0.252	0.334	0.374	0.211	1.764			1148	2.542	7.986	3.649	0.325	0.883	0.18	0.18	0.169	0.117	7.066	1.73	6.554	0.281	0.062	0.101	0.144	0.08	0.325
		1149	0.623	2.004	1.041	0.257	0.956	0.749	0.62	0.285	0.214	2.811	0.78	6.008	0.202	0.27	0.351	0.391	0.206	1.363			1149	2.805	8.722	3.699	0.311	0.847	0.19	0.184	0.175	0.116	7.262	1.7	6.386	0.265	0.062	0.103	0.148	0.081	0.308
		1150	0.693	3.227	1.242	0.277	0.977	0.66	0.623	0.214	0.215	2.803	0.75	6.223	0.187	0.272	0.565	0.39	0.204	1.571			1150	3.036	9.601	4.212	0.303	0.834	0.188	0.183	0.171	0.125	7.205	1.71	6.239	0.255	0.062	0.104	0.159	0.082	0.333
		1151	0.749	2.54	1.097	0.291	1.006	0.762	0.597	0.218	0.223	2.878	0.7	6.033	0.182	0.266	1.745	0.38	0.224	1.418			1151	3.27	9.378	4.047	0.305	0.821	0.191	0.173	0.174	0.122	7.346	1.77	6.204	0.273	0.064	0.107	0.159	0.081	0.317
		1152	0.689	2.539	1.202	0.284	1.031	0.759	0.608	0.211	0.218	2.757	0.7	5.798	0.185	0.267	0.453	0.379	0.21	1.629			1152	3.448	8.779	4.019	0.325	0.851	0.179	0.181	0.163	0.123	7.533	1.72	6.441	0.279	0.062	0.106	0.157	0.082	0.362
		1153	0.807	2.224	1.23	0.282	1.056	0.712	0.596	0.192	0.214	2.626	0.89	5.834	0.179	0.281	0.499	0.385	0.223	1.417			1153	3.731	9.36	4.216	0.314	0.844	0.191	0.19	0.173	0.123	7.477	2.15	6.06	0.337	0.061	0.103	0.153	0.082	0.266
		1154	0.883	2.203	1.144	0.288	1.054	0.665	0.596	0.232	0.217	2.556	0.7	5.77	0.159	0.286	0.257	0.333	0.22	1.863			1154	3.309	9.838	4.221	0.318	0.836	0.19	0.183	0.173	0.113	7.246	1.74	5.769	0.274	0.062	0.105	0.137	0.081	0.274
		1155	0.855	2.377	1.107	0.283	1.079	0.767	0.565	0.233	0.214	2.444	0.64	5.687	0.164	0.276	0.405	0.374	0.205	1.584			1155	3.378	10.938	3.974	0.311	0.841	0.178	0.179	0.178	0.115	6.792	1.71	5.865	0.273	0.064	0.109	0.139	0.081	0.276
		1156	0.679	2.332	1.169	0.304	1.094	0.761	0.572	0.211	0.208	2.309	0.75	5.637	0.179	0.269	0.303	0.394	0.219	1.583			1156	3.502	10.052	3.901	0.318	0.856	0.182	0.186	0.164	0.115	7.305	1.72	5.527	0.28	0.064	0.112	0.137	0.082	0.315
		1157	0.711	2.331	1.019	0.311	1.179	0.709	0.58	0.189	0.21	2.246	1.12	5.708	0.178	0.28	0.288	0.328	0.211	1.588			1157	3.342	10.333	3.989	0.294	0.82	0.189	0.183	0.168	0.116	7.72	1.67	5.679	0.272	0.062	0.112	0.136	0.081	0.272
		1158	1.16	2.427	1.138	0.285	1.172	0.765	0.601	0.198	0.208	2.26	1.83	5.819	0.166	0.279	0.285	0.423	0.204	1.638			1158	3.262	10.705	4.268	0.285	0.801	0.191	0.18	0.176	0.116	7.835	1.63	5.537	0.281	0.061	0.11	0.127	0.079	0.292
		1159	1.255	2.707	1.128	0.292	1.166	0.842	0.589	0.192	0.206	2.169	2.09	5.557	0.157	0.256	0.291	0.367	0.201	1.507			1159	3.191	10.339	4.295	0.279	0.805	0.195	0.185	0.173	0.118	7.396	1.71	5.595	0.273	0.061	0.108	0.124	0.08	0.287
		1160	1.822	2.485	1.152	0.28	1.16	0.836	0.599	0.242	0.203	2.159	2.11	5.772	0.151	0.252	0.307	0.37	0.211	1.353			1160	3.153	10.574	4.174	0.318	0.81	0.194	0.191	0.171	0.118	7.173	1.79	5.447	0.277	0.062	0.108	0.129	0.08	0.239
		1161	0.87	2.474	1.166	0.3	1.177	0.795	0.599	0.206	0.2	2.166	4.7	5.896	0.174	0.248	0.379	0.353	0.21	1.681			1161	3.196	10.899	4.03	0.298	0.767	0.192	0.186	0.17	0.118	6.766	1.73	5.569	0.37	0.062	0.102	0.121	0.08	0.293
		1162	0.627	2.61	1.123	0.296	1.203	0.74	0.585	0.235	0.206	2.201		5.981	0.181	0.261	0.486	0.379	0.188	1.604			1162	3.527	10.585	3.893	0.291	0.771	0.197	0.189	0.18	0.119	6.554	1.75	5.692	0.279	0.061	0.103	0.127	0.079	0.286
		1163	0.603	2.37	1.175	0.282	1.229	0.768	0.602	0.187	0.202	2.094		5.974	0.162	0.253	0.443	0.382	0.208	1.261			1163	3.618	10.898	4.149	0.302	0.782	0.197	0.193	0.185	0.117	6.774	1.75	5.544	0.267	0.061	0.106	0.14	0.078	0.347
		1164	0.647	2.31	1.186	0.287	1.257	0.787	0.587	0.192	0.208	2.148	1.8	5.981	0.16	0.226	0.484	0.365	0.215	1.43			1164	3.444	10.564	4.201	0.294	0.785	0.197	0.193	0.182	0.12	6.819	1.82	5.632	0.271	0.063	0.106	0.134	0.079	0.313
		1165	0.699	2.634	1.123	0.281	1.262	0.817	0.608	0.223	0.212	2.169	1.59	5.715	0.147	0.23	0.492	0.393	0.187	1.487			1165	3.677	11.081	4.073	0.271	0.796	0.191	0.186	0.178	0.119	7.676	2.14	5.684	0.278	0.065	0.106	0.133	0.079	0.29
		1166	0.668	2.414	1.077	0.284	1.293	0.793	0.628	0.213	0.209	2.148	1.25	5.698	0.17	0.236	0.627	0.34	0.19	1.366			1166	3.774	10.115	4.112	0.283	0.791	0.201	0.194	0.175	0.12	7.543	1.68	5.492	0.276	0.063	0.099	0.13	0.079	0.331
		1167	0.598	2.306	1.125	0.301	1.313	0.815	0.625	0.22	0.199	2.271	1.04	5.541	0.279	0.266	0.331	0.43	0.197	1.657			1167	3.478	9.962	4.048	0.296	0.855	0.208	0.19	0.179	0.115	7.59	1.69	5.509	0.275	0.063	0.101	0.125	0.079	0.319
		1168	0.706	2.118	1.405	0.298	1.304	0.797	0.671	0.21	0.201	2.055	1.08	5.539	0.27	0.256	0.321	0.379	0.199	1.888			1168	3.185	9.544	4.32	0.301	0.906	0.203	0.195	0.187	0.115	7.34	1.83	5.42	0.269	0.063	0.109	0.129	0.079	0.314
		1169	0.624	2.102	1.675	0.295	1.321	0.85	0.62	0.196	0.197	2.197		5.498	0.32	0.232	0.316	0.38	0.187	1.56			1169	3.58	10.286	4.101	0.284	0.856	0.195	0.188	0.175	0.118	7.117	1.91	5.378	0.271	0.064	0.107	0.13	0.078	0.304
		1170	5.497	2.032	1.341	0.282	1.356	0.836	0.628	0.188	0.197	2.285	2.91	5.551	0.183	0.229	0.282	0.393	0.198	1.655			1170	3.498	10.358	3.9	0.286	0.823	0.202	0.201	0.177	0.115	7.378	1.83	5.941	0.351	0.062	0.109	0.139	0.078	0.291
		1171	5.689	2.218	1.508	0.279	1.406	0.865	0.652	0.194	0.197	2.225	1.64	5.658	0.167	0.257	0.281	0.352	0.208	1.575			1171	3.692	9.652	3.917	0.331	0.835	0.206	0.227	0.187	0.114	7.255	1.71	5.692	0.333	0.064	0.104	0.143	0.081	0.295
		1172	3.626	2.047	1.742	0.275	1.388	0.869	0.667	0.227	0.199	2.233	1.71	5.806	0.163	0.26	0.271	0.327	0.196	1.511			1172	4.461	9.258	3.583	0.319	0.931	0.205	0.221	0.178	0.112	8.099	1.73	5.569	0.343	0.062	0.106	0.138	0.078	0.297
		1173	2.909	2.281	2.008	0.283	1.383	0.881	0.674	0.208	0.195	2.325	1.68	5.896	0.155	0.232	0.284	0.399	0.196	1.733			1173	4.132	9.384	3.804	0.281	0.882	0.202	0.198	0.181	0.111	7.666	1.79	5.884	0.298	0.062	0.109	0.132	0.08	0.329
		1174	2.155	2.168	1.193	0.266	1.409	0.845	0.698	0.214	0.201	2.353		5.596	0.158	0.23	0.274	0.357	0.206	1.803			1174	3.888	9.293	3.607	0.302	0.831	0.196	0.2	0.182	0.114	7.373	1.81	5.542	0.265	0.062	0.106	0.136	0.081	0.315
		1175	3.059	2.175	1.191	0.266	1.524	0.854	0.664	0.214	0.195	2.184		5.75	0.168	0.265	0.27	0.444	0.206	1.76			1175	3.82	9.474	3.744	0.338	0.848	0.2	0.204	0.191	0.117	7.753	1.76	5.612	0.278	0.063	0.104	0.143	0.08	0.369
		1176	1.696	2.123	1.659	0.275	1.578	0.845	0.609	0.205	0.195	2.247		5.685	0.174	0.272	0.312	0.367	0.201	1.43			1176	3.61	10.33	3.762	0.311	0.843	0.212	0.198	0.193	0.113	7.549	1.94	5.702	0.277	0.062	0.103	0.148	0.079	0.336
		1177	0.774	2.4	1.365	0.316	1.507	0.833	0.607	0.189	0.201	2.3	1.75	5.3	0.156	0.243	0.301	0.411	0.21	1.508			1177	3.798	10.216	4.208	0.307	0.807	0.201	0.205	0.191	0.113	7.892	2.11	5.706	0.264	0.062	0.1	0.143	0.079	0.346
		1178	0.904	2.1	2.243	0.282	1.519	0.865	0.611	0.225	0.194	2.317	1.43	5.499	0.161	0.229	0.303	0.42	0.215	1.483			1178	4.321	9.391	4.087	0.297	0.768	0.199	0.204	0.196	0.113	7.415	1.74	6.059	0.253	0.061	0.1	0.144	0.079	0.295
		1179	0.993	2.193	2.452	0.283	1.519	0.847	0.62	0.25	0.204	2.289	1.43	5.456	0.158	0.236	0.309	0.376	0.199	1.345			1179	4.358	9.166	4.101	0.305	0.737	0.202	0.2	0.193	0.114	8.725	1.64	5.968	0.251	0.06	0.101	0.151	0.079	0.313
		1180	0.549	2.184	1.225	0.263	1.515	0.831	0.606	0.201	0.207	2.296	1.36	5.298	0.18	0.257	0.328	0.415	0.21	1.55			1180	4.31	9.008	4.469	0.291	0.752	0.218	0.199	0.207	0.109	7.897	1.71	5.767	0.251	0.062	0.103	0.153	0.08	0.322
		1181	0.803	2.195	1.171	0.271	1.519	0.849	0.597	0.185	0.206	2.287	1.34	5.232	0.185	0.234	0.339	0.389	0.213	1.522			1181	4.017	9.612	4.773	0.287	0.731	0.204	0.206	0.204	0.114	7.471	1.85	6.179	0.252	0.063	0.103	0.142	0.078	0.337
		1182	0.737	2.252	1.171	0.28	1.555	0.883	0.58	0.229	0.21	2.187	1.43	5.308	0.171	0.22	0.322	0.381	0.199	1.412			1182	3.967	10.094	4.767	0.298	0.723	0.192	0.203	0.205	0.115	7.625	1.98	6.49	0.249	0.063	0.108	0.145	0.078	0.3
		1183	0.754	2.237	1.443	0.293	1.5	0.918	0.591	0.288	0.217	2.362	1.46	5.137	0.161	0.218	0.31	0.401	0.205	1.61			1183	3.798	10.21	4.766	0.328	0.754	0.204	0.199	0.204	0.113	7.81	2	6.069	0.25	0.062	0.105	0.145	0.078	0.307
		1184	0.651	1.977	1.209	0.294	1.571	0.872	0.614	0.309	0.209	2.299	1.48	5.455	0.156	0.243	0.315	0.359	0.212	1.725			1184	3.917	8.953	4.442	0.315	0.807	0.218	0.199	0.218	0.114	7.427	1.89	5.719	0.316	0.062	0.108	0.144	0.078	0.32
		1185	0.835	2.144	1.065	0.285	1.594	0.871	0.63	0.268	0.217	2.272	1.59	5.359	0.169	0.249	0.305	0.4	0.19	1.472			1185	3.972	9.6	4.62	0.29	0.833	0.21	0.204	0.219	0.112	7.498	1.78	5.817	0.261	0.063	0.106	0.139	0.076	0.263
		1186	0.644	2.263	1.211	0.297	1.562	0.886	0.624	0.223	0.218	2.269	2.04	5.225	0.18	0.227	0.28	0.444	0.206	1.626			1186	3.847	9.702	4.565	0.312	0.848	0.206	0.202	0.228	0.111	7.339	1.79	5.614	0.257	0.064	0.107	0.141	0.078	0.279
		1187	0.701	2.239	1.252	0.331	1.517	0.851	0.608	0.22	0.219	2.264		5.406	0.171	0.223	0.27	0.406	0.218	1.761			1187	3.884	10.654	4.633	0.318	0.856	0.198	0.206	0.219	0.113	6.943	1.9	6.041	0.279	0.063	0.103	0.143	0.081	0.252
		1188	0.611	2.2	1.325	0.705	1.566	0.852	0.654	0.2	0.219	2.449		5.572	0.17	0.234	0.279	0.476	0.2	1.576			1188	4.03	10.125	4.87	0.299	0.847	0.21	0.208	0.236	0.116	7.375	1.92	5.914	0.283	0.062	0.1	0.146	0.08	0.258
		1189	0.729	2.15	1.16	0.606	1.537	0.861	0.653	0.195	0.216	2.378		5.43	0.16	0.25	0.288	0.45	0.195	1.711			1189	4.046	9.732	4.706	0.307	0.847	0.209	0.21	0.235	0.109	8.258	1.9	5.831	0.264	0.063	0.105	0.14	0.079	0.271
		1190	1.578	2.211	1.114	1.179	1.533	0.835	0.664	0.213	0.222	2.456		5.325	0.162	0.245	0.29	0.444	0.223	1.457			1190	4.082	9.235	4.485	0.339	0.883	0.2	0.21	0.239	0.107	8.532	2.27	5.912	0.256	0.064	0.111	0.14	0.08	0.299
		1191	0.891	2.165	1.198	0.628	1.534	0.839	0.658	0.2	0.223	2.589		5.527	0.176	0.23	0.316	0.41	0.199	1.694			1191	4.093	9.599	4.523	0.329	0.93	0.186	0.209	0.235	0.109	7.687	1.87	5.729	0.257	0.065	0.107	0.135	0.078	0.374
		1192	0.535	2.223	1.126	0.865	1.548	0.879	0.639	0.212	0.218	2.464		5.226	0.167	0.229	0.354	0.399	0.199	1.749			1192	3.814	10.009	4.623	0.31	0.942	0.19	0.196	0.243	0.106	7.63	1.79	5.827	0.278	0.064	0.103	0.137	0.079	0.328
		1193	0.735	2.196	1.131	0.468	1.565	0.895	0.661	0.209	0.215	2.399		5.132	0.161	0.256	1.131	0.413	0.22	1.559			1193	3.927	10.215	4.504	0.339	0.948	0.208	0.197	0.228	0.105	7.74	1.9	6.14	0.265	0.063	0.099	0.144	0.079	0.311
		1194	0.405	2.016	1.308	0.583	1.535	0.863	0.668	0.208	0.22	2.466		5.2	0.158	0.261	0.582	0.398	0.203	1.593			1194	3.655	10.392	4.575	0.357	0.923	0.206	0.206	0.218	0.104	7.818	1.95	6.26	0.25	0.064	0.105	0.144	0.08	0.301
		1195	0.66	1.971	1.208	0.311	1.533	0.862	0.669	0.277	0.216	2.516		5.056	0.159	0.24	0.393	0.41	0.185	1.719			1195	3.716	10.612	4.754	0.333	0.86	0.213	0.206	0.212	0.107	7.634	1.82	5.853	0.253	0.064	0.107	0.138	0.078	0.4
		1196	0.608	2.052	1.171	0.342	1.512	0.878	0.641	0.521	0.214	2.658		5.174	0.162	0.232	0.461	0.376	0.196	1.615			1196	3.702	10.234	4.294	0.31	0.824	0.205	0.198	0.226	0.105	7.813	1.99	5.567	0.257	0.066	0.106	0.135	0.079	0.464
		1197	0.539	2.007	1.2	0.292	1.533	0.855	0.616	0.533	0.211	2.542	2.14	5.221	0.174	0.244	0.313	0.379	0.2	1.553			1197	3.582	10.344	4.001	0.352	0.817	0.204	0.2	0.227	0.106	8.167	1.84	5.569	0.258	0.066	0.102	0.134	0.078	0.339
		1198	2.806	2.109	1.237	0.322	1.511	0.87	0.631	0.293	0.214	2.44		5.381	0.165	0.239	0.307	0.378	0.182	1.501			1198	3.78	10.481	4.515	0.333	0.873	0.201	0.206	0.215	0.104	7.698	1.86	5.86	0.267	0.065	0.101	0.137	0.076	0.382
		1199	4.419	1.877	1.137	0.619	1.536	0.897	0.64	0.302	0.21	2.439		5.471	0.16	0.225	0.299	0.352	0.202	1.587			1199	4.243	10.522	4.231	0.289	0.87	0.211	0.201	0.204	0.107	6.867	1.86	5.793	0.267	0.065	0.108	0.124	0.077	0.389
		1200	3.03	1.864	1.124	0.397	1.518	0.89	0.627	0.221	0.208	2.548	2.09	5.654	0.158	0.227	0.326	0.401	0.186	1.577			1200	3.836	9.9	4.215	0.299	0.876	0.21	0.202	0.216	0.105	6.749	2.03	6.027	0.262	0.067	0.107	0.118	0.078	0.381
		1201	1.281	1.88	1.285	0.64	1.511	0.89	0.643	0.213	0.213	2.695		5.908	0.161	0.23	0.344	0.401	0.178	1.826			1201	3.875	9.686	4.333	0.326	0.881	0.22	0.202	0.224	0.106	7.601	1.85	6.03	0.259	0.065	0.105	0.119	0.077	0.367
		1202	0.577	1.883	1.129	0.423	1.525	0.896	0.626	0.232	0.207	2.675	1.43	5.867	0.149	0.25	0.367	0.456	0.19	1.698			1202	3.689	9.868	4.443	0.312	0.959	0.224	0.207	0.22	0.111	8.047	1.8	6.032	0.251	0.065	0.105	0.125	0.078	0.346
		1203	0.571	1.899	1.159	0.615	1.511	0.971	0.64	0.245	0.217	2.785	1.46	5.626	0.152	0.235	0.358	0.407	0.182	1.469			1203	3.783	10.506	4.899	0.312	0.887	0.219	0.2	0.212	0.11	7.692	2.08	6.104	0.255	0.066	0.107	0.137	0.078	0.337
		1204	0.589	1.912	1.345	0.259	1.452	0.871	0.644	0.237	0.214	2.719	1.2	5.62	0.163	0.214	0.337	0.425	0.174	1.55			1204	3.883	10.063	4.977	0.309	0.927	0.205	0.199	0.217	0.111	7.524	1.84	6.127	0.282	0.068	0.106	0.137	0.077	0.411
		1205	0.683	1.919	1.154	0.265	1.483	0.832	0.623	0.22	0.207	2.585	1.21	5.437	0.16	0.214	0.349	0.443	0.191	1.417			1205	3.788	9.337	4.251	0.322	0.894	0.21	0.202	0.218	0.112	7.585	1.85	6.218	0.288	0.067	0.102	0.127	0.078	0.397
		1206	1.137	1.881	1.193	0.259	1.504	0.883	0.611	0.223	0.208	2.668	1.24	5.281	0.178	0.223	0.372	0.427	0.181	1.399			1206	3.469	10.303	4.277	0.314	0.85	0.216	0.196	0.219	0.111	7.483	1.78	5.939	0.268	0.076	0.099	0.128	0.079	0.35
		1207	2.087	1.853	1.644	0.246	1.549	0.904	0.597	0.237	0.208	2.498	1.14	5.195	0.161	0.226	0.382	0.416	0.169	1.643			1207	3.885	10.436	4.713	0.294	0.849	0.209	0.195	0.213	0.114	7.352	1.74	5.676	0.257	0.067	0.097	0.132	0.08	0.36
		1208	2.853	1.89	2.207	0.242	1.549	0.869	0.615	0.232	0.203	2.347	1.26	5.224	0.163	0.207	0.56	0.375	0.179	1.654			1208	3.858	9.514	4.77	0.318	0.936	0.193	0.197	0.227	0.115	7.236	1.71	5.849	0.272	0.066	0.099	0.138	0.078	0.352
		1209	0.798	1.857	2.441	0.248	1.537	0.882	0.601	0.197	0.206	2.447	1.33	5.272	0.15	0.204	0.445	0.442	0.188	1.385			1209	3.814	9.329	5.781	0.316	0.851	0.226	0.197	0.228	0.119	7.101	1.84	5.96	0.334	0.072	0.101	0.129	0.078	0.371
		1210	0.519	1.867	1.125	0.244	1.541	0.892	0.633	0.265	0.215	2.426	1.13	5.067	0.16	0.209	0.433	0.42	0.171	1.618			1210	3.786	9.912	5.681	0.307	0.926	0.22	0.188	0.218	0.115	7.056	1.87	5.834	0.281	0.068	0.099	0.124	0.079	0.359
		1211	0.525	1.922	1.036	0.283	1.501	0.88	0.628	0.198	0.213	2.224	1.09	5.149	0.173	0.23	0.355	0.47	0.18	1.688			1211	3.53	9.932	4.667	0.311	0.879	0.204	0.182	0.204	0.115	7.263	1.87	5.829	0.266	0.065	0.095	0.127	0.08	0.306
		1212	1.94	1.863	1.131	0.277	1.519	0.881	0.657	0.196	0.218	2.181	1.05	5.008	0.16	0.222	0.32	0.443	0.194	1.637			1212	3.388	10.209	4.573	0.321	0.936	0.198	0.188	0.216	0.119	7.594	1.87	5.627	0.264	0.068	0.094	0.137	0.079	0.277
		1213	0.748	2.353	1.228	0.252	1.558	0.876	0.816	0.249	0.222	2.056	1.02	4.863	0.157	0.199	0.304	0.472	0.171	1.542			1213	3.716	9.873	4.77	0.311	0.877	0.206	0.189	0.226	0.118	7.492	1.87	5.334	0.262	0.066	0.093	0.14	0.078	0.315
		1214	0.544	1.876	1.197	0.248	1.545	0.802	0.691	0.236	0.212	2.326	1.03	4.778	0.144	0.205	0.296	0.443	0.184	1.542			1214	3.385	9.116	5.079	0.309	0.894	0.219	0.185	0.21	0.119	7.771	1.77	5.15	0.261	0.066	0.092	0.138	0.08	0.349
		1215	0.519	2.02	1.199	0.264	1.508	0.827	0.713	0.217	0.219	2.317	1.05	4.805	0.155	0.227	0.323	0.387	0.181	1.608			1215	3.242	8.62	4.595	0.295	0.859	0.205	0.181	0.205	0.12	7.594	1.75	4.932	0.261	0.068	0.095	0.13	0.078	0.29
		1216	0.93	1.959	1.406	0.26	1.498	0.86	0.754	0.206	0.215	2.251	1.18	4.496	0.15	0.209	0.345	0.486	0.179	1.314			1216	3.318	8.633	4.506	0.307	0.781	0.204	0.192	0.209	0.122	7.876	2.05	4.779	0.257	0.066	0.097	0.131	0.084	0.265
		1217	1.087	2.163	1.348	0.255	1.515	0.87	0.772	0.203	0.218	2.263	0.95	4.596	0.149	0.205	0.38	0.467	0.18	1.588			1217	3.339	8.905	4.664	0.3	0.834	0.201	0.19	0.213	0.126	8.199	1.75	4.921	0.247	0.066	0.098	0.137	0.081	0.262
		1218	0.528	1.978	1.344	0.266	1.522	0.842	0.735	0.188	0.218	2.385	0.9	4.692	0.156	0.195	0.364	0.497	0.189	1.809			1218	3.245	8.237	5.018	0.295	0.7	0.21	0.185	0.21	0.126	7.488	1.71	4.99	0.265	0.066	0.098	0.139	0.079	0.257
		1219	0.514	2.046	1.261	0.259	1.465	0.768	0.742	0.272	0.216	2.262	0.98	4.71	0.151	0.208	0.381	0.393	0.185	1.322			1219	3.274	8.038	4.546	0.326	0.802	0.204	0.181	0.206	0.131	6.819	1.71	5.166	0.327	0.064	0.097	0.142	0.078	0.286
		1220	0.519	2.392	1.224	0.26	1.453	0.79	0.766	0.203	0.213	2.185	1.03	5.077	0.16	0.227	0.392	0.43	0.185	1.661			1220	3.255	9.162	4.839	0.325	0.786	0.205	0.181	0.197	0.129	7.088	1.67	5.097	0.255	0.063	0.097	0.14	0.08	0.233
		1221	0.585	2.005	1.269	0.26	1.465	0.853	0.77	0.205	0.214	2.234	0.99	5.079	0.161	0.204	0.424	0.465	0.201	1.804			1221	2.971	9.23	5.132	0.305	0.679	0.198	0.183	0.218	0.13	7.508	1.61	5.095	0.256	0.063	0.097	0.141	0.079	0.281
		1222	0.568	2.175	1.285	0.286	1.487	0.809	0.773	0.241	0.216	2.21	0.95	5.131	0.141	0.2	0.73	0.394	0.203	1.341			1222	3.148	8.968	5.14	0.292	0.761	0.186	0.19	0.21	0.129	7.068	1.78	5.503	0.264	0.062	0.101	0.144	0.08	0.299
		1223	0.552	2.153	1.201	0.261	1.486	0.834	0.781	0.199	0.221	2.072	0.81	4.971	0.139	0.2	1.938	0.429	0.202	1.592			1223	3.33	9.941	4.864	0.309	0.714	0.195	0.188	0.201	0.129	7.434	1.86	5.442	0.262	0.062	0.097	0.145	0.077	0.291
		1224	0.582	2.35	1.211	0.257	1.496	0.752	0.797	0.201	0.213	2.242	1.16	5.097	0.155	0.24	0.51	0.358	0.226	1.866			1224	3.369	9.591	5.197	0.312	0.829	0.195	0.194	0.197	0.134	7.144	1.82	5.862	0.272	0.061	0.098	0.148	0.081	0.278
		1225	2.744	2.523	1.129	0.255	1.509	0.765	0.794	0.187	0.208	2.256		5.061	0.164	0.243	0.316	0.33	0.223	1.572			1225	3.402	9.545	5.565	0.295	0.775	0.183	0.187	0.207	0.134	6.582	1.72	5.822	0.281	0.06	0.097	0.138	0.078	0.311
		1226	4.199	2.408	1.225	0.263	1.463	0.827	0.803	0.246	0.208	2.271		4.988	0.152	0.211	0.452	0.484	0.213	1.769			1226	3.196	9.584	5.2	0.29	0.729	0.168	0.188	0.207	0.138	6.736	1.83	5.712	0.325	0.059	0.099	0.138	0.078	0.255
		1227	3.334	2.464	1.2	0.266	1.45	0.844	0.813	0.226	0.207	2.178		4.856	0.149	0.212	0.491	0.429	0.213	1.701			1227	6.363	9.466	4.936	0.32	0.712	0.181	0.189	0.198	0.137	6.801	2.05	5.465	0.288	0.06	0.1	0.14	0.076	0.269
		1228	2.453	2.512	1.218	0.255	1.401	0.761	0.794	0.199	0.206	2.291	0.83	4.862	0.162	0.211	0.741	0.435	0.239	1.852			1228	7.088	10.033	4.835	0.3	0.663	0.182	0.192	0.188	0.134	7.638	1.69	5.491	0.273	0.062	0.099	0.14	0.077	0.23
		1229	4.064	2.441	1.387	0.268	1.427	0.713	0.769	0.185	0.203	2.279	0.86	4.725	0.157	0.213	0.352	0.485	0.236	2.127			1229	5.866	10.361	4.65	0.29	0.606	0.177	0.185	0.198	0.143	7.08	1.72	5.318	0.271	0.062	0.094	0.136	0.078	0.26
		1230	2.16	2.409	1.524	0.26	1.503	0.824	0.732	0.188	0.205	2.148		4.746	0.153	0.252	0.378	0.488	0.235	1.798			1230	4.626	10.061	4.575	0.302	0.546	0.164	0.192	0.201	0.142	6.861	1.73	5.384	0.277	0.061	0.098	0.129	0.079	0.238
		1231	5.141	2.605	1.279	0.263	1.49	0.789	0.802	0.213	0.207	2.426	1.02	4.795	0.14	0.239	0.307	0.447	0.232	1.482			1231	4.431	9.286	4.578	0.335	0.554	0.183	0.195	0.199	0.14	7.154	1.62	5.801	0.273	0.061	0.104	0.135	0.077	0.248
		1232	6.727	2.154	1.176	0.255	1.445	0.72	0.825	0.255	0.199	2.313	0.89	4.657	0.152	0.222	0.319	0.468	0.24	1.837			1232	3.957	9.735	4.457	0.319	0.615	0.179	0.189	0.192	0.141	6.897	1.57	5.792	0.266	0.061	0.106	0.135	0.078	0.259
		1233	1.322	2.523	1.268	0.255	1.445	0.76	0.776	0.201	0.202	2.312		4.654	0.159	0.21	0.316	0.472	0.222	1.617			1233	3.773	10.051	4.626	0.302	0.505	0.175	0.185	0.197	0.138	6.679	1.68	5.567	0.256	0.062	0.104	0.134	0.076	0.26
		1234	0.911	2.471	1.369	0.254	1.451	0.808	0.774	0.23	0.204	2.304		4.611	0.151	0.212	0.333	0.463	0.219	1.416			1234	3.75	10.167	4.772	0.317	0.494	0.172	0.187	0.205	0.143	7.092	1.59	5.373	0.26	0.062	0.107	0.141	0.076	0.243
		1235	1.03	2.242	1.352	0.258	1.348	0.79	0.773	0.3	0.202	2.368		4.519	0.149	0.233	0.432	0.447	0.225	1.555			1235	3.548	10.73	4.377	0.344	0.461	0.174	0.199	0.208	0.135	7.391	1.63	5.278	0.261	0.064	0.107	0.138	0.079	0.235
		1236	1.047	2.148	1.419	0.271	1.351	0.824	0.776	0.212	0.201	2.333		4.419	0.159	0.24	0.449	0.399	0.228	1.553			1236	3.658	10.299	4.278	0.329	0.542	0.184	0.191	0.2	0.137	7.54	1.78	5.518	0.375	0.07	0.106	0.143	0.078	0.219
		1237	0.707	2.109	1.282	0.265	1.37	0.718	0.813	0.195	0.204	2.299		4.44	0.16	0.233	0.361	0.41	0.211	1.413			1237	3.758	10.236	4.27	0.315	0.623	0.176	0.197	0.2	0.142	7.029	1.92	5.473	0.303	0.065	0.11	0.146	0.077	0.243
		1238	0.628	2.08	1.351	0.259	1.429	0.747	0.793	0.245	0.208	2.222		4.26	0.154	0.221	0.304	0.44	0.22	1.599			1238	3.851	10.37	3.929	0.31	0.386	0.172	0.206	0.203	0.144	6.976	1.69	5.491	0.262	0.069	0.106	0.14	0.078	0.222
		1239	0.6	2.099	1.297	0.257	1.421	0.819	0.829	0.249	0.208	2.226	1.3	4.179	0.138	0.215	0.304	0.394	0.221	1.625			1239	3.808	10.745	3.749	0.308	0.403	0.175	0.207	0.218	0.141	6.82	1.62	5.76	0.268	0.07	0.106	0.14	0.078	0.263
		1240	0.598	2.166	1.324	0.256	1.397	0.813	0.853	0.21	0.206	2.137	1.01	4.271	0.148	0.232	0.276	0.404	0.192	1.56			1240	3.691	10.138	4.084	0.305	0.396	0.192	0.194	0.211	0.134	7.647	1.61	5.664	0.257	0.067	0.105	0.138	0.078	0.248
		1241	0.629	2.094	1.282	0.26	1.431	0.831	0.83	0.203	0.208	2.158	1.02	4.327	0.162	0.233	0.435	0.386	0.197	1.554			1241	3.449	9.976	4.077	0.302	0.39	0.194	0.197	0.213	0.143	7.894	1.6	5.21	0.251	0.07	0.101	0.132	0.077	0.29
		1242	0.747	2.233	1.611	0.267	1.353	0.857	0.814	0.2	0.209	2.223	2.44	4.504	0.147	0.3	0.384	0.365	0.203	1.81			1242	3.434	9.541	4.128	0.297	0.381	0.184	0.2	0.206	0.139	8.143	1.59	5.336	0.239	0.071	0.103	0.135	0.078	0.246
		1243	0.744	2.034	1.905	0.278	1.367	0.811	0.84	0.206	0.2	2.142	1.12	4.752	0.143	0.324	0.414	0.407	0.189	1.621			1243	3.222	9.271	4.287	0.329	0.376	0.193	0.212	0.211	0.142	7.879	1.66	5.433	0.227	0.073	0.11	0.135	0.077	0.223
		1244	0.903	2.14	1.404	0.28	1.3	0.762	0.856	0.208	0.198	2.09	1.1	5.149	0.156	0.257	0.519	0.392	0.186	1.675			1244	3.384	8.617	4.287	0.324	0.372	0.211	0.214	0.213	0.139	7.326	1.7	5.621	0.232	0.075	0.109	0.139	0.076	0.255
		1245	1.43	2.282	1.211	0.277	1.323	0.861	0.871	0.204	0.195	2.02	1.18	5.99	0.156	0.312	0.544	0.413	0.188	1.819			1245	3.334	9.107	4.371	0.31	0.406	0.199	0.21	0.211	0.142	7.874	1.61	6.299	0.271	0.077	0.107	0.129	0.077	0.248
		1246	1.362	2.055	1.31	0.258	1.378	0.807	0.849	0.181	0.197	1.964	1.14	5.857	0.138	0.314	0.56	0.395	0.181	1.537			1246	3.261	9.155	4.501	0.297	0.419	0.195	0.215	0.212	0.138	7.035	1.65	7.69	0.305	0.087	0.106	0.135	0.079	0.262
		1247	1.646	2.078	1.457	0.267	1.376	0.815	0.816	0.191	0.199	2.17	1.16	5.479	0.132	0.298	0.547	0.403	0.176	1.565			1247	3.125	8.768	4.351	0.34	0.406	0.197	0.225	0.219	0.131	6.596	1.74	6.053	0.267	0.089	0.107	0.135	0.077	0.228
		1248	1.446	2.081	1.606	0.254	1.32	0.757	0.779	0.206	0.201	2.073	1.22	5.532	0.156	0.249	0.454	0.476	0.173	1.682			1248	2.93	9.169	4.268	0.334	0.462	0.205	0.221	0.218	0.14	6.582	1.8	5.589	0.24	0.088	0.106	0.146	0.078	0.216
		1249	0.795	1.983	1.404	0.256	1.375	0.845	0.833	0.23	0.198	2.039	1.26	6.046	0.169	0.261	0.464	0.397	0.189	1.685			1249	2.784	9.3	4.25	0.3	0.418	0.209	0.209	0.217	0.135	6.507	1.75	5.343	0.24	0.079	0.105	0.15	0.079	0.23
		1250	0.589	1.998	1.42	0.251	1.401	0.803	0.84	0.246	0.203	2.026	1.33	5.939	0.153	0.243	0.565	0.409	0.177	1.671			1250	2.887	10.286	4.732	0.296	0.422	0.208	0.216	0.215	0.131	6.805	1.65	5.466	0.254	0.081	0.105	0.139	0.079	0.254
		1251	0.576	2.064	1.339	0.25	1.327	0.767	0.82	0.231	0.207	2.109	1.3	5.826	0.148	0.274	0.454	0.428	0.16	1.555			1251	2.817	9.986	4.744	0.304	0.396	0.19	0.219	0.208	0.134	6.886	1.85	5.352	0.261	0.085	0.107	0.137	0.078	0.224
		1252	0.493	1.941	1.423	0.247	1.282	0.713	0.802	0.228	0.206	2.121	1.33	5.986	0.154	0.27	0.392	0.409	0.17	1.653			1252	3.156	9.34	4.1	0.295	0.402	0.205	0.216	0.216	0.134	7.141	1.78	5.219	0.289	0.086	0.104	0.136	0.079	0.244
		1253	0.561	1.951	1.333	0.25	1.295	0.831	0.786	0.301	0.204	2.115	1.37	6.284	0.148	0.208	0.457	0.397	0.17	1.695			1253	3.3	9.189	4.047	0.292	0.408	0.202	0.213	0.226	0.133	7.238	1.7	5.523	0.242	0.083	0.106	0.134	0.079	0.255
		1254	0.598	1.976	1.405	0.249	1.301	0.754	0.775	0.224	0.206	2.1	1.4	6.493	0.128	0.202	0.496	0.45	0.164	1.781			1254	3.075	9.589	4.075	0.301	0.372	0.196	0.218	0.22	0.141	6.955	1.73	5.707	0.243	0.08	0.109	0.136	0.08	0.225
		1255	0.6	1.931	1.452	0.248	1.35	0.758	0.809	0.216	0.212	2.191	1.49	6.25	0.151	0.207	0.608	0.398	0.166	1.507			1255	3.16	9.028	3.88	0.308	0.393	0.182	0.224	0.21	0.139	7.601	1.63	5.444	0.36	0.079	0.107	0.132	0.079	0.27
		1256	0.845	1.88	1.571	0.259	1.326	0.736	0.791	0.206	0.214	2.157	1.47	6.303	0.162	0.185	0.744	0.429	0.173	1.735			1256	3.214	8.744	3.791	0.315	0.356	0.203	0.227	0.21	0.136	7.66	1.52	5.543	0.279	0.079	0.104	0.134	0.08	0.25
		1257	0.93	1.982	1.145	0.252	1.302	0.815	0.802	0.245	0.213	2.169	2.05	5.676	0.153	0.31	0.536	0.439	0.166	1.633			1257	3.328	8.89	3.932	0.306	0.391	0.198	0.225	0.225	0.13	7.664	1.67	5.687	0.24	0.076	0.106	0.133	0.079	0.247
		1258	0.543	1.936	1.838	0.251	1.299	0.739	0.789	0.4	0.214	2.208	1.86	5.584	0.146	0.284	0.447	0.427	0.187	2.015			1258	3.007	9.528	4.457	0.291	0.404	0.202	0.23	0.221	0.136	7.787	1.69	5.031	0.243	0.076	0.107	0.142	0.079	0.26
		1259	0.582	1.897	2.826	0.238	1.243	0.731	0.801	0.701	0.21	2.143	1.59	5.435	0.155	0.491	0.469	0.439	0.304	1.694			1259	2.93	9.641	4.229	0.287	0.377	0.2	0.222	0.207	0.137	6.997	1.79	4.954	0.249	0.072	0.107	0.14	0.077	0.257
		1260	0.537	1.885	2.422	0.251	1.29	0.754	0.828	0.518	0.208	2.16	1.56	5.327	0.152	0.423	0.316	0.421	0.22	1.586			1260	3.253	8.964	4.295	0.293	0.411	0.207	0.223	0.212	0.133	7.365	1.85	4.884	0.253	0.071	0.109	0.138	0.077	0.291
		1261	0.532	1.812	1.47	0.264	1.342	0.808	0.875	0.41	0.209	2.196	1.58	5.236	0.146	0.492	0.488	0.444	0.201	1.853			1261	2.984	9.687	4.4	0.283	0.396	0.209	0.218	0.225	0.135	7.354	1.8	4.891	0.26	0.068	0.108	0.141	0.078	0.244
		1262	0.549	1.903	1.509	0.257	1.301	0.751	0.843	0.281	0.196	2.293	1.5	5.291	0.16	0.242	0.489	0.452	0.195	1.787			1262	3.109	10.598	4.397	0.283	0.402	0.206	0.23	0.215	0.131	7.576	1.69	5.099	0.241	0.067	0.112	0.135	0.08	0.253
		1263	0.5	1.808	1.172	0.238	1.311	0.724	0.831	0.22	0.192	2.416	1.44	5.257	0.163	0.213	0.437	0.403	0.193	1.99			1263	3.278	9.669	4.085	0.308	0.438	0.188	0.227	0.207	0.134	7.851	1.6	5.074	0.285	0.067	0.115	0.131	0.078	0.255
		1264	0.566	1.926	1.22	0.244	1.291	0.758	0.825	0.194	0.195	2.42	1.36	5.305	0.153	0.39	0.449	0.474	0.196	1.649			1264	3.286	9.528	4.359	0.295	0.397	0.192	0.223	0.214	0.132	7.282	1.62	5.15	0.299	0.066	0.115	0.132	0.078	0.23
		1265	0.534	1.991	1.34	0.246	1.285	0.823	0.865	0.202	0.194	2.356	1.36	5.426	0.141	0.201	0.385	0.426	0.219	1.826			1265	2.959	9.917	4.409	0.272	0.403	0.196	0.224	0.22	0.129	6.796	1.66	4.992	0.281	0.064	0.114	0.135	0.079	0.225
		1266	0.553	2.082	1.416	0.253	1.374	0.767	0.869	0.211	0.194	2.267	1.41	5.336	0.137	0.235	0.544	0.437	0.204	1.837			1266	2.773	10.541	4.504	0.262	0.426	0.193	0.223	0.211	0.127	7.194	1.94	5.078	0.273	0.062	0.109	0.142	0.078	0.253
		1267	0.616	1.841	1.358	0.246	1.381	0.716	0.881	0.23	0.191	2.348	1.37	5.443	0.152	0.263	0.528	0.41	0.202	1.861			1267	3.033	10.048	4.535	0.29	0.376	0.179	0.211	0.21	0.13	6.923	1.72	5.233	0.267	0.072	0.107	0.149	0.08	0.283
		1268	0.72	1.838	2.125	0.241	1.341	0.753	0.873	0.213	0.193	1.915	1.28	5.516	0.145	0.555	0.314	0.392	0.218	1.509			1268	3.1	10.344	4.725	0.29	0.415	0.198	0.217	0.218	0.13	6.715	1.6	5.312	0.268	0.064	0.103	0.141	0.078	0.293
		1269	0.885	1.98	1.581	0.246	1.255	0.807	0.856	0.215	0.188	1.947	1.31	5.417	0.149	0.394	0.327	0.452	0.208	1.666			1269	3.158	9.836	4.959	0.273	0.397	0.198	0.216	0.22	0.133	7.004	1.57	5.228	0.255	0.068	0.104	0.154	0.079	0.285
		1270	0.758	1.982	1.721	0.261	1.244	0.735	0.825	0.173	0.186	1.952	1.27	5.488	0.174	0.367	0.344	0.411	0.216	1.863			1270	3.194	9.463	4.916	0.267	0.421	0.186	0.216	0.217	0.128	6.617	1.54	5.236	0.253	0.061	0.107	0.158	0.079	0.316
		1271	1.813	2.091	2.261	0.255	1.308	0.7	0.834	0.241	0.184	1.919	1.26	5.511	0.167	0.296	0.505	0.457	0.222	1.745			1271	2.852	10.037	4.475	0.28	0.566	0.177	0.209	0.217	0.126	6.636	1.56	5.009	0.249	0.06	0.108	0.145	0.079	0.282
		1272	5.029	2.024	1.11	0.24	1.35	0.741	0.835	0.235	0.193	2.018	1.27	5.298	0.145	0.259	0.523	0.412	0.214	1.765			1272	3.528	10.482	4.444	0.288	0.54	0.181	0.213	0.228	0.126	6.487	1.69	4.936	0.253	0.061	0.106	0.144	0.08	0.336
		1273	2.998	1.95	1.003	0.236	1.281	0.812	0.837	0.206	0.197	1.832	1.14	5.337	0.145	0.232	0.428	0.437	0.214	1.786			1273	4.633	10.957	4.71	0.289	0.428	0.191	0.209	0.233	0.126	6.742	1.72	5.15	0.243	0.062	0.106	0.135	0.079	0.316
		1274	4.517	2.023	0.99	0.245	1.216	0.749	0.819	0.209	0.198	1.811	1.21	5.303	0.149	0.23	0.426	0.433	0.224	1.7			1274	4.269	10.722	4.284	0.28	0.428	0.183	0.208	0.216	0.12	7.098	1.79	5.034	0.263	0.062	0.108	0.138	0.079	0.283
		1275	10.112	2.041	1.038	0.246	1.219	0.707	0.825	0.204	0.206	2.335	1.16	5.304	0.16	0.208	0.431	0.419	0.213	1.926			1275	3.797	10.679	4.516	0.305	0.391	0.178	0.205	0.213	0.122	7.146	1.72	5.147	0.272	0.061	0.111	0.136	0.077	0.33
		1276	7.534	1.963	1.1	0.26	1.318	0.727	0.837	0.193	0.209	1.84	1.07	5.287	0.15	0.26	0.38	0.504	0.232	2.074			1276	4.043	10.144	4.78	0.308	0.392	0.185	0.2	0.215	0.122	7.493	1.64	4.872	0.251	0.061	0.109	0.138	0.075	0.328
		1277	6.412	2.015	1.065	0.257	1.305	0.805	0.859	0.182	0.206	1.829	1.07	5.245	0.147	0.345	0.48	0.443	0.23	1.593			1277	3.854	10.279	5.097	0.299	0.394	0.186	0.2	0.226	0.122	7.883	1.66	4.68	0.34	0.061	0.111	0.134	0.078	0.35
		1278	3.576	2.183	1.147	0.241	1.242	0.796	0.863	0.225	0.211	2.059	0.99	5.019	0.157	0.281	0.453	0.468	0.22	1.894			1278	3.932	10.253	4.587	0.29	0.381	0.182	0.199	0.21	0.12	8.146	1.67	5.091	0.293	0.061	0.115	0.135	0.08	0.32
		1279	4.708	2.047	1.115	0.245	1.19	0.74	0.834	0.236	0.214	2.034	1.03	5.22	0.149	0.283	0.357	0.467	0.23	1.867			1279	3.774	10.188	4.774	0.327	0.386	0.185	0.194	0.202	0.12	8.198	1.67	5.041	0.259	0.062	0.12	0.139	0.078	0.292
		1280	5.494	1.942	1.148	0.241	1.23	0.712	0.815	0.195	0.211	1.921	1.04	5.119	0.128	0.29	0.328	0.448	0.22	1.749			1280	3.896	10.33	4.766	0.296	0.419	0.176	0.19	0.208	0.119	7.865	1.57	5.224	0.253	0.062	0.121	0.139	0.08	0.303
		1281	1.21	1.836	1.392	0.256	1.303	0.753	0.869	0.194	0.208	1.989	0.96	5.328	0.165	0.262	0.34	0.425	0.204	1.805			1281	3.714	9.108	4.464	0.289	0.506	0.186	0.189	0.216	0.122	7.383	1.76	5.108	0.259	0.062	0.119	0.146	0.081	0.323
		1282	0.796	1.872	1.039	0.253	1.287	0.799	0.879	0.193	0.211	1.974	1.03	5.195	0.146	0.262	0.548	0.406	0.222	1.812			1282	3.738	8.942	4.583	0.289	0.437	0.183	0.191	0.208	0.12	7.436	1.7	4.928	0.272	0.063	0.12	0.149	0.079	0.306
		1283	1.231	1.944	1.182	0.313	1.198	0.738	0.902	0.181	0.206	2.11	0.92	5.171	0.165	0.281	0.256	0.455	0.22	1.592			1283	4.004	9.541	5.008	0.314	0.406	0.178	0.195	0.208	0.119	7.355	1.65	4.656	0.267	0.061	0.124	0.144	0.078	0.3
		1284	1.528	1.733	1.259	0.388	1.177	0.691	0.905	0.213	0.201	2.101	1.01	5.226	0.147	0.271	0.288	0.498	0.208	1.804			1284	3.985	10.353	4.821	0.295	0.418	0.177	0.189	0.208	0.117	7.358	1.64	4.793	0.276	0.062	0.118	0.152	0.079	0.322
		1285	0.744	1.852	1.086	0.471	1.22	0.771	0.908	0.219	0.204	1.954	0.92	5.452	0.141	0.211	0.337	0.518	0.203	1.648			1285	3.836	10.003	4.482	0.271	0.391	0.189	0.195	0.21	0.119	8.255	1.59	5.005	0.264	0.062	0.116	0.135	0.08	0.28
		1286	0.804	1.824	1.33	0.355	1.269	0.757	0.888	0.224	0.204	1.957	0.93	5.42	0.139	0.203	0.768	0.452	0.209	1.796			1286	3.764	9.381	4.656	0.286	0.392	0.191	0.198	0.203	0.114	8.747	1.67	4.876	0.27	0.061	0.121	0.137	0.077	0.275
		1287	0.755	1.888	1.213	0.272	1.188	0.754	0.887	0.193	0.207	2.162	0.94	5.511	0.144	0.235	0.41	0.479	0.199	1.51			1287	3.86	9.902	4.548	0.305	0.441	0.18	0.191	0.202	0.118	9.26	1.69	4.777	0.32	0.061	0.126	0.129	0.079	0.301
		1288	0.808	1.786	1.167	0.256	1.182	0.673	0.926	0.209	0.201	2.15	0.97	5.791	0.155	0.214	0.356	0.479	0.201	1.821			1288	3.872	9.781	4.3	0.277	0.485	0.175	0.187	0.206	0.119	8.674	1.75	4.9	0.31	0.061	0.129	0.132	0.08	0.269
		1289	0.677	1.778	1.905	0.219	1.18	0.741	0.908	0.206	0.205	2.079	0.91	5.781	0.17	0.177	0.339	0.411	0.213	1.67			1289	3.776	9.631	5.047	0.275	0.456	0.188	0.2	0.21	0.116	8.394	1.81	5.083	0.308	0.062	0.129	0.139	0.079	0.318
		1290	0.731	2.14	1.874	0.222	1.219	0.772	0.89	0.2	0.211	1.97	0.94	5.823	0.144	0.211	0.272	0.406	0.205	1.655			1290	3.603	9.65	5.475	0.285	0.426	0.195	0.196	0.221	0.116	7.738	1.79	5.304	0.279	0.066	0.131	0.144	0.078	0.281
		1291	0.704	2.001	1.496	0.226	1.297	0.749	0.816	0.249	0.207	1.975	0.94	5.806	0.138	0.241	0.241	0.373	0.201	1.978			1291	3.771	10.322	5.086	0.3	0.443	0.186	0.194	0.22	0.116	7.606	1.69	5.342	0.274	0.062	0.128	0.144	0.078	0.234
		1292	0.853	1.972	1.255	0.231	1.302	0.712	0.842	0.228	0.199	2.011	0.87	5.519	0.144	0.254	0.247	0.334	0.197	1.918			1292	3.986	10.15	5.077	0.287	0.433	0.187	0.2	0.222	0.117	8.129	1.63	5.133	0.27	0.062	0.127	0.146	0.08	0.286
		1293	0.797	2.221	1.451	0.229	1.315	0.761	0.865	0.206	0.204	1.975	0.9	5.477	0.147	0.201	0.229	0.374	0.211	1.603			1293	3.836	10.125	4.627	0.274	0.433	0.19	0.201	0.219	0.121	8.128	1.62	5.507	0.273	0.063	0.128	0.155	0.078	0.262
		1294	0.765	2.213	1.413	0.223	1.332	0.787	0.866	0.188	0.199	1.935	0.86	5.665	0.14	0.224	0.205	0.409	0.204	2.767			1294	3.655	10.455	4.636	0.278	0.448	0.199	0.206	0.223	0.119	8.049	1.63	5.293	0.269	0.065	0.131	0.154	0.078	0.231
		1295	0.78	2.372	1.441	0.226	1.247	0.768	0.894	0.225	0.203	1.935	0.86	5.596	0.149	0.189	0.215	0.396	0.212	1.765			1295	3.542	10.502	4.891	0.304	0.447	0.197	0.207	0.227	0.117	8.251	1.68	5.345	0.265	0.065	0.129	0.157	0.078	0.234
		1296	0.841	2.368	1.248	0.221	1.229	0.752	0.825	0.214	0.205	1.881	1.11	5.418	0.165	0.189	0.205	0.462	0.221	1.694			1296	3.465	10.274	4.822	0.296	0.487	0.192	0.205	0.228	0.117	8.097	2.01	5.571	0.269	0.073	0.124	0.146	0.077	0.28
		1297	0.82	2.343	1.434	0.225	1.21	0.746	0.792	0.224	0.205	1.925	0.88	5.75	0.162	0.208	0.207	0.39	0.21	1.831			1297	3.548	10.251	4.654	0.291	0.449	0.194	0.207	0.227	0.118	7.742	1.72	5.7	0.272	0.067	0.122	0.142	0.077	0.269
		1298	0.757	2.478	1.105	0.239	1.295	0.843	0.856	0.225	0.199	1.882	0.89	5.64	0.15	0.219	0.228	0.488	0.208	1.888			1298	3.517	9.627	4.593	0.285	0.442	0.204	0.208	0.216	0.121	7.876	1.72	5.521	0.269	0.071	0.123	0.136	0.078	0.247
		1299	0.855	2.421	1.335	0.238	1.27	0.8	0.905	0.207	0.198	1.932	0.87	5.403	0.16	0.203	0.266	0.45	0.225	1.68			1299	3.379	9.276	4.61	0.317	0.407	0.195	0.209	0.226	0.122	8.301	1.71	5.385	0.308	0.07	0.122	0.132	0.078	0.238
		1300	0.725	2.471	1.499	0.231	1.225	0.74	0.86	0.227	0.19	2.044	0.91	5.493	0.171	0.196	0.292	0.479	0.223	1.951			1300	3.289	10.127	4.505	0.319	0.417	0.2	0.215	0.233	0.123	8.574	1.68	5.385	0.269	0.074	0.12	0.128	0.079	0.229
		1301	0.762	2.429	1.297	0.221	1.235	0.784	0.83	0.245	0.194	1.953	0.92	5.418	0.189	0.204	0.292	0.459	0.216	1.636			1301	3.189	10.129	4.307	0.301	0.415	0.192	0.213	0.222	0.121	7.906	1.66	5.45	0.262	0.076	0.126	0.126	0.076	0.24
		1302	0.906	2.548	1.32	0.215	1.164	0.852	0.82	0.214	0.192	1.982	0.88	5.336	0.148	0.223	0.295	0.391	0.234	1.851			1302	3.305	10.26	4.023	0.302	0.425	0.205	0.218	0.22	0.121	8.592	1.52	5.45	0.278	0.066	0.127	0.131	0.078	0.21
		1303	0.722	2.223	1.279	0.227	1.246	0.791	0.822	0.249	0.201	2.043	0.89	5.479	0.157	0.212	0.287	0.428	0.236	1.6			1303	3.247	9.525	4.843	0.333	0.5	0.199	0.215	0.221	0.121	8.624	1.55	5.62	0.265	0.066	0.128	0.133	0.076	0.216
		1304	0.769	2.268	1.403	0.234	1.277	0.734	0.839	0.233	0.203	2.045	0.93	5.485	0.182	0.216	0.309	0.425	0.222	1.423			1304	3.223	8.705	4.635	0.298	0.492	0.195	0.214	0.225	0.126	8.686	1.7	5.522	0.252	0.068	0.125	0.129	0.077	0.215
		1305	0.793	2.404	1.279	0.235	1.201	0.797	0.818	0.213	0.2	2.051	0.91	5.392	0.149	0.219	0.312	0.423	0.236	1.545			1305	3.13	9.427	4.45	0.279	0.47	0.182	0.211	0.226	0.122	7.899	1.76	5.179	0.256	0.067	0.122	0.129	0.077	0.203
		1306	0.64	2.174	6.671	0.226	1.154	0.86	0.816	0.219	0.195	2.011	0.92	5.515	0.138	0.228	0.324	0.456	0.253	1.395			1306	2.936	9.141	4.162	0.276	0.439	0.198	0.222	0.214	0.126	7.141	1.77	5.517	0.257	0.067	0.121	0.13	0.078	0.239
		1307	0.778	2.269	5.178	0.234	1.132	0.834	0.801	0.193	0.2	2.071	0.95	5.494	0.141	0.229	0.339	0.446	0.234	1.771			1307	2.789	9.155	4.293	0.309	0.455	0.195	0.215	0.219	0.127	7.945	1.74	5.274	0.252	0.068	0.122	0.129	0.078	0.218
		1308	0.663	1.965	2.53	0.226	1.214	0.737	0.766	0.244	0.199	2.242	0.9	5.449	0.162	0.214	0.348	0.534	0.25	1.669			1308	3.28	9.763	4.888	0.277	0.441	0.194	0.209	0.225	0.126	7.783	1.65	5.796	0.255	0.068	0.127	0.132	0.077	0.21
		1309	1.227	2.303	2.854	0.234	1.181	0.821	0.781	0.227	0.197	2.086	0.93	5.578	0.147	0.217	0.35	0.512	0.251	1.666			1309	3.357	10.317	4.711	0.278	0.44	0.184	0.217	0.234	0.125	7.524	1.62	5.916	0.354	0.069	0.126	0.131	0.079	0.189
		1310	6.594	2.577	2.952	0.232	1.131	0.842	0.826	0.2	0.204	2.182	0.95	5.441	0.144	0.209	0.35	0.485	0.272	1.92			1310	3.163	10.16	4.233	0.292	0.475	0.198	0.217	0.22	0.12	7.67	1.59	5.724	0.292	0.069	0.123	0.134	0.077	0.239
		1311	16.388	2.09	3.799	0.252	1.087	0.844	0.82	0.19	0.2	2.114	1.02	5.576	0.165	0.212	0.343	0.436	0.257	1.591			1311	3.429	9.959	4.013	0.309	0.498	0.189	0.216	0.22	0.117	7.706	1.74	5.803	0.264	0.069	0.12	0.141	0.076	0.225
		1312	3.711	1.933	2.602	0.219	1.164	0.746	0.804	0.21	0.202	2.101	0.92	5.586	0.16	0.202	0.342	0.4	0.243	1.71			1312	3.656	9.777	4.55	0.3	0.49	0.188	0.213	0.227	0.117	8.219	1.65	5.776	0.262	0.067	0.121	0.128	0.076	0.243
		1313	3.921	2.083	3.891	0.217	1.161	0.811	0.771	0.199	0.197	2.056	0.9	5.447	0.143	0.191	0.353	0.424	0.255	1.792			1313	4.032	10.709	4.629	0.298	0.433	0.185	0.211	0.226	0.117	8.067	1.64	5.941	0.267	0.072	0.127	0.126	0.078	0.237
		1314	3.357	1.995	1.31	0.218	1.162	0.83	0.8	0.238	0.208	2.086	0.95	5.52	0.153	0.211	0.347	0.462	0.255	1.684			1314	4.102	10.65	4.685	0.297	0.44	0.191	0.212	0.222	0.116	7.136	1.66	5.634	0.265	0.071	0.127	0.128	0.075	0.21
		1315	2.434	2.112	1.209	0.229	1.104	0.827	0.808	0.242	0.197	2.065	0.95	5.328	0.176	0.215	0.325	0.39	0.25	1.416			1315	3.7	10.101	4.648	0.306	0.423	0.192	0.21	0.234	0.119	7.511	1.71	5.479	0.269	0.071	0.121	0.132	0.076	0.249
		1316	3.298	2.069	1.273	0.244	1.105	0.723	0.807	0.216	0.197	2.086	0.99	5.345	0.154	0.201	0.298	0.429	0.233	1.73			1316	3.783	9.596	4.48	0.298	0.413	0.182	0.215	0.224	0.121	7.536	1.63	5.482	0.276	0.068	0.113	0.132	0.075	0.213
		1317	3.798	1.959	1.425	0.241	1.171	0.819	0.789	0.2	0.193	2.123	1	5.537	0.155	0.197	0.305	0.405	0.24	1.597			1317	3.826	9.869	4.483	0.301	0.449	0.195	0.208	0.225	0.124	7.913	1.63	5.48	0.293	0.067	0.117	0.135	0.076	0.231
		1318	4.795	2.06	1.169	0.221	1.157	0.814	0.787	0.215	0.202	2.079	0.96	5.253	0.164	0.21	0.62	0.399	0.236	1.578			1318	3.976	10.138	4.405	0.321	0.497	0.194	0.212	0.231	0.122	7.905	1.69	5.576	0.426	0.069	0.122	0.133	0.076	0.224
		1319	5.61	1.963	1.14	0.214	1.127	0.76	0.876	0.226	0.197	2.087	0.97	5.414	0.175	0.213	0.489	0.42	0.233	1.53			1319	4.42	9.367	4.421	0.299	0.466	0.191	0.205	0.217	0.122	7.783	1.76	5.892	0.307	0.067	0.122	0.132	0.075	0.204
		1320	6.033	1.909	1.35	0.221	1.061	0.755	0.831	0.244	0.197	2.137	0.97	5.404	0.168	0.189	0.42	0.391	0.234	1.668			1320	4.555	9.525	4.422	0.291	0.407	0.183	0.202	0.247	0.119	8.57	1.74	5.816	0.278	0.066	0.116	0.136	0.075	0.259
		1321	3.296	2.104	1.35	0.23	1.095	0.829	0.864	0.235	0.199	2.12	1.06	5.225	0.149	0.197	0.365	0.435	0.23	1.659			1321	6.107	9.177	4.74	0.266	0.426	0.201	0.203	0.225	0.122	8.18	1.75	5.611	0.286	0.066	0.122	0.149	0.077	0.201
		1322	4.949	2.068	1.165	0.228	1.142	0.806	0.847	0.216	0.194	2.122	0.97	5.171	0.153	0.196	0.342	0.525	0.221	1.924			1322	7.683	9.001	4.5	0.274	0.407	0.203	0.203	0.221	0.123	7.374	1.65	5.558	0.277	0.065	0.12	0.147	0.076	0.215
		1323	2.065	1.89	1.328	0.217	1.133	0.763	0.846	0.201	0.198	2.099	0.91	5.064	0.306	0.208	0.297	0.443	0.23	1.524			1323	9.009	9.519	4.391	0.286	0.436	0.201	0.202	0.218	0.124	7.245	1.59	5.332	0.296	0.065	0.117	0.156	0.076	0.198
		1324	2.653	1.844	1.446	0.214	1.112	0.718	0.887	0.233	0.196	2.141	0.97	5.121	0.277	0.191	0.348	0.506	0.228	1.726			1324	6.063	9.007	4.441	0.275	0.545	0.198	0.2	0.225	0.125	7.503	1.62	5.154	0.278	0.064	0.118	0.161	0.078	0.226
		1325	2.977	1.897	1.131	0.216	1.078	0.828	0.893	0.236	0.194	2.093	0.97	4.964	0.251	0.19	0.497	0.451	0.22	1.454			1325	5.324	9.797	4.377	0.262	0.478	0.218	0.2	0.235	0.128	7.943	1.66	5.257	0.455	0.062	0.115	0.164	0.078	0.223
		1326	3.047	1.93	1.261	0.214	1.148	0.788	0.928	0.214	0.197	2.066	0.97	4.93	0.224	0.199	0.483	0.49	0.224	1.664			1326	4.804	10.135	4.359	0.294	0.412	0.216	0.197	0.223	0.119	8.126	1.81	5.221	0.301	0.063	0.114	0.155	0.077	0.23
		1327	1.984	1.838	1.389	0.229	1.193	0.779	0.906	0.194	0.198	2.12	1.06	4.889	0.33	0.202	0.34	0.437	0.22	1.362			1327	4.239	9.381	4.645	0.289	0.393	0.216	0.191	0.213	0.125	8.109	1.75	5.403	0.316	0.061	0.109	0.16	0.077	0.193
		1328	3.625	1.806	1.233	0.223	1.17	0.721	0.913	0.221	0.196	2.249	0.95	4.968	0.293	0.19	0.334	0.468	0.207	1.612			1328	4.325	8.945	4.854	0.285	0.376	0.203	0.191	0.219	0.127	7.902	1.51	5.828	0.264	0.061	0.115	0.165	0.076	0.257
		1329	5.544	1.883	1.246	0.224	1.125	0.81	0.913	0.253	0.197	2.131	0.92	5.191	0.179	0.185	0.37	0.458	0.233	1.364			1329	4.298	8.803	4.857	0.302	0.394	0.212	0.2	0.227	0.127	7.645	1.49	5.45	0.282	0.061	0.115	0.17	0.078	0.277
		1330	7.154	1.9	1.564	0.419	1.158	0.769	0.897	0.202	0.203	2.132	0.97	4.963	0.181	0.2	0.408	0.44	0.231	1.254			1330	4.604	9.301	4.962	0.311	0.376	0.228	0.192	0.215	0.126	7.582	1.62	5.485	0.266	0.061	0.117	0.166	0.079	0.22
		1331	2.354	1.805	1.346	0.255	1.136	0.773	0.87	0.181	0.205	2.044	0.97	4.967	0.182	0.213	0.494	0.417	0.213	1.345			1331	4.398	9.388	4.928	0.29	0.396	0.22	0.196	0.202	0.13	8.592	1.67	5.493	0.254	0.06	0.115	0.144	0.078	0.252
		1332	1.197	1.966	1.578	0.243	1.232	0.703	0.841	0.196	0.197	2.187	0.97	5.062	0.162	0.211	0.384	0.376	0.217	1.537			1332	4.162	9.536	4.793	0.3	0.5	0.215	0.191	0.214	0.134	8.642	1.66	5.316	0.255	0.059	0.114	0.144	0.077	0.26
		1333	1.103	1.991	3.505	0.235	1.195	0.803	0.821	0.213	0.199	2.174	0.97	4.951	0.176	0.217	0.407	0.387	0.226	1.53			1333	4.112	10.147	4.759	0.306	0.539	0.205	0.191	0.216	0.132	8.192	1.63	5.513	0.261	0.06	0.116	0.14	0.078	0.242
		1334	0.838	1.936	1.698	0.447	1.144	0.802	0.867	0.218	0.199	2.228	0.96	4.78	0.171	0.22	0.391	0.422	0.218	1.783			1334	3.641	9.612	4.736	0.288	0.474	0.222	0.191	0.212	0.133	7.669	1.61	5.547	0.265	0.059	0.115	0.138	0.078	0.302
		1335	0.525	2.031	1.243	0.246	1.153	0.722	0.849	0.182	0.202	2.078	0.92	4.992	0.156	0.237	0.381	0.42	0.214	1.717			1335	3.854	9.332	4.968	0.276	0.471	0.218	0.19	0.207	0.136	7.641	1.59	5.66	0.246	0.059	0.126	0.147	0.075	0.286
		1336	0.481	1.927	1.309	0.324	1.162	0.724	0.858	0.207	0.198	2.156	0.92	4.912	0.165	0.238	0.5	0.424	0.22	1.705			1336	3.824	8.913	4.428	0.287	0.417	0.213	0.19	0.206	0.133	7.93	1.61	5.376	0.245	0.058	0.124	0.138	0.075	0.293
		1337	0.376	2.138	1.072	0.392	1.219	0.751	0.866	0.259	0.188	2.241	0.93	5.007	0.178	0.236	0.492	0.464	0.227	1.805			1337	3.965	9.068	4.54	0.294	0.408	0.197	0.192	0.213	0.133	7.419	1.7	5.313	0.254	0.057	0.121	0.139	0.076	0.284
		1338	0.412	1.996	1.203	0.209	1.25	0.855	0.842	0.223	0.185	2.282	0.97	4.845	0.177	0.245	0.384	0.479	0.221	1.649			1338	4.09	9.521	4.237	0.302	0.443	0.209	0.202	0.208	0.136	6.78	1.67	5.128	0.247	0.058	0.118	0.139	0.074	0.266
		1339	0.393	2.089	1.297	0.194	1.189	0.783	0.841	0.285	0.189	1.879	0.95	4.817	0.162	0.257	0.41	0.427	0.22	2.15			1339	3.785	9.477	4.576	0.292	0.508	0.215	0.199	0.204	0.144	7.144	1.63	5.163	0.246	0.058	0.118	0.143	0.076	0.258
		1340	0.391	2.014	1.212	0.197	1.147	0.716	0.832	0.224	0.184	1.843	0.94	4.764	0.17	0.247	0.442	0.47	0.235	1.828			1340	3.438	9.232	4.221	0.282	0.448	0.207	0.195	0.204	0.137	7.875	1.51	5.252	0.272	0.058	0.111	0.144	0.075	0.262
		1341	0.407	2.292	0.971	0.216	1.143	0.717	0.822	0.21	0.192	1.883	1.03	4.764	0.18	0.228	0.45	0.438	0.232	1.776			1341	3.496	9.713	4.258	0.283	0.42	0.198	0.199	0.221	0.142	8.19	2.1	5.479	0.327	0.058	0.112	0.132	0.076	0.297
		1342	0.391	2.161	1.178	0.225	1.203	0.812	0.825	0.239	0.187	1.868	0.89	4.705	0.167	0.222	0.424	0.497	0.23	1.524			1342	3.782	10.673	4.494	0.283	0.426	0.204	0.201	0.225	0.143	7.965	1.69	5.605	0.254	0.057	0.125	0.125	0.077	0.314
		1343	0.371	2.218	1.108	0.214	1.205	0.817	0.804	0.279	0.187	1.778	0.88	4.799	0.155	0.221	0.42	0.442	0.236	1.683			1343	3.389	10.385	4.588	0.282	0.41	0.21	0.2	0.211	0.142	8.176	1.62	5.699	0.246	0.057	0.128	0.124	0.077	0.287
		1344	0.394	2.29	1.075	0.205	1.164	0.816	0.791	0.236	0.185	1.88	0.92	4.743	0.161	0.213	0.444	0.48	0.236	1.71			1344	3.104	10.508	4.832	0.311	0.47	0.191	0.194	0.203	0.137	7.364	1.65	5.391	0.244	0.059	0.124	0.124	0.076	0.283
		1345	0.416	2.103	1.076	0.21	1.133	0.731	0.811	0.267	0.19	1.868	0.91	4.627	0.179	0.206	0.464	0.42	0.23	1.33			1345	3.351	9.684	4.971	0.335	0.502	0.181	0.187	0.21	0.14	6.829	1.6	5.332	0.254	0.058	0.125	0.127	0.077	0.31
		1346	0.372	2.055	1.033	0.203	1.123	0.803	0.81	0.242	0.181	1.75	0.93	4.875	0.181	0.194	0.504	0.469	0.247	1.74			1346	3.487	9.821	4.709	0.292	0.444	0.192	0.2	0.223	0.138	7.23	1.55	5.312	0.242	0.059	0.124	0.133	0.078	0.276
		1347	0.393	2.094	1.27	0.215	1.158	0.863	0.813	0.316	0.185	1.719	0.86	4.743	0.167	0.201	0.395	0.464	0.244	1.494			1347	3.31	9.268	4.503	0.289	0.41	0.188	0.2	0.214	0.142	6.936	1.64	5.475	0.249	0.06	0.122	0.13	0.078	0.241
		1348	0.525	2.074	1.113	0.224	1.199	0.867	0.793	0.544	0.185	1.693	0.87	4.637	0.154	0.2	0.394	0.453	0.234	1.312			1348	3.253	9.692	4.615	0.286	0.392	0.184	0.185	0.22	0.133	6.954	1.64	5.357	0.244	0.061	0.125	0.131	0.081	0.235
		1349	1.407	2.128	1.118	0.228	1.212	0.876	0.76	0.313	0.183	1.809	0.87	4.779	0.169	0.186	0.429	0.47	0.259	1.889			1349	3.419	9.559	4.363	0.307	0.402	0.174	0.196	0.208	0.136	6.748	1.72	5.32	0.241	0.06	0.122	0.13	0.078	0.237
		1350	0.472	2.12	1.238	0.208	1.219	0.868	0.806	0.226	0.192	1.812	0.89	4.835	0.185	0.204	0.497	0.449	0.242	1.582			1350	3.628	9.541	4.398	0.291	0.402	0.189	0.197	0.224	0.139	7.189	1.68	5.173	0.257	0.061	0.122	0.139	0.079	0.235
		1351	0.535	2.038	1.198	0.214	1.239	0.872	0.809	0.21	0.186	1.779	0.9	4.804	0.166	0.206	0.499	0.477	0.25	1.751			1351	3.53	9.976	4.34	0.292	0.392	0.184	0.191	0.234	0.139	7.383	1.61	5.257	0.582	0.061	0.114	0.142	0.077	0.26
		1352	0.519	1.871	1.351	0.218	1.156	0.824	0.792	0.296	0.184	1.802	0.86	4.98	0.18	0.19	0.375	0.505	0.243	2.062			1352	3.532	9.287	4.358	0.325	0.472	0.192	0.186	0.232	0.135	7.772	1.55	5.333	0.242	0.062	0.118	0.14	0.077	0.247
		1353	0.495	1.975	1.145	0.213	1.082	0.841	0.767	0.236	0.181	1.868	1.07	4.801	0.183	0.184	0.416	0.512	0.234	1.646			1353	3.203	9.201	4.573	0.315	0.489	0.185	0.195	0.234	0.136	7.505	1.88	5.48	0.244	0.062	0.126	0.131	0.078	0.28
		1354	0.411	2.252	1.079	0.23	1.089	0.868	0.761	0.211	0.183	1.937	0.89	5.261	0.17	0.206	0.448	0.543	0.238	1.672			1354	3.329	10.033	4.481	0.314	0.409	0.182	0.197	0.225	0.133	7.741	1.75	5.363	0.24	0.062	0.128	0.135	0.078	0.302
		1355	0.383	2.097	1.149	0.232	1.113	0.922	0.786	0.319	0.183	1.962	0.85	6.35	0.157	0.214	0.523	0.562	0.242	1.877			1355	3.304	11.471	4.412	0.308	0.416	0.188	0.198	0.24	0.131	7.857	1.65	5.623	0.242	0.061	0.121	0.141	0.078	0.298
		1356	0.392	2.148	1.602	0.219	1.161	0.845	0.804	0.217	0.186	1.946	0.84	5.968	0.147	0.213	0.646	0.533	0.222	1.827			1356	3.424	10.35	4.297	0.336	0.391	0.192	0.19	0.232	0.134	8.418	1.7	7.589	0.24	0.063	0.123	0.154	0.078	0.25
		1357	0.366	2.023	1.796	0.21	1.112	0.82	0.811	0.206	0.189	2.107	0.85	5.265	0.164	0.187	0.385	0.529	0.225	1.594			1357	3.335	9.632	4.409	0.323	0.385	0.201	0.209	0.223	0.135	8.595	1.67	6.978	0.242	0.063	0.121	0.147	0.078	0.23
		1358	0.38	1.969	2.29	0.21	1.062	0.815	0.801	0.243	0.192	2.254	0.94	5.065	0.182	0.198	0.411	0.485	0.23	1.542			1358	3.086	9.374	4.447	0.315	0.397	0.199	0.211	0.233	0.137	8.226	1.72	6.377	0.239	0.062	0.121	0.141	0.078	0.259
		1359	0.376	2.021	1.014	0.229	1.065	0.908	0.801	0.226	0.194	2.183	1.44	6.043	0.175	0.193	0.486	0.443	0.212	1.896			1359	3.068	9.44	4.39	0.309	0.451	0.184	0.2	0.233	0.134	8.897	1.7	5.782	0.24	0.062	0.12	0.139	0.076	0.272
		1360	0.554	2.159	0.997	0.226	1.052	0.835	0.822	0.2	0.188	2.173	1.26	5.454	0.147	0.195	0.491	0.432	0.206	1.743			1360	2.809	9.925	4.409	0.35	0.453	0.202	0.204	0.251	0.133	9.099	1.7	5.793	0.318	0.062	0.115	0.136	0.077	0.221
		1361	1.121	2.366	0.896	0.216	1.084	0.828	0.84	0.282	0.195	2.088	1.08	4.914	0.141	0.198	0.412	0.404	0.232	1.763			1361	2.954	9.672	4.22	0.347	0.419	0.206	0.212	0.248	0.134	8.952	1.7	6.14	0.306	0.063	0.117	0.141	0.078	0.225
		1362	0.694	2.393	0.949	0.211	1.101	0.819	0.795	0.202	0.203	2.091	1.02	5.119	0.159	0.245	0.431	0.412	0.202	1.962			1362	3.132	9.637	4.242	0.322	0.394	0.205	0.219	0.247	0.135	8.165	1.73	5.834	0.242	0.061	0.116	0.144	0.077	0.213
		1363	0.591	2.294	1.026	0.208	1.09	0.897	0.77	0.198	0.209	2.083	0.9	5.655	0.172	0.29	0.433	0.442	0.204	1.703			1363	3.084	9.637	4.037	0.319	0.369	0.194	0.218	0.245	0.133	7.973	1.79	5.903	0.247	0.062	0.117	0.135	0.078	0.225
		1364	0.401	2.224	1.243	0.217	1.062	0.861	0.786	0.229	0.208	1.951	0.97	6.346	0.158	0.255	0.498	0.381	0.215	1.661			1364	3.262	9.615	4.364	0.344	0.384	0.209	0.208	0.241	0.133	7.53	1.79	6.371	0.262	0.061	0.117	0.139	0.078	0.226
		1365	0.395	2.145	1.013	0.218	1.056	0.844	0.806	0.24	0.205	2.027	1.09	6.557	0.154	0.245	0.371	0.388	0.198	2.02			1365	3.275	10.494	4.538	0.332	0.385	0.207	0.209	0.245	0.135	7.263	2.26	6.294	0.291	0.061	0.115	0.143	0.079	0.21
		1366	0.435	2.139	1.15	0.214	1.062	0.839	0.841	0.191	0.208	2.01	0.88	6.172	0.162	0.318	0.357	0.367	0.204	1.675			1366	2.954	10.546	4.598	0.318	0.383	0.199	0.215	0.258	0.132	7.6	1.84	5.786	0.312	0.06	0.115	0.146	0.077	0.211
		1367	0.46	2.042	1.2	0.23	1.11	0.893	0.848	0.192	0.207	1.997	0.9	6.384	0.155	0.25	0.426	0.365	0.21	1.57			1367	3.065	9.869	4.484	0.316	0.407	0.204	0.218	0.245	0.13	8.222	1.67	5.694	0.273	0.06	0.111	0.152	0.078	0.218
		1368	0.371	1.955	1.193	0.215	1.115	0.968	0.84	0.199	0.21	1.887	0.84	6.035	0.151	0.331	0.417	0.378	0.198	1.616			1368	3.405	9.913	4.335	0.323	0.42	0.207	0.217	0.236	0.137	7.854	1.64	5.769	0.282	0.061	0.118	0.145	0.076	0.236
		1369	0.44	2.001	1.853	0.201	1.095	0.823	0.829	0.283	0.207	2.093	0.84	5.959	0.167	0.363	0.499	0.412	0.185	1.841			1369	3.749	9.895	4.508	0.308	0.502	0.218	0.209	0.243	0.134	7.44	1.65	5.185	0.294	0.06	0.114	0.146	0.079	0.23
		1370	0.399	1.98	1.147	0.217	1.075	0.803	0.878	0.214	0.209	2.037	0.9	5.793	0.171	0.249	0.343	0.432	0.201	1.614			1370	3.854	9.389	4.671	0.314	0.458	0.202	0.216	0.255	0.135	7.896	1.66	5.255	0.354	0.061	0.113	0.144	0.075	0.248
		1371	2.692	1.894	1.445	0.22	1.033	0.884	0.88	0.207	0.2	2.171	0.9	5.911	0.159	0.273	0.338	0.4	0.181	1.807			1371	4.225	9.601	4.747	0.303	0.406	0.201	0.221	0.252	0.131	7.937	1.68	5.088	0.286	0.061	0.116	0.144	0.077	0.235
		1372	2.638	1.918	1.534	0.208	1.082	0.926	0.871	0.196	0.203	2.157	0.81	5.6	0.144	0.268	0.378	0.438	0.179	1.64			1372	3.783	9.539	4.285	0.337	0.409	0.218	0.213	0.234	0.132	7.861	1.67	5.149	0.269	0.06	0.111	0.136	0.076	0.236
		1373	2.999	2.078	1.286	0.211	1.06	0.842	0.827	0.248	0.205	1.998	0.87	5.446	0.142	0.211	0.467	0.497	0.182	1.693			1373	4.086	9.583	4.416	0.319	0.388	0.211	0.207	0.23	0.13	7.52	1.7	5.066	0.275	0.06	0.109	0.136	0.076	0.27
		1374	3.562	1.928	1.313	0.208	1.034	0.824	0.868	0.202	0.2	2.132	0.83	5.495	0.163	0.187	0.513	0.547	0.19	1.724			1374	4.27	8.973	4.339	0.301	0.404	0.201	0.216	0.245	0.133	7.206	1.59	5.098	0.283	0.063	0.106	0.14	0.076	0.248
		1375	3.31	1.709	1.47	0.213	1.034	0.869	0.886	0.204	0.204	2.23	1.15	5.295	0.176	0.195	0.369	0.53	0.173	1.862			1375	4.572	9.152	4.714	0.305	0.395	0.202	0.212	0.241	0.133	7.639	1.99	5.163	0.279	0.06	0.102	0.146	0.077	0.229
		1376	2.171	1.897	1.282	0.206	1.003	0.921	0.841	0.28	0.209	2.398	0.87	5.291	0.155	0.217	0.449	0.45	0.178	1.762			1376	4.914	9.899	5.154	0.324	0.396	0.211	0.215	0.235	0.128	8.16	1.63	5.315	0.273	0.068	0.105	0.149	0.079	0.215
		1377	1.754	1.989	1.273	0.213	1.028	0.828	0.85	0.267	0.204	2.251	0.87	5.118	0.148	0.192	0.448	0.475	0.19	1.674			1377	4.172	9.725	5.117	0.312	0.398	0.208	0.211	0.224	0.13	7.939	1.62	4.84	0.262	0.066	0.115	0.146	0.076	0.246
		1378	1.291	1.871	1.243	0.27	1.088	0.812	0.831	0.273	0.203	2.193	0.83	4.948	0.153	0.173	0.428	0.487	0.183	1.808			1378	4.613	8.918	5.019	0.291	0.39	0.199	0.219	0.233	0.135	8.069	1.68	4.83	0.265	0.067	0.114	0.149	0.078	0.254
		1379	0.709	1.819	1.198	0.345	1.075	0.839	0.864	0.256	0.197	2.301	0.85	5.044	0.154	0.17	0.403	0.491	0.186	1.88			1379	4.201	8.715	4.409	0.301	0.456	0.205	0.215	0.24	0.134	7.676	1.59	5.182	0.327	0.063	0.112	0.159	0.077	0.285
		1380	0.509	1.866	1.288	0.613	1.068	0.909	0.886	0.241	0.199	2.16	0.81	5.018	0.163	0.172	0.462	0.422	0.211	1.827			1380	4.156	9.327	4.955	0.341	0.462	0.206	0.213	0.229	0.132	7.744	1.57	5.114	0.262	0.059	0.112	0.162	0.078	0.293
		1381	0.503	1.91	1.538	0.373	1.08	0.804	0.893	0.444	0.2	2.274	0.84	5.152	0.16	0.184	0.481	0.444	0.218	1.725			1381	4.34	8.896	5.417	0.325	0.438	0.194	0.21	0.214	0.136	7.469	1.57	5.181	0.262	0.059	0.11	0.139	0.078	0.284
		1382	0.451	1.882	1.193	0.315	1.059	0.783	0.899	0.238	0.197	2.216	0.81	5.249	0.153	0.193	0.407	0.449	0.195	1.796			1382	3.878	9.242	4.774	0.311	0.414	0.191	0.219	0.234	0.131	8.357	1.58	5.144	0.253	0.057	0.107	0.155	0.075	0.287
		1383	0.458	1.98	1.417	0.215	1.043	0.838	0.866	0.249	0.193	2.128	0.94	5.471	0.158	0.165	0.378	0.427	0.218	1.54			1383	3.953	9.227	4.859	0.303	0.396	0.199	0.222	0.228	0.128	7.754	1.63	4.962	0.251	0.059	0.104	0.145	0.076	0.278
		1384	0.423	1.971	1.416	0.245	1.105	0.848	0.892	0.217	0.197	2.127	0.85	5.327	0.148	0.173	0.386	0.407	0.225	1.986			1384	4.151	8.662	4.532	0.303	0.396	0.198	0.214	0.221	0.134	7.114	1.68	4.69	0.246	0.059	0.1	0.151	0.078	0.265
		1385	0.468	2.119	1.228	0.218	1.11	0.735	0.906	0.217	0.198	2.106	0.9	5.4	0.14	0.171	0.519	0.383	0.2	1.765			1385	4.242	8.635	4.636	0.307	0.395	0.188	0.219	0.213	0.133	7.536	1.69	4.657	0.276	0.06	0.104	0.17	0.078	0.246
		1386	0.415	1.983	1.251	0.204	1.085	0.778	0.899	0.195	0.203	1.962	1.18	5.382	0.156	0.195	0.429	0.385	0.216	1.594			1386	4.374	9.469	4.622	0.29	0.386	0.18	0.22	0.213	0.129	7.591	1.61	5.003	0.318	0.058	0.105	0.174	0.076	0.317
		1387	0.952	1.937	1.32	0.201	1.055	0.841	0.886	0.261	0.2	2.042	1.6	5.389	0.169	0.195	0.352	0.376	0.24	1.847			1387	3.783	9.049	4.501	0.306	0.452	0.192	0.216	0.228	0.134	7.495	1.75	5.167	0.286	0.058	0.103	0.143	0.077	0.318
		1388	1.098	1.988	1.317	0.208	1.049	0.836	0.84	0.233	0.203	1.939	1.1	5.436	0.152	0.182	0.408	0.389	0.213	1.879			1388	4.288	9.095	4.862	0.316	0.452	0.189	0.217	0.219	0.131	7.24	1.96	5.217	0.277	0.06	0.103	0.153	0.078	0.282
		1389	0.607	2.007	1.287	0.222	1.052	0.719	0.875	0.266	0.195	1.959	0.85	5.502	0.143	0.189	0.419	0.394	0.219	1.528			1389	4.524	9.478	4.486	0.298	0.425	0.191	0.218	0.216	0.136	6.997	1.65	5.218	0.269	0.059	0.105	0.156	0.076	0.297
		1390	0.419	2.073	1.448	0.229	1.061	0.8	0.883	0.257	0.199	1.905	0.89	5.091	0.167	0.197	0.508	0.376	0.239	1.95			1390	4.324	8.767	4.526	0.291	0.398	0.174	0.213	0.207	0.128	7.035	1.69	5.01	0.268	0.058	0.102	0.151	0.077	0.247
		1391	0.363	2.001	1.205	0.555	1.102	0.81	0.904	0.21	0.189	1.905	0.84	4.938	0.195	0.202	0.352	0.401	0.219	1.639			1391	4.52	9.402	4.618	0.331	0.438	0.176	0.213	0.227	0.13	7.588	1.72	4.831	0.276	0.059	0.098	0.15	0.078	0.251
		1392	0.367	1.968	1.395	0.45	1.12	0.802	0.872	0.216	0.197	1.84	0.84	4.859	0.189	0.217	0.358	0.52	0.237	1.785			1392	4.19	9.776	4.441	0.332	0.559	0.186	0.199	0.219	0.128	7.44	1.71	4.825	0.261	0.059	0.108	0.145	0.076	0.246
		1393	0.36	1.909	1.519	0.687	1.158	0.703	0.834	0.199	0.2	1.772	0.87	4.712	0.162	0.223	0.355	0.454	0.249	1.657			1393	4.054	10.057	4.545	0.313	0.432	0.184	0.206	0.212	0.116	7.313	1.6	5.114	0.275	0.059	0.101	0.14	0.077	0.262
		1394	0.383	2.027	1.31	0.216	1.159	0.798	0.825	0.261	0.196	1.752	0.81	4.787	0.161	0.213	0.376	0.47	0.232	1.566			1394	3.91	9.779	4.557	0.315	0.398	0.183	0.215	0.211	0.114	7.202	1.56	5.023	0.274	0.059	0.101	0.138	0.077	0.269
		1395	0.33	1.887	1.253	0.218	1.15	0.801	0.869	0.215	0.194	1.624	0.84	4.788	0.25	0.223	0.429	0.493	0.226	1.914			1395	4.059	9.368	4.558	0.332	0.388	0.175	0.206	0.209	0.118	7.352	1.58	5.219	0.23	0.058	0.102	0.132	0.078	0.266
		1396	0.376	1.919	1.295	0.255	1.146	0.802	0.904	0.246	0.186	1.557	0.82	4.822	0.169	0.237	0.399	0.524	0.239	1.856			1396	4.175	9.627	4.982	0.313	0.372	0.2	0.206	0.225	0.124	6.609	1.6	5.613	0.24	0.059	0.099	0.129	0.078	0.249
		1397	0.337	1.917	1.346	0.235	1.114	0.738	0.87	0.204	0.187	1.556	0.84	5.005	0.155	0.25	0.468	0.475	0.229	1.648			1397	3.994	9.506	4.779	0.28	0.441	0.189	0.208	0.215	0.125	6.925	1.68	4.891	0.247	0.059	0.102	0.128	0.079	0.232
		1398	0.466	1.828	1.518	0.198	1.082	0.796	0.841	0.21	0.191	1.666	0.83	5.067	0.149	0.253	0.469	0.542	0.216	1.727			1398	3.95	9.513	4.588	0.307	0.441	0.187	0.201	0.216	0.121	7.161	1.61	4.56	0.31	0.058	0.103	0.12	0.078	0.238
		1399	1.254	1.668	1.517	0.202	1.042	0.837	0.823	0.243	0.187	1.561	0.89	5.15	0.16	0.257	0.635	0.465	0.237	2.022			1399	3.554	8.845	4.417	0.316	0.396	0.18	0.201	0.207	0.122	7.372	1.62	4.89	0.267	0.059	0.106	0.121	0.078	0.274
		1400	0.492	1.799	1.373	0.219	1.057	0.815	0.85	0.2	0.186	1.633	0.84	4.992	0.178	0.238	0.421	0.501	0.233	1.843			1400	3.691	9.208	4.669	0.286	0.358	0.188	0.192	0.223	0.122	6.954	1.51	5.261	0.242	0.059	0.1	0.125	0.078	0.281
		1401	0.417	1.873	1.331	0.218	1.057	0.748	0.87	0.195	0.184	1.814	1.02	5.095	0.179	0.243	0.289	0.484	0.215	1.612			1401	3.956	8.584	4.816	0.291	0.374	0.194	0.196	0.223	0.119	6.912	1.85	5.127	0.258	0.061	0.097	0.133	0.077	0.267
		1402	0.351	1.794	1.291	0.207	1.079	0.784	0.851	0.282	0.189	1.818	1.02	5.131	0.17	0.244	0.461	0.503	0.214	1.734			1402	4.067	9.048	5.034	0.326	0.421	0.189	0.202	0.215	0.121	6.854	1.72	5.003	0.242	0.06	0.1	0.139	0.079	0.242
		1403	0.365	1.832	1.539	0.207	1.047	0.845	0.852	0.239	0.196	1.893	1.01	4.939	0.164	0.233	0.551	0.533	0.235	1.859			1403	3.833	8.853	5.016	0.313	0.461	0.178	0.203	0.216	0.117	7.385	1.59	5.186	0.255	0.06	0.102	0.137	0.078	0.244
		1404	0.328	1.674	1.434	0.208	1.03	0.844	0.834	0.176	0.193	1.987	0.86	4.883	0.167	0.22	0.375	0.5	0.219	1.572			1404	3.642	9.454	4.807	0.289	0.419	0.19	0.197	0.212	0.121	7.329	1.65	5.15	0.243	0.059	0.11	0.142	0.077	0.216
		1405	0.383	1.803	1.168	0.213	1.027	0.806	0.857	0.232	0.2	2.012	0.82	5.163	0.175	0.202	0.36	0.483	0.21	1.545			1405	3.782	9.511	4.839	0.278	0.383	0.192	0.19	0.228	0.119	7.312	1.66	5.084	0.223	0.059	0.1	0.146	0.076	0.224
		1406	0.413	1.878	1.277	0.246	1.052	0.745	0.865	0.223	0.204	2.125	0.82	5.001	0.159	0.201	0.359	0.49	0.218	2.008			1406	3.545	9.347	4.589	0.317	0.387	0.184	0.201	0.224	0.124	7.705	1.66	5.194	0.235	0.061	0.099	0.132	0.076	0.228
		1407	0.393	1.783	1.463	0.212	1.121	0.833	0.878	0.22	0.201	2.131	0.87	4.936	0.154	0.212	0.479	0.408	0.222	1.627			1407	3.648	9.084	4.465	0.311	0.394	0.183	0.2	0.208	0.122	7.945	1.6	5.527	0.237	0.059	0.098	0.13	0.077	0.239
		1408	0.474	1.86	1.32	0.203	1.166	0.871	0.837	0.214	0.2	2.051	0.81	5.304	0.155	0.201	0.52	0.39	0.216	1.757			1408	3.731	9.316	4.604	0.286	0.395	0.18	0.198	0.211	0.121	7.864	1.51	5.269	0.24	0.066	0.1	0.125	0.076	0.262
		1409	0.489	1.876	1.425	0.256	1.13	0.805	0.813	0.203	0.196	2.015	0.81	5.219	0.16	0.187	0.526	0.449	0.237	1.565			1409	3.85	8.672	4.407	0.284	0.458	0.197	0.192	0.225	0.125	8.546	1.55	5.45	0.221	0.064	0.099	0.129	0.076	0.221
		1410	0.78	1.872	1.383	0.212	1.135	0.753	0.845	0.193	0.202	2.062	0.78	5.207	0.156	0.189	0.305	0.404	0.216	1.728			1410	3.912	8.989	4.727	0.313	0.45	0.189	0.202	0.233	0.123	8.285	1.63	5.197	0.345	0.065	0.102	0.135	0.077	0.23
		1411	0.518	1.911	1.274	0.215	1.097	0.853	0.852	0.186	0.2	2.067	0.81	5.328	0.159	0.186	0.367	0.429	0.214	1.717			1411	3.737	8.784	4.462	0.298	0.411	0.187	0.208	0.226	0.121	7.614	1.68	5.338	0.322	0.062	0.098	0.133	0.077	0.237
		1412	0.448	1.942	1.298	0.219	1.051	0.852	0.887	0.232	0.189	2.013	0.82	5.191	0.148	0.198	0.468	0.481	0.227	2.319			1412	3.866	8.966	5.331	0.3	0.393	0.187	0.194	0.228	0.12	7.611	1.64	5.433	0.247	0.057	0.101	0.13	0.078	0.214
		1413	0.343	1.923	1.34	0.209	1.065	0.788	0.826	0.208	0.185	2.042	1.07	5.026	0.158	0.193	0.338	0.54	0.233	1.775			1413	4.317	10.235	5.209	0.321	0.369	0.195	0.193	0.234	0.116	8.106	1.56	5.244	0.247	0.057	0.102	0.131	0.078	0.265
		1414	0.441	1.973	1.307	0.211	0.991	0.776	0.839	0.182	0.186	2.019	0.84	5.068	0.154	0.183	0.263	0.473	0.22	1.846			1414	3.988	10.162	4.829	0.319	0.379	0.19	0.201	0.229	0.12	9.058	1.44	5.522	0.243	0.059	0.102	0.135	0.077	0.222
		1415	1.17	2.15	1.428	0.209	1.041	0.862	0.853	0.22	0.185	2.105	0.88	5.073	0.146	0.181	0.357	0.494	0.218	1.827			1415	4.298	9.691	4.913	0.287	0.381	0.195	0.208	0.234	0.121	8.774	1.41	5.273	0.26	0.059	0.11	0.137	0.08	0.225
		1416	4.256	1.932	1.3	0.211	1.07	0.925	0.927	0.235	0.182	1.997	1.07	4.904	0.161	0.189	0.473	0.514	0.249	1.901			1416	4.339	9.48	4.427	0.274	0.368	0.191	0.196	0.228	0.125	7.652	1.96	4.786	0.249	0.058	0.11	0.14	0.08	0.253
		1417	5.151	1.91	1.37	0.22	1.043	0.839	0.88	0.184	0.19	1.912	0.85	5.196	0.167	0.205	0.445	0.51	0.229	1.73			1417	3.912	9.758	4.745	0.315	0.394	0.187	0.208	0.229	0.117	7.377	1.66	4.913	0.243	0.058	0.106	0.15	0.078	0.251
		1418	15.31	2.014	1.326	0.213	1.028	0.776	0.872	0.204	0.185	2.01	0.74	4.969	0.151	0.195	0.262	0.548	0.225	1.698			1418	5.181	9.611	4.91	0.315	0.452	0.192	0.214	0.229	0.12	7.442	1.61	4.94	0.249	0.057	0.108	0.135	0.079	0.235
		1419	10.728	1.9	1.269	0.21	1.065	0.859	0.84	0.233	0.18	2.006	0.75	4.951	0.144	0.191	0.344	0.538	0.245	1.642			1419	6.545	9.091	4.693	0.32	0.462	0.192	0.212	0.242	0.121	7.851	1.59	4.926	0.248	0.057	0.106	0.138	0.08	0.264
		1420	2.069	1.987	1.226	0.203	1.13	0.915	0.875	0.266	0.186	1.931	0.7	5.114	0.154	0.191	0.442	0.42	0.245	1.805			1420	6.729	8.641	4.437	0.323	0.409	0.185	0.206	0.241	0.118	7.739	1.59	4.681	0.244	0.057	0.1	0.128	0.077	0.265
		1421	4.13	1.842	1.467	0.216	1.165	0.859	0.924	0.235	0.186	2.096	0.75	5.208	0.181	0.213	0.416	0.51	0.236	1.926			1421	5.406	8.973	4.328	0.345	0.374	0.193	0.194	0.237	0.117	8.901	1.6	4.54	0.318	0.057	0.097	0.132	0.078	0.243
		1422	4.748	1.912	1.162	0.212	1.199	0.774	0.927	0.211	0.187	2.121	0.82	4.943	0.162	0.23	0.595	0.442	0.253	1.722			1422	4.991	9.233	4.118	0.329	0.403	0.195	0.2	0.23	0.114	8.301	1.56	4.639	0.294	0.059	0.093	0.133	0.078	0.249
		1423	1.244	1.971	1.313	0.214	1.07	0.892	0.901	0.199	0.194	1.959	0.77	5.167	0.159	0.212	0.491	0.449	0.248	1.796			1423	5.241	9.806	3.958	0.309	0.373	0.187	0.192	0.244	0.116	8.182	1.64	4.609	0.313	0.058	0.095	0.134	0.08	0.249
		1424	1.038	1.716	1.22	0.223	1.08	0.903	0.859	0.237	0.195	2.116	0.97	5.239	0.156	0.219	0.627	0.452	0.245	1.983			1424	4.848	9.409	4.314	0.316	0.387	0.19	0.194	0.235	0.116	7.778	1.72	4.355	0.25	0.059	0.095	0.128	0.079	0.226
		1425	0.781	2.189	1.306	0.218	1.122	0.884	0.894	0.196	0.194	2.203	0.87	4.977	0.174	0.225	0.48	0.453	0.266	1.46			1425	4.488	9.623	4.467	0.32	0.383	0.195	0.195	0.242	0.115	7.664	1.72	4.573	0.248	0.058	0.091	0.132	0.078	0.23
		1426	0.819	1.935	1.426	0.223	1.108	0.773	0.891	0.235	0.191	2.132	0.84	5.066	0.165	0.242	0.417	0.465	0.26	1.782			1426	4.063	9.511	4.39	0.315	0.385	0.198	0.206	0.235	0.113	7.411	1.61	4.854	0.251	0.058	0.095	0.133	0.079	0.245
		1427	0.851	1.853	1.216	0.213	1.121	0.908	0.916	0.187	0.194	2.131	0.81	4.92	0.144	0.231	0.458	0.419	0.236	1.951			1427	4.17	9.182	4.241	0.311	0.405	0.193	0.21	0.236	0.12	7.864	1.52	4.793	0.247	0.059	0.103	0.152	0.077	0.224
		1428	2.958	1.877	1.192	0.211	1.086	0.923	0.882	0.189	0.187	2.039	0.79	4.687	0.159	0.21	0.4	0.411	0.24	1.597			1428	4.253	9.596	4.171	0.289	0.469	0.189	0.199	0.251	0.117	7.74	1.49	4.753	0.253	0.059	0.103	0.157	0.078	0.23
		1429	2.121	1.962	1.219	0.203	1.068	0.849	0.913	0.224	0.189	2.092	0.72	4.883	0.225	0.203	0.255	0.448	0.265	1.894			1429	4.155	9.226	4.527	0.323	0.466	0.197	0.206	0.248	0.116	7.452	1.58	4.717	0.244	0.058	0.102	0.15	0.08	0.237
		1430	0.741	1.855	1.351	0.225	1.047	0.797	0.876	0.231	0.193	2.051	0.72	5.016	0.164	0.215	0.359	0.499	0.259	1.847			1430	3.684	9.125	4.337	0.312	0.409	0.194	0.209	0.249	0.117	7.123	1.6	4.668	0.247	0.058	0.101	0.141	0.079	0.262
		1431	0.612	1.962	2.277	0.22	1.054	0.922	0.928	0.206	0.188	2.113	0.76	4.923	0.154	0.225	0.392	0.522	0.233	1.618			1431	3.671	9.496	4.401	0.29	0.402	0.19	0.206	0.264	0.12	7.539	1.61	4.904	0.233	0.058	0.1	0.149	0.077	0.263
		1432	0.623	2.042	1.625	0.208	1.085	0.875	0.911	0.277	0.198	2.065	0.97	4.898	0.144	0.196	0.447	0.487	0.246	1.785			1432	3.879	10.123	4.495	0.304	0.393	0.187	0.205	0.251	0.119	7.401	2.06	4.935	0.242	0.059	0.099	0.145	0.078	0.23
		1433	0.65	1.915	1.114	0.208	1.038	0.86	0.897	0.199	0.204	2.083	0.78	5.005	0.14	0.184	0.441	0.453	0.235	1.915			1433	3.634	9.628	4.421	0.323	0.383	0.189	0.202	0.243	0.117	7.456	1.54	4.938	0.247	0.058	0.098	0.136	0.077	0.203
		1434	0.609	1.974	1.321	0.223	1.016	0.83	0.884	0.178	0.201	2.025	0.74	4.88	0.167	0.181	0.444	0.452	0.235	2.02			1434	3.658	9.309	4.392	0.324	0.395	0.189	0.208	0.24	0.122	7.674	1.45	4.757	0.241	0.058	0.099	0.138	0.077	0.236
		1435	0.588	1.957	1.37	0.494	1.028	0.936	0.881	0.224	0.204	2.027	0.74	5.216	0.167	0.198	0.301	0.528	0.232	2.084			1435	3.68	9.989	4.369	0.308	0.387	0.193	0.213	0.246	0.122	7.945	1.5	4.935	0.329	0.058	0.101	0.137	0.077	0.206
		1436	0.586	2.046	1.33	0.562	1.021	0.838	0.907	0.23	0.204	1.874	0.82	5.272	0.158	0.19	0.434	0.461	0.245	1.703			1436	3.575	10.428	4.589	0.324	0.382	0.185	0.212	0.253	0.125	7.378	1.57	4.854	0.337	0.065	0.102	0.131	0.078	0.208
		1437	0.566	2.9	1.512	0.403	1.087	0.83	0.933	0.182	0.205	2.004	0.75	5.172	0.142	0.183	0.474	0.439	0.234	1.738			1437	3.422	9.917	4.656	0.338	0.37	0.183	0.211	0.251	0.126	6.606	1.67	4.691	0.247	0.058	0.102	0.129	0.077	0.243
		1438	0.592	2.066	1.317	0.392	1.145	0.839	0.922	0.178	0.2	1.903	0.79	5.027	0.137	0.176	0.364	0.444	0.209	1.628			1438	3.429	9.015	4.31	0.336	0.365	0.204	0.222	0.234	0.128	6.272	1.66	4.714	0.243	0.06	0.098	0.127	0.078	0.254
		1439	0.581	1.872	1.381	0.563	1.148	0.914	0.887	0.212	0.196	1.843	0.73	5.184	0.149	0.178	0.36	0.581	0.217	1.467			1439	3.274	9.319	4.532	0.298	0.377	0.186	0.22	0.223	0.128	6.569	1.62	4.927	0.264	0.062	0.102	0.127	0.077	0.224
		1440	0.529	1.757	1.525	0.288	1.1	0.913	0.91	0.2	0.202	1.826	0.73	4.873	0.173	0.186	0.49	0.516	0.214	1.537			1440	3.434	9.709	5.197	0.313	0.386	0.189	0.208	0.248	0.125	6.855	1.58	4.744	0.264	0.058	0.105	0.128	0.077	0.26
		1441	0.556	1.689	1.493	0.228	1.017	0.833	0.932	0.205	0.196	1.786	0.76	4.973	0.152	0.206	0.554	0.5	0.194	1.684			1441	2.915	10.503	5.011	0.317	0.41	0.187	0.203	0.237	0.132	6.501	1.6	4.814	0.262	0.07	0.103	0.124	0.077	0.245
		1442	0.55	1.689	1.342	0.63	1.067	0.815	0.915	0.201	0.192	1.732	0.73	4.721	0.151	0.196	0.676	0.548	0.204	1.749			1442	2.834	9.578	4.524	0.308	0.433	0.202	0.208	0.236	0.132	6.444	1.68	5.038	0.286	0.065	0.104	0.123	0.077	0.262
		1443	0.563	1.782	1.471	0.808	1.042	0.871	0.901	0.201	0.193	1.679	0.75	4.726	0.135	0.205	0.344	0.488	0.21	1.856			1443	2.844	9.668	4.702	0.306	0.403	0.187	0.216	0.231	0.13	6.498	1.6	4.791	0.257	0.061	0.104	0.128	0.077	0.255
		1444	0.525	1.735	1.258	0.474	1.024	0.904	0.884	0.185	0.197	1.604	0.73	4.908	0.127	0.198	0.497	0.544	0.184	1.968			1444	2.868	9.81	4.443	0.317	0.368	0.194	0.207	0.24	0.133	6.824	1.53	4.784	0.259	0.056	0.102	0.126	0.076	0.254
		1445	0.533	1.692	1.298	0.33	1.015	0.866	0.903	0.221	0.195	1.484	0.69	4.905	0.157	0.206	0.65	0.444	0.186	1.693			1445	3.03	9.341	4.474	0.329	0.374	0.179	0.212	0.242	0.132	7.305	1.48	5.157	0.348	0.057	0.098	0.134	0.078	0.253
		1446	0.499	1.756	1.379	0.243	0.992	0.805	0.932	0.235	0.196	1.494	0.72	5.013	0.165	0.255	0.389	0.451	0.193	1.815			1446	3.056	10.036	4.535	0.316	0.372	0.192	0.222	0.23	0.135	7.552	1.39	5.105	0.272	0.058	0.097	0.125	0.076	0.243
		1447	0.554	1.677	1.319	0.239	0.974	0.84	0.97	0.199	0.193	1.591	0.8	5.05	0.149	0.273	0.327	0.486	0.18	1.741			1447	2.989	9.48	4.473	0.304	0.367	0.193	0.218	0.217	0.132	7.07	1.65	5.154	0.354	0.057	0.102	0.126	0.077	0.24
		1448	0.511	1.637	1.395	0.219	1.047	0.896	0.979	0.19	0.187	1.591	0.95	5.063	0.145	0.358	0.309	0.507	0.178	1.816			1448	3.1	9.249	5.056	0.333	0.371	0.187	0.206	0.226	0.133	6.971	1.66	5.256	0.249	0.058	0.104	0.124	0.076	0.263
		1449	0.504	1.771	1.661	0.218	1.028	0.879	0.955	0.24	0.189	1.688	0.71	4.987	0.156	0.257	0.452	0.499	0.179	1.813			1449	3.312	8.646	4.737	0.347	0.4	0.18	0.21	0.229	0.141	7.217	1.53	5.012	0.251	0.057	0.102	0.127	0.076	0.231
		1450	0.525	1.746	1.418	0.211	0.98	0.797	0.948	0.218	0.19	1.722	0.72	5.005	0.149	0.255	0.668	0.433	0.185	2.078			1450	3.08	8.734	4.813	0.323	0.461	0.184	0.221	0.219	0.138	7.037	1.53	5.405	0.253	0.059	0.099	0.132	0.075	0.264
		1451	0.501	1.664	1.838	0.208	0.952	0.788	0.978	0.19	0.193	1.54	0.69	5.175	0.137	0.266	0.194	0.437	0.164	1.843			1451	2.823	9.087	4.748	0.298	0.421	0.185	0.219	0.208	0.138	7.551	1.53	5.036	0.231	0.058	0.107	0.144	0.077	0.278
		1452	0.471	1.664	2.655	0.206	0.977	0.894	0.963	0.192	0.188	1.608	0.73	5.214	0.153	0.232	0.188	0.492	0.179	1.929			1452	2.92	9.069	4.903	0.306	0.385	0.19	0.213	0.214	0.136	7.091	1.52	4.851	0.235	0.058	0.104	0.134	0.076	0.269
		1453	0.514	1.765	1.391	0.204	1	0.841	0.912	0.214	0.186	1.646	0.76	4.951	0.162	0.219	0.18	0.507	0.187	2.046			1453	2.822	9.172	5.241	0.313	0.376	0.177	0.205	0.216	0.142	7.132	1.55	5.09	0.233	0.058	0.105	0.139	0.076	0.226
		1454	0.469	2.096	1.307	0.213	1.005	0.763	0.862	0.214	0.179	1.668	0.75	5.219	0.15	0.23	0.266	0.54	0.169	1.696			1454	3.021	8.64	4.729	0.281	0.354	0.194	0.224	0.211	0.145	7.143	1.52	4.967	0.273	0.059	0.108	0.135	0.076	0.24
		1455	0.495	2.359	1.409	0.214	0.962	0.82	0.901	0.197	0.191	1.699	0.74	5.111	0.145	0.25	0.296	0.511	0.174	1.558			1455	3.184	8.949	4.792	0.262	0.366	0.188	0.224	0.204	0.136	7.405	1.44	4.792	0.304	0.058	0.104	0.139	0.074	0.211
		1456	0.479	2.061	1.535	0.215	0.98	0.891	0.908	0.197	0.181	1.837	0.72	4.976	0.139	0.241	0.307	0.521	0.181	1.83			1456	3.198	9.908	4.956	0.263	0.415	0.19	0.217	0.22	0.141	7.774	1.49	4.747	0.275	0.06	0.1	0.139	0.074	0.218
		1457	0.508	1.853	1.349	0.215	0.97	0.779	0.879	0.181	0.182	1.912	0.74	4.964	0.14	0.212	0.294	0.509	0.169	1.726			1457	3.217	10.442	5.055	0.288	0.434	0.186	0.217	0.215	0.143	7.799	1.55	5.198	0.234	0.06	0.099	0.133	0.077	0.243
		1458	0.615	1.908	1.209	0.212	0.979	0.794	0.873	0.224	0.184	1.692	0.79	5.131	0.153	0.2	0.298	0.46	0.18	1.73			1458	3.085	10.157	4.694	0.294	0.397	0.189	0.231	0.21	0.134	7.903	1.55	4.724	0.224	0.059	0.098	0.129	0.076	0.245
		1459	1.283	1.829	1.364	0.209	0.994	0.823	0.84	0.215	0.181	1.76	0.71	5.146	0.146	0.206	0.283	0.427	0.199	1.706			1459	3.248	9.934	4.831	0.286	0.362	0.189	0.225	0.205	0.137	7.726	1.59	4.794	0.247	0.058	0.097	0.133	0.076	0.24
		1460	1.086	1.828	1.468	0.202	1.021	0.868	0.833	0.191	0.185	1.897	0.69	5.337	0.157	0.334	0.28	0.415	0.19	1.858			1460	3.626	9.587	4.696	0.298	0.362	0.181	0.215	0.201	0.134	7.569	1.55	4.954	0.233	0.058	0.096	0.144	0.077	0.21
		1461	0.585	1.845	1.553	0.211	1.013	0.778	0.873	0.17	0.192	1.827	0.71	5.486	0.162	0.307	0.321	0.428	0.191	1.842			1461	3.209	9.244	4.412	0.291	0.362	0.184	0.212	0.208	0.13	7.069	1.48	5.324	0.24	0.058	0.098	0.15	0.077	0.217
		1462	0.477	1.842	1.268	0.221	0.979	0.769	0.887	0.192	0.193	1.692	0.72	5.578	0.149	0.229	0.328	0.441	0.216	2.312			1462	3.093	9.252	4.365	0.289	0.358	0.188	0.213	0.205	0.137	7.36	1.43	5.585	0.27	0.059	0.099	0.156	0.078	0.219
		1463	0.583	1.897	1.421	0.214	1.001	0.851	0.889	0.222	0.195	1.876	0.92	5.667	0.137	0.2	0.346	0.423	0.204	1.734			1463	3.104	10.916	4.578	0.29	0.442	0.19	0.217	0.19	0.136	7.701	2	5.726	0.239	0.059	0.099	0.163	0.076	0.193
		1464	1.096	1.691	1.666	0.378	0.994	0.859	0.852	0.24	0.202	1.658	0.72	5.734	0.153	0.152	0.339	0.4	0.205	2.198			1464	3.125	10.002	4.336	0.29	0.46	0.183	0.207	0.198	0.13	7.608	1.61	5.439	0.233	0.058	0.098	0.134	0.076	0.188
		1465	3.351	1.84	2.245	0.353	0.978	0.805	0.854	0.173	0.205	2.174	0.72	5.538	0.162	0.158	0.331	0.4	0.219	1.798			1465	3.294	10.304	5.107	0.28	0.391	0.184	0.211	0.211	0.133	7.354	1.6	5.204	0.233	0.056	0.097	0.144	0.078	0.218
		1466	3.761	1.903	1.644	0.272	1.02	0.749	0.896	0.18	0.204	2.021	0.68	5.442	0.156	0.19	0.341	0.414	0.212	1.639			1466	3.644	10.315	5.253	0.275	0.379	0.186	0.22	0.204	0.13	7.332	1.66	5.227	0.235	0.057	0.096	0.144	0.079	0.214
		1467	3.476	1.768	1.297	0.237	0.998	0.836	0.909	0.182	0.21	1.768	0.7	5.454	0.146	0.198	0.417	0.387	0.218	1.655			1467	3.672	9.782	5.265	0.304	0.369	0.185	0.226	0.201	0.129	7.357	1.57	5.232	0.229	0.058	0.095	0.137	0.075	0.238
		1468	5.207	1.599	1.157	0.234	1.02	0.853	0.857	0.169	0.214	1.68	0.69	5.366	0.14	0.164	0.369	0.373	0.231	1.886			1468	3.592	9.031	4.831	0.3	0.357	0.179	0.216	0.193	0.124	7.213	1.55	5.438	0.224	0.06	0.096	0.136	0.076	0.22
		1469	0.943	1.719	1.243	0.227	1.083	0.865	0.835	0.234	0.214	1.949	0.67	5.248	0.145	0.163	0.444	0.419	0.213	2.031			1469	3.784	8.747	4.697	0.296	0.364	0.182	0.213	0.208	0.123	8.006	1.49	5.301	0.233	0.058	0.094	0.135	0.076	0.235
		1470	0.812	1.88	1.33	0.212	1.107	0.754	0.874	0.242	0.211	1.849	0.67	5.357	0.165	0.162	0.488	0.434	0.228	1.865			1470	3.572	8.494	4.557	0.305	0.445	0.184	0.226	0.198	0.125	8.706	1.57	5.057	0.224	0.057	0.095	0.136	0.077	0.2
		1471	1.397	1.695	1.196	0.215	1.149	0.82	0.887	0.177	0.213	1.816	0.7	5.463	0.152	0.165	0.523	0.465	0.24	1.933			1471	3.561	9.68	4.547	0.317	0.457	0.192	0.223	0.187	0.126	9.114	1.67	5.031	0.231	0.058	0.098	0.135	0.077	0.218
		1472	3.681	1.669	1.248	0.213	1.206	0.862	0.907	0.172	0.219	1.719	0.67	5.272	0.146	0.182	0.55	0.497	0.241	1.75			1472	3.721	10.343	4.226	0.31	0.365	0.189	0.208	0.2	0.126	8.094	1.67	4.891	0.226	0.06	0.098	0.139	0.077	0.23
		1473	2.989	1.596	1.29	0.235	1.205	0.85	0.87	0.192	0.221	1.853	0.68	5.337	0.138	0.174	0.435	0.439	0.224	1.566			1473	5.018	9.91	4.15	0.305	0.359	0.177	0.22	0.21	0.123	7.123	1.55	5.016	0.264	0.06	0.096	0.147	0.076	0.203
		1474	2.179	1.842	1.19	0.245	1.069	0.785	0.862	0.213	0.213	1.721	0.67	5.598	0.143	0.172	0.381	0.433	0.235	1.982			1474	5.678	9.009	4.265	0.325	0.357	0.18	0.22	0.196	0.121	7.344	1.52	4.834	0.335	0.059	0.099	0.154	0.077	0.222
		1475	2.413	1.874	2.17	0.44	1.139	0.818	0.876	0.243	0.214	1.769	0.65	5.422	0.161	0.18	0.404	0.41	0.25	1.656			1475	5.832	9.503	4.205	0.333	0.351	0.196	0.217	0.191	0.129	7.945	1.49	5.032	0.245	0.061	0.101	0.152	0.078	0.212
		1476	1.981	1.709	2.557	0.713	1.052	0.91	0.905	0.217	0.22	1.784	0.65	5.333	0.178	0.185	0.348	0.475	0.234	1.825			1476	5.865	9.088	4.724	0.316	0.347	0.196	0.208	0.209	0.129	8.451	1.54	5.656	0.224	0.06	0.1	0.16	0.075	0.239
		1477	2.066	1.617	2.477	0.488	1.021	0.873	0.894	0.187	0.21	1.537	0.67	5.337	0.15	0.19	0.317	0.505	0.244	1.927			1477	5.094	9.028	4.899	0.303	0.357	0.179	0.211	0.219	0.124	7.695	1.61	5.594	0.229	0.06	0.097	0.164	0.077	0.205
		1478	3.054	1.554	3.186	0.657	0.983	0.77	0.885	0.17	0.213	1.672	0.93	5.485	0.157	0.225	0.297	0.498	0.235	2.183			1478	4.776	10.207	7.764	0.345	0.393	0.19	0.221	0.209	0.129	7.806	1.61	5.227	0.229	0.059	0.099	0.16	0.075	0.239
		1479	4.38	1.63	2.258	0.565	0.97	0.822	0.865	0.219	0.206	1.612	0.91	4.993	0.148	0.229	0.421	0.43	0.226	1.809			1479	4.57	10.668	6.824	0.354	0.413	0.193	0.217	0.208	0.126	7.803	1.86	5.184	0.228	0.059	0.099	0.148	0.076	0.213
		1480	1.755	1.664	2.164	0.74	0.999	0.894	0.888	0.189	0.203	1.759	0.67	5.258	0.139	0.231	0.092	0.397	0.241	2.103			1480	4.048	10.694	5.337	0.347	0.398	0.186	0.216	0.221	0.123	7.786	1.53	5.183	0.233	0.058	0.097	0.143	0.076	0.22
		1481	0.837	1.55	1.819	0.426	0.997	0.886	0.898	0.19	0.201	2.037	0.69	5.215	0.157	0.24	0.132	0.394	0.237	1.892			1481	3.803	9.408	5.161	0.324	0.366	0.189	0.223	0.226	0.124	7.752	1.58	5.208	0.26	0.058	0.095	0.137	0.076	0.27
		1482	0.753	1.496	1.276	0.347	0.993	0.797	0.888	0.199	0.199	2.001	0.68	4.914	0.159	0.249	0.341	0.403	0.22	1.724			1482	3.572	8.519	4.374	0.329	0.351	0.185	0.227	0.218	0.121	7.268	1.52	5.306	0.251	0.058	0.095	0.131	0.076	0.26
		1483	0.701	1.575	1.177	0.335	0.977	0.837	0.912	0.19	0.201	1.83	0.69	4.875	0.141	0.265	0.301	0.398	0.238	1.736			1483	3.641	8.319	4.118	0.323	0.406	0.189	0.221	0.209	0.119	7.726	1.52	5.38	0.226	0.058	0.098	0.123	0.075	0.235
		1484	0.743	1.796	1.035	0.684	0.965	0.903	0.868	0.206	0.198	1.905	0.72	4.836	0.13	0.278	0.261	0.41	0.237	1.881			1484	3.858	8.145	4.278	0.315	0.512	0.195	0.213	0.221	0.117	8.014	1.57	5.48	0.231	0.058	0.103	0.125	0.075	0.27
		1485	0.696	1.695	1.149	0.454	0.937	0.852	0.895	0.195	0.19	1.898	0.68	4.818	0.146	0.283	0.276	0.421	0.225	1.744			1485	3.788	8.73	4.606	0.311	0.383	0.19	0.213	0.228	0.12	7.848	1.67	5.263	0.232	0.058	0.104	0.129	0.076	0.248
		1486	0.717	1.627	1.304	0.474	0.956	0.791	0.9	0.204	0.19	2.173	0.7	4.602	0.157	0.305	0.309	0.466	0.235	1.638			1486	3.737	8.201	4.662	0.329	0.38	0.186	0.224	0.217	0.124	7.343	1.62	5.381	0.232	0.057	0.101	0.13	0.074	0.274
		1487	0.708	1.587	1.12	0.485	0.984	0.839	0.906	0.176	0.194	2.119	0.68	4.993	0.143	0.312	0.318	0.402	0.242	1.808			1487	3.548	8.883	4.363	0.335	0.387	0.184	0.233	0.214	0.123	7.078	1.57	5.149	0.229	0.057	0.104	0.128	0.076	0.266
		1488	0.709	1.743	1.285	0.283	0.986	0.89	0.894	0.196	0.188	2.153	0.68	4.878	0.135	0.297	0.322	0.504	0.24	2.319			1488	3.168	9.195	4.599	0.333	0.362	0.198	0.228	0.229	0.121	7.041	1.46	5.358	0.227	0.058	0.105	0.137	0.076	0.251
		1489	0.703	1.922	1.199	0.229	0.983	0.876	0.904	0.238	0.195	2.184	0.7	4.939	0.134	0.286	0.309	0.441	0.232	2.352			1489	3.485	8.38	4.505	0.313	0.384	0.193	0.22	0.225	0.122	6.879	1.54	5.12	0.228	0.058	0.104	0.141	0.076	0.288
		1490	0.704	1.788	1.233	0.269	0.955	0.814	0.943	0.205	0.192	2.271	0.72	5.026	0.151	0.282	0.389	0.429	0.233	1.896			1490	3.447	8.053	4.303	0.336	0.435	0.187	0.216	0.224	0.12	6.506	1.57	5.035	0.219	0.055	0.103	0.129	0.077	0.283
		1491	0.995	1.888	1.026	0.371	0.933	0.824	0.965	0.279	0.196	2.254	0.72	4.975	0.144	0.265	0.436	0.413	0.227	1.521			1491	3.334	9.02	4.412	0.333	0.416	0.192	0.234	0.225	0.12	6.439	1.6	5.228	0.23	0.056	0.102	0.131	0.075	0.248
		1492	0.981	2.514	1.114	0.239	0.937	0.86	0.945	0.258	0.195	2.371	0.7	4.713	0.137	0.274	0.409	0.427	0.232	1.921			1492	3.464	9.648	4.306	0.317	0.411	0.189	0.223	0.228	0.12	6.355	1.52	4.92	0.219	0.056	0.103	0.131	0.076	0.309
		1493	2.822	2.011	1.267	0.218	0.953	0.894	0.99	0.201	0.193	2.393	0.76	4.686	0.131	0.272	0.342	0.412	0.225	1.576			1493	3.361	9.507	4.289	0.298	0.376	0.193	0.218	0.234	0.122	6.196	1.47	5.238	0.235	0.056	0.101	0.129	0.077	0.29
		1494	5.503	2.559	1.09	0.201	0.964	0.803	0.998	0.176	0.195	2.268	0.84	4.592	0.138	0.243	0.339	0.388	0.247	1.624			1494	3.172	8.815	4.464	0.325	0.375	0.196	0.222	0.23	0.12	6.161	1.74	5.201	0.37	0.057	0.097	0.126	0.076	0.323
		1495	2.722	2.694	1.278	0.21	0.965	0.828	1.011	0.213	0.2	2.345	0.79	4.645	0.147	0.227	0.374	0.399	0.244	1.77			1495	3.222	8.745	4.448	0.324	0.384	0.187	0.228	0.221	0.12	6.382	1.71	5.027	0.244	0.057	0.098	0.124	0.077	0.308
		1496	2.818	1.886	1.522	0.502	0.92	0.866	0.935	0.212	0.201	2.135	0.73	4.435	0.143	0.213	0.364	0.488	0.236	1.824			1496	3.209	8.29	4.182	0.317	0.38	0.195	0.233	0.226	0.118	5.739	1.53	5.23	0.261	0.056	0.096	0.124	0.078	0.3
		1497	3.387	2.139	1.176	0.496	0.927	0.902	0.916	0.19	0.204	2.316	0.71	4.535	0.145	0.205	0.379	0.49	0.241	1.526			1497	3.104	8.597	3.834	0.307	0.373	0.193	0.217	0.228	0.12	5.762	1.52	5.08	0.362	0.055	0.103	0.127	0.077	0.334
		1498	3.026	2.289	1.352	0.762	0.909	0.808	0.887	0.225	0.2	2.089	0.7	4.619	0.153	0.223	0.33	0.469	0.254	1.534			1498	3.117	9.574	3.761	0.31	0.376	0.192	0.218	0.226	0.119	6.112	1.5	4.926	0.289	0.056	0.103	0.12	0.077	0.324
		1499	4.897	2.606	1.236	0.549	0.956	0.787	0.924	0.269	0.203	1.987	0.69	4.646	0.149	0.209	0.384	0.509	0.236	1.665			1499	3.339	10.929	3.765	0.315	0.397	0.184	0.224	0.218	0.119	6.131	1.57	4.815	0.234	0.057	0.099	0.117	0.076	0.337
		1500	3.018	2.234	0.973	0.251	0.938	0.853	0.922	0.219	0.2	1.947	0.72	4.522	0.146	0.189	0.486	0.409	0.251	1.669			1500	3.253	10.228	3.764	0.309	0.434	0.177	0.219	0.22	0.119	6.144	1.58	4.811	0.251	0.057	0.104	0.124	0.081	0.299
		1501	8.251	2.113	0.983	0.387	0.984	0.87	0.915	0.205	0.201	1.84	0.73	4.609	0.14	0.183	0.441	0.454	0.268	1.26			1501	3.201	10.048	3.41	0.302	0.408	0.171	0.21	0.232	0.115	6.204	1.68	4.809	0.23	0.057	0.104	0.126	0.08	0.312
		1502	8.546	2.504	0.988	0.333	0.98	0.794	0.859	0.224	0.201	1.889	1.02	4.586	0.14	0.179	0.328	0.445	0.248	1.701			1502	3.324	10.058	3.581	0.302	0.379	0.177	0.206	0.22	0.117	6.036	1.64	4.91	0.235	0.058	0.104	0.134	0.079	0.282
		1503	4.986	2.708	1.004	0.214	0.997	0.773	0.864	0.216	0.193	1.871	0.89	4.861	0.153	0.183	0.329	0.419	0.251	1.742			1503	3.195	9.519	3.368	0.324	0.363	0.198	0.214	0.212	0.118	5.219	1.59	4.883	0.242	0.057	0.1	0.147	0.079	0.298
		1504	3.271	2.182	1.061	0.21	0.955	0.854	0.882	0.214	0.195	1.889	0.86	4.73	0.121	0.19	0.346	0.395	0.265	1.635			1504	2.988	8.742	3.601	0.307	0.334	0.192	0.208	0.217	0.114	5.227	1.57	4.741	0.237	0.058	0.098	0.145	0.078	0.35
		1505	2.533	2.352	1.061	0.196	0.966	0.846	0.872	0.261	0.186	1.752	0.79	5.117	0.124	0.188	0.363	0.418	0.259	1.398			1505	2.882	9.337	3.622	0.301	0.349	0.184	0.208	0.231	0.117	5.443	1.63	4.933	0.235	0.059	0.099	0.141	0.081	0.32
		1506	1.184	2.315	1.233	0.214	0.931	0.745	0.871	0.231	0.181	1.799	0.71	5.039	0.148	0.173	0.344	0.424	0.261	1.405			1506	2.967	9.538	3.838	0.303	0.341	0.193	0.217	0.225	0.117	5.579	1.57	4.9	0.274	0.058	0.098	0.145	0.081	0.313
		1507	1.057	2.16	1.117	0.214	0.958	0.767	0.895	0.237	0.19	1.914	0.77	5.001	0.149	0.168	0.411	0.366	0.263	1.464			1507	2.959	10.08	3.782	0.325	0.33	0.188	0.208	0.212	0.118	5.436	1.55	5.223	0.297	0.066	0.101	0.154	0.079	0.31
		1508	1.195	2.409	1.115	0.235	0.957	0.85	0.84	0.221	0.185	1.931	0.77	4.816	0.144	0.164	0.357	0.377	0.255	1.393			1508	2.936	9.841	4.075	0.318	0.327	0.191	0.207	0.214	0.119	5.939	1.5	5.122	0.24	0.066	0.102	0.141	0.081	0.285
		1509	1.167	2.286	1.202	0.224	0.973	0.816	0.883	0.229	0.185	1.804	0.96	4.706	0.131	0.169	0.319	0.375	0.251	1.57			1509	3.441	9.993	4.304	0.3	0.328	0.186	0.2	0.225	0.119	6.618	1.9	5.396	0.243	0.064	0.097	0.134	0.079	0.312
		1510	1.439	2.198	1.089	0.221	0.941	0.762	0.871	0.248	0.179	1.842	0.79	4.707	0.124	0.2	0.336	0.448	0.265	1.557			1510	3.086	10.468	4.01	0.294	0.323	0.186	0.205	0.221	0.116	6.9	1.55	5.321	0.281	0.064	0.093	0.136	0.079	0.273
		1511	1.111	2.119	1.204	0.21	0.937	0.777	0.887	0.225	0.178	1.873	0.77	4.507	0.15	0.151	0.469	0.458	0.25	1.222			1511	3.127	10.014	3.863	0.315	0.367	0.193	0.209	0.218	0.119	6.749	1.53	5.241	0.24	0.059	0.091	0.135	0.08	0.315
		1512	0.989	2.099	1.208	0.227	0.927	0.869	0.87	0.215	0.173	1.979	0.79	4.514	0.157	0.155	0.48	0.421	0.251	1.523			1512	3.157	10.071	4.02	0.333	0.408	0.195	0.204	0.204	0.116	6.411	1.55	5.198	0.231	0.06	0.092	0.143	0.081	0.305
		1513	1.586	2.098	1.148	0.22	0.937	0.825	0.853	0.274	0.176	1.948	0.76	4.352	0.134	0.163	0.399	0.427	0.252	1.481			1513	3.284	10.863	3.992	0.318	0.386	0.184	0.201	0.228	0.118	6.693	1.5	5.194	0.222	0.067	0.095	0.14	0.08	0.285
		1514	3.729	1.902	1.224	0.222	0.979	0.776	0.876	0.2	0.183	1.969	0.71	4.588	0.128	0.169	0.33	0.408	0.257	1.52			1514	3.327	11.182	4.458	0.299	0.353	0.172	0.192	0.217	0.115	6.694	1.51	5.007	0.217	0.065	0.096	0.149	0.079	0.271
		1515	5.165	1.972	1.218	0.227	0.988	0.819	0.919	0.213	0.187	1.943	0.76	4.619	0.118	0.159	0.345	0.44	0.239	1.615			1515	3.244	10.194	4.958	0.308	0.353	0.174	0.194	0.216	0.116	6.522	1.61	5.155	0.212	0.06	0.095	0.155	0.079	0.277
		1516	4.431	1.881	1.256	0.23	1.016	0.821	0.924	0.187	0.186	1.909	0.8	4.803	0.145	0.169	0.345	0.37	0.25	1.601			1516	3.43	9.674	4.647	0.287	0.346	0.177	0.211	0.211	0.114	6.245	1.6	5.158	0.237	0.069	0.093	0.151	0.08	0.34
		1517	3.681	1.755	1.357	0.244	1.019	0.749	0.893	0.23	0.178	1.846	0.78	4.919	0.148	0.175	0.339	0.399	0.241	1.593			1517	5.753	9.026	4.682	0.299	0.334	0.174	0.201	0.215	0.114	5.698	1.57	5.131	0.242	0.062	0.094	0.134	0.08	0.308
		1518	5.535	1.885	1.169	0.429	1.052	0.762	0.903	0.209	0.175	1.78	0.81	5.065	0.136	0.173	0.312	0.469	0.223	1.605			1518	5.764	8.922	4.396	0.29	0.336	0.178	0.187	0.214	0.116	5.645	1.52	5.278	0.231	0.059	0.09	0.141	0.08	0.305
		1519	10.125	1.756	1.243	0.587	1.062	0.866	0.912	0.194	0.177	1.727	0.77	4.957	0.133	0.169	0.323	0.405	0.234	1.467			1519	6.9	9.107	4.432	0.301	0.335	0.177	0.194	0.209	0.115	5.914	1.48	4.951	0.239	0.06	0.092	0.136	0.081	0.304
		1520	9.234	1.885	1.383	0.609	0.996	0.849	0.929	0.204	0.181	1.803	0.76	4.956	0.141	0.16	0.365	0.432	0.224	1.613			1520	6.887	8.727	4.486	0.299	0.332	0.187	0.203	0.213	0.114	5.955	1.6	5.168	0.222	0.059	0.089	0.14	0.082	0.293
		1521	4.294	1.848	1.162	0.365	0.968	0.737	0.947	0.187	0.189	1.816	0.96	4.718	0.146	0.161	0.379	0.496	0.213	1.449			1521	4.966	9.693	4.281	0.291	0.386	0.179	0.197	0.219	0.114	6.073	2.1	5.393	0.218	0.058	0.09	0.137	0.079	0.315
		1522	1.513	1.787	1.197	0.54	0.903	0.82	0.93	0.223	0.189	1.783	0.86	4.403	0.14	0.164	0.465	0.444	0.215	1.542			1522	4.001	9.755	4.278	0.306	0.403	0.172	0.188	0.224	0.112	5.442	1.74	5.243	0.233	0.059	0.093	0.134	0.079	0.29
		1523	1.522	1.698	1.345	0.451	0.948	0.841	0.903	0.195	0.193	1.714	0.77	4.474	0.131	0.166	0.444	0.43	0.213	1.63			1523	3.533	9.716	4.767	0.325	0.363	0.175	0.184	0.216	0.113	5.179	1.51	4.914	0.34	0.057	0.092	0.136	0.08	0.326
		1524	1.256	1.893	1.245	0.426	0.992	0.819	0.929	0.25	0.197	1.829	0.74	4.36	0.148	0.164	0.385	0.476	0.204	1.446			1524	3.749	9.218	4.951	0.321	0.34	0.191	0.199	0.214	0.112	4.791	1.51	4.921	0.391	0.058	0.094	0.133	0.08	0.28
		1525	1.344	1.765	1.293	0.247	0.982	0.739	0.982	0.214	0.199	1.671	0.76	4.135	0.165	0.162	0.353	0.486	0.192	1.553			1525	3.627	8.638	5.131	0.303	0.333	0.185	0.203	0.213	0.11	4.834	1.63	5.332	0.339	0.059	0.093	0.136	0.078	0.321
		1526	1.329	1.749	1.21	0.611	0.956	0.885	0.981	0.198	0.199	1.863	0.77	4.21	0.133	0.157	0.231	0.502	0.202	1.314			1526	3.359	7.767	4.825	0.285	0.342	0.18	0.2	0.221	0.11	4.641	1.65	4.845	0.26	0.058	0.093	0.134	0.079	0.276
		1527	1.257	1.86	1.266	0.237	0.957	0.834	0.966	0.203	0.199	1.858	0.78	5.606	0.124	0.165	0.218	0.494	0.197	1.748			1527	3.711	8.733	4.709	0.281	0.332	0.186	0.191	0.233	0.113	4.9	1.6	4.676	0.289	0.057	0.09	0.132	0.08	0.414
		1528	1.302	1.698	1.337	0.234	0.933	0.804	0.92	0.244	0.193	1.91	0.77	9.653	0.143	0.17	0.276	0.525	0.19	1.376			1528	3.406	9.118	4.282	0.28	0.341	0.183	0.211	0.224	0.114	5.173	1.59	5.303	0.244	0.057	0.094	0.125	0.079	0.307
		1529	1.424	1.721	1.217	0.462	0.935	0.794	0.928	0.203	0.196	1.821	0.76	6.24	0.173	0.171	0.288	0.531	0.201	1.279			1529	3.345	8.792	4.228	0.28	0.408	0.187	0.203	0.22	0.113	5.191	1.6	6.614	0.245	0.058	0.096	0.123	0.079	0.349
		1530	1.612	1.852	1.235	0.413	1.004	0.897	0.92	0.236	0.197	1.713	0.74	6.168	0.145	0.153	0.256	0.559	0.2	1.636			1530	3.544	8.322	4.546	0.283	0.419	0.189	0.196	0.227	0.112	5.23	1.65	5.897	0.229	0.057	0.093	0.126	0.078	0.374
		1531	2.215	1.822	1.531	0.509	1.033	0.823	0.944	0.225	0.184	1.81	1.26	5.625	0.137	0.162	0.29	0.512	0.186	1.485			1531	3.428	8.278	4.738	0.331	0.376	0.187	0.195	0.23	0.111	5.226	1.67	5.118	0.22	0.057	0.092	0.127	0.079	0.412
		1532	1.369	1.76	1.211	0.544	1.031	0.78	0.906	0.191	0.188	1.734	1.68	5.698	0.143	0.164	0.302	0.482	0.201	1.291			1532	3.273	7.997	4.457	0.309	0.352	0.195	0.202	0.221	0.112	4.913	1.62	4.649	0.219	0.069	0.088	0.13	0.078	0.39
		1533	1.296	1.871	1.33	0.611	1.029	0.851	0.901	0.192	0.189	1.75	1.49	5.4	0.146	0.182	0.367	0.456	0.19	1.506			1533	2.981	8.003	4.588	0.281	0.359	0.196	0.212	0.223	0.113	5.556	1.6	4.951	0.211	0.06	0.092	0.132	0.079	0.304
		1534	1.6	1.609	1.387	0.558	1.039	0.922	0.951	0.212	0.194	1.746	1.02	4.93	0.149	0.178	0.371	0.457	0.193	1.535			1534	2.953	8.05	4.339	0.261	0.346	0.191	0.207	0.225	0.116	6.141	2.17	4.781	0.225	0.063	0.096	0.129	0.08	0.335
		1535	1.665	2.395	1.396	0.56	1.023	0.834	0.952	0.291	0.188	1.765	0.71	4.851	0.152	0.175	0.289	0.476	0.2	1.623			1535	3.161	7.966	4.436	0.301	0.352	0.198	0.193	0.248	0.109	6.13	1.49	4.426	0.226	0.058	0.1	0.128	0.08	0.312
		1536	2.132	1.757	1.305	0.279	0.991	0.804	0.954	0.204	0.18	1.865	1.54	4.964	0.141	0.17	0.278	0.457	0.196	1.321			1536	3.099	8.805	4.376	0.315	0.352	0.205	0.202	0.24	0.11	6.204	1.58	4.261	0.587	0.065	0.1	0.125	0.079	0.327
		1537	2.215	1.673	1.322	0.323	0.98	0.922	0.934	0.193	0.18	1.807	1.7	4.906	0.139	0.171	0.282	0.442	0.189	1.769			1537	2.961	9.409	4.773	0.303	0.366	0.198	0.216	0.226	0.111	6.01	1.45	4.214	0.369	0.064	0.099	0.128	0.079	0.336
		1538	1.912	1.591	1.431	0.532	0.935	0.894	0.906	0.205	0.182	1.881	1.23	5.014	0.153	0.187	0.407	0.438	0.203	1.623			1538	3.189	8.704	4.568	0.31	0.391	0.194	0.216	0.217	0.113	6.045	1.6	4.726	0.233	0.063	0.1	0.129	0.078	0.302
		1539	1.279	2.089	1.449	0.261	0.956	0.824	0.961	0.215	0.185	1.866	1.47	5.116	0.148	0.193	0.672	0.455	0.208	1.647			1539	2.986	8.637	4.435	0.331	0.396	0.192	0.207	0.235	0.115	6.654	1.87	4.553	0.236	0.058	0.099	0.134	0.079	0.356
		1540	1.109	2.056	2.037	0.23	0.99	0.874	1.004	0.192	0.188	1.796	0.99	5.108	0.143	0.188	0.382	0.469	0.195	1.845			1540	2.838	8.692	4.492	0.329	0.363	0.196	0.209	0.227	0.113	6.41	1.66	4.173	0.28	0.057	0.098	0.118	0.078	0.291
		1541	1.14	1.584	2.134	0.215	0.973	0.917	0.987	0.203	0.191	1.775	0.74	7.922	0.156	0.172	0.31	0.451	0.218	1.72			1541	2.713	8.548	4.251	0.325	0.369	0.205	0.213	0.231	0.114	6.672	1.47	4.442	0.293	0.059	0.096	0.117	0.079	0.328
		1542	1.06	1.658	1.705	0.22	0.975	0.832	0.972	0.317	0.185	1.835	0.78	7.111	0.142	0.178	0.323	0.452	0.214	1.883			1542	2.782	8.628	3.645	0.319	0.348	0.21	0.218	0.222	0.117	7.047	1.46	4.776	0.258	0.058	0.093	0.12	0.078	0.29
		1543	1.131	1.745	1.001	0.52	0.961	0.844	0.913	0.218	0.179	1.774	0.72	6.914	0.143	0.199	0.285	0.437	0.205	1.626			1543	2.872	8.583	3.793	0.331	0.337	0.214	0.205	0.246	0.115	6.442	1.42	4.89	0.435	0.059	0.097	0.123	0.078	0.323
		1544	1.006	1.553	0.971	0.51	0.946	0.915	0.923	0.199	0.184	1.685	0.75	6.449	0.143	0.199	0.33	0.433	0.221	1.959			1544	2.9	9.496	3.934	0.343	0.342	0.216	0.205	0.232	0.114	5.745	1.53	4.719	0.38	0.066	0.099	0.126	0.078	0.37
		1545	0.985	1.645	0.979	0.482	0.917	0.906	0.946	0.215	0.184	1.612	0.7	5.991	0.148	0.178	0.297	0.472	0.227	1.629			1545	2.842	9.511	3.909	0.326	0.338	0.21	0.21	0.227	0.114	6.002	1.51	4.534	0.232	0.067	0.101	0.127	0.074	0.38
		1546	0.966	1.892	1.049	0.407	0.913	0.819	0.988	0.225	0.179	1.609	0.7	5.55	0.139	0.179	0.298	0.456	0.211	1.53			1546	2.975	8.542	3.91	0.32	0.362	0.203	0.226	0.219	0.121	6.081	1.52	4.376	0.255	0.066	0.107	0.121	0.077	0.332
		1547	0.954	1.726	1.152	0.684	0.943	0.888	0.974	0.206	0.187	1.635	0.95	5.118	0.145	0.173	0.283	0.429	0.226	1.501			1547	2.969	8.61	3.957	0.332	0.349	0.201	0.222	0.235	0.121	6.449	1.98	5.121	0.253	0.06	0.109	0.126	0.077	0.373
		1548	1.011	1.832	1.27	0.244	0.954	0.935	0.997	0.215	0.181	1.634	0.68	5.023	0.14	0.179	0.256	0.4	0.234	1.424			1548	2.902	8.4	4.029	0.343	0.355	0.192	0.213	0.232	0.114	5.711	1.46	5.067	0.233	0.058	0.107	0.132	0.077	0.363
		1549	1.027	1.845	1.349	0.223	0.963	0.892	1.009	0.204	0.184	1.674	0.71	4.776	0.143	0.172	0.264	0.502	0.224	1.497			1549	2.881	8.747	3.778	0.328	0.363	0.212	0.216	0.224	0.118	6.15	1.41	4.769	0.226	0.066	0.104	0.134	0.076	0.344
		1550	0.936	1.838	1.19	0.227	1.012	0.854	1.064	0.257	0.185	1.626	0.7	5.141	0.153	0.185	0.272	0.422	0.233	1.443			1550	2.699	9.09	3.861	0.333	0.398	0.21	0.222	0.231	0.12	5.937	1.53	4.695	0.23	0.064	0.107	0.128	0.078	0.355
		1551	0.994	1.955	1.242	0.236	0.996	0.919	1.03	0.24	0.177	1.771	1	5.876	0.144	0.181	0.291	0.469	0.244	1.459			1551	2.66	9.121	3.907	0.332	0.427	0.204	0.224	0.24	0.122	5.539	1.54	4.395	0.221	0.06	0.105	0.126	0.076	0.324
		1552	0.892	1.867	1.436	0.662	0.973	0.902	1.025	0.187	0.184	1.682	0.96	5.896	0.13	0.184	0.352	0.406	0.229	1.609			1552	2.737	9.4	3.931	0.342	0.395	0.193	0.223	0.235	0.119	5.398	1.6	4.325	0.212	0.059	0.104	0.129	0.077	0.355
		1553	0.978	1.767	1.342	0.662	0.975	0.89	0.95	0.172	0.185	1.754	0.74	5.737	0.15	0.175	0.286	0.538	0.24	1.576			1553	2.794	10.181	3.685	0.327	0.401	0.228	0.228	0.224	0.118	5.662	1.6	4.629	0.214	0.059	0.099	0.13	0.078	0.32
		1554	0.924	1.921	1.308	0.599	0.947	0.816	0.884	0.207	0.18	1.756	0.76	6.151	0.151	0.169	0.273	0.439	0.237	1.66			1554	3.085	10.013	3.806	0.313	0.365	0.227	0.233	0.235	0.122	5.548	1.63	4.445	0.228	0.058	0.102	0.131	0.076	0.31
		1555	0.921	1.787	1.341	0.434	0.942	0.943	0.925	0.224	0.176	1.755	0.81	6.064	0.141	0.19	0.273	0.466	0.235	1.752			1555	2.836	10.199	3.837	0.297	0.36	0.219	0.22	0.239	0.122	5.407	1.68	4.543	0.247	0.059	0.103	0.133	0.076	0.393
		1556	0.899	1.754	1.196	0.508	0.98	0.915	0.951	0.269	0.179	1.911	0.77	6.444	0.126	0.184	0.281	0.471	0.253	1.617			1556	3.081	10.119	4.089	0.322	0.36	0.226	0.224	0.224	0.12	5.83	1.67	4.271	0.218	0.058	0.107	0.127	0.078	0.34
		1557	0.859	1.997	1.355	0.233	1.019	0.898	0.927	0.233	0.184	2.073	0.81	6.418	0.141	0.175	0.339	0.438	0.244	1.601			1557	2.953	9.454	3.872	0.31	0.36	0.231	0.223	0.221	0.118	5.395	1.59	4.303	0.205	0.058	0.101	0.133	0.079	0.321
		1558	0.862	2.345	1.299	0.222	0.979	0.827	0.892	0.201	0.194	1.924	0.77	6.272	0.159	0.167	0.334	0.432	0.23	1.572			1558	2.786	9.454	4.049	0.29	0.359	0.239	0.224	0.228	0.125	5.809	1.58	4.685	0.204	0.059	0.098	0.136	0.082	0.359
		1559	0.901	1.637	1.256	0.227	0.983	0.962	0.851	0.199	0.189	1.964	0.75	6.269	0.142	0.159	0.301	0.516	0.246	1.395			1559	2.811	8.953	4.544	0.279	0.362	0.246	0.212	0.231	0.123	5.792	1.62	4.692	0.207	0.059	0.102	0.142	0.084	0.41
		1560	0.85	1.797	1.386	0.218	0.992	0.903	0.839	0.181	0.202	1.874	0.77	6.216	0.131	0.164	0.302	0.531	0.245	1.752			1560	2.597	9.255	4.103	0.307	0.456	0.26	0.206	0.22	0.125	6.025	1.61	4.704	0.203	0.061	0.103	0.144	0.076	0.356
		1561	0.897	1.775	1.407	0.268	0.97	0.902	0.864	0.187	0.197	1.918	0.77	6.404	0.139	0.181	0.256	0.509	0.225	1.596			1561	2.684	9.132	3.921	0.301	0.427	0.255	0.207	0.218	0.123	6.201	1.59	4.516	0.198	0.063	0.107	0.142	0.078	0.277
		1562	0.879	1.718	1.307	0.322	0.952	0.847	0.898	0.206	0.2	2.368	0.99	6.359	0.408	0.172	0.24	0.527	0.243	1.399			1562	2.833	8.902	3.964	0.309	0.379	0.256	0.217	0.229	0.123	5.897	1.87	4.582	0.2	0.062	0.106	0.153	0.089	0.372
		1563	0.862	1.663	4.026	0.225	0.977	0.973	0.894	0.227	0.204	1.89	0.85	6.357	0.444	0.174	0.269	0.39	0.235	1.915			1563	2.668	10.241	4.158	0.293	0.358	0.233	0.207	0.223	0.12	5.886	1.62	4.536	0.215	0.064	0.102	0.15	0.079	0.352
		1564	1.858	1.564	3.085	0.223	0.96	0.911	0.889	0.193	0.197	1.639	0.82	6.539	0.164	0.167	0.245	0.439	0.214	1.312			1564	2.598	10.653	4.454	0.299	0.356	0.259	0.204	0.226	0.122	5.466	1.42	4.519	0.245	0.062	0.1	0.148	0.077	0.343
		1565	1.235	1.67	1.386	0.218	0.972	0.896	0.862	0.199	0.197	1.76	0.75	6.515	0.143	0.159	0.228	0.512	0.235	1.456			1565	2.685	9.411	4.556	0.299	0.353	0.256	0.212	0.22	0.123	4.878	1.5	4.693	0.241	0.058	0.101	0.145	0.078	0.33
		1566	1.617	1.669	1.365	0.201	0.975	0.864	0.877	0.217	0.201	1.595	0.76	6.36	0.183	0.165	0.224	0.404	0.217	1.632			1566	2.813	9.125	4.52	0.287	0.331	0.239	0.219	0.234	0.122	5.081	1.58	4.413	0.257	0.061	0.107	0.156	0.077	0.381
		1567	0.994	1.648	1.987	0.215	0.978	0.994	0.887	0.177	0.19	1.715	0.75	6.287	0.17	0.189	0.244	0.466	0.199	1.522			1567	3.039	9.348	4.184	0.289	0.333	0.235	0.213	0.237	0.121	5.394	1.64	4.373	0.238	0.057	0.109	0.161	0.077	0.339
		1568	0.945	1.605	2.514	0.219	0.958	0.888	0.867	0.175	0.191	1.772	0.78	6.397	0.171	0.179	0.22	0.406	0.225	1.473			1568	3.223	9.819	4.73	0.333	0.33	0.24	0.205	0.223	0.128	5.242	1.64	4.378	0.222	0.057	0.106	0.159	0.081	0.342
		1569	0.936	1.655	1.638	0.224	1.004	0.847	0.852	0.215	0.197	1.768	0.74	6.313	0.155	0.162	0.228	0.424	0.204	1.72			1569	2.876	9.329	5.01	0.31	0.351	0.235	0.198	0.22	0.122	4.912	1.59	4.276	0.227	0.057	0.102	0.158	0.077	0.323
		1570	0.956	1.759	1.606	0.21	1.024	0.918	0.853	0.208	0.201	1.753	0.78	6.091	0.157	0.156	0.239	0.425	0.203	1.946			1570	2.903	9.271	4.734	0.298	0.373	0.228	0.201	0.238	0.13	5.221	1.49	4.371	0.233	0.066	0.103	0.16	0.077	0.327
		1571	0.906	1.611	1.509	0.207	1.041	0.969	0.875	0.195	0.195	1.737	0.71	6.197	0.143	0.161	0.253	0.404	0.211	1.536			1571	3.163	9.447	4.631	0.302	0.385	0.239	0.205	0.237	0.127	5.347	1.52	4.218	0.221	0.063	0.104	0.172	0.077	0.404
		1572	1.004	1.66	1.45	0.21	1.02	0.842	0.89	0.187	0.2	1.823	0.75	6.13	0.123	0.158	0.27	0.472	0.208	1.536			1572	2.944	9.219	4.615	0.329	0.356	0.223	0.203	0.231	0.125	5.321	1.54	4.243	0.212	0.063	0.105	0.164	0.077	0.378
		1573	0.841	1.718	1.281	0.59	0.977	0.837	0.861	0.226	0.189	1.65	0.76	6.207	0.134	0.173	0.281	0.491	0.205	1.929			1573	3.026	9.205	4.711	0.316	0.338	0.221	0.203	0.215	0.127	5.133	1.54	4.513	0.211	0.057	0.104	0.15	0.076	0.323
		1574	0.908	1.724	1.271	0.42	0.961	0.931	0.862	0.191	0.189	1.78	0.75	6.302	0.154	0.167	0.305	0.505	0.21	1.577			1574	2.96	8.971	4.482	0.309	0.326	0.219	0.211	0.225	0.13	5.443	1.56	4.721	0.214	0.056	0.102	0.135	0.078	0.329
		1575	0.957	1.816	1.277	0.302	0.955	0.892	0.899	0.177	0.194	1.85	0.76	6.328	0.13	0.157	0.299	0.541	0.211	1.35			1575	2.991	9.599	3.912	0.31	0.333	0.219	0.208	0.233	0.129	5.329	1.41	4.539	0.24	0.057	0.102	0.138	0.078	0.36
		1576	3.467	2.018	1.167	0.196	0.944	0.849	0.85	0.189	0.19	1.745	0.89	6.406	0.136	0.152	0.32	0.536	0.199	1.71			1576	2.943	9.269	4.126	0.314	0.318	0.22	0.204	0.229	0.126	5.683	1.67	4.559	0.217	0.057	0.101	0.139	0.078	0.286
		1577	3.136	1.703	1.224	0.191	0.957	0.872	0.866	0.176	0.192	1.851	0.83	6.33	0.132	0.145	0.311	0.462	0.214	1.283			1577	3.178	9.804	4.202	0.317	0.323	0.202	0.202	0.224	0.125	5.59	1.68	4.613	0.273	0.057	0.098	0.144	0.077	0.36
		1578	4.855	1.856	1.265	0.194	0.96	0.99	0.902	0.224	0.189	1.802	0.78	6.279	0.142	0.143	0.301	0.381	0.214	1.439			1578	5.309	9.778	4.033	0.321	0.325	0.205	0.212	0.239	0.13	5.382	1.66	5.36	0.244	0.059	0.101	0.141	0.077	0.355
		1579	6.372	2.028	1.223	0.224	0.96	0.886	0.901	0.203	0.186	1.814	0.77	6.216	0.162	0.152	0.282	0.553	0.193	1.336			1579	5.76	10.157	4.235	0.301	0.341	0.213	0.213	0.232	0.128	5.05	1.48	5.393	0.211	0.059	0.102	0.136	0.077	0.329
		1580	6.069	1.804	1.302	0.225	0.957	0.837	0.87	0.198	0.188	1.725	0.74	6.293	0.148	0.158	0.249	0.44	0.201	1.48			1580	4.922	9.742	4.384	0.314	0.372	0.208	0.203	0.227	0.127	5.42	1.44	4.396	0.208	0.059	0.107	0.138	0.079	0.314
		1581	5.794	1.839	1.134	0.208	0.976	0.949	0.858	0.196	0.188	1.731	0.7	6.228	0.157	0.154	0.23	0.471	0.209	1.552			1581	4.519	9.429	4.294	0.304	0.376	0.21	0.208	0.217	0.129	6.18	1.44	4.401	0.208	0.057	0.106	0.14	0.077	0.361
		1582	3.309	1.976	1.171	0.202	0.968	0.92	0.872	0.188	0.189	1.803	0.73	6.129	0.172	0.146	0.202	0.418	0.19	1.662			1582	4.32	9.386	4.011	0.311	0.361	0.193	0.208	0.23	0.132	6.729	1.52	4.538	0.213	0.058	0.102	0.143	0.078	0.27
		1583	2.991	1.962	1.289	0.195	0.953	0.918	0.899	0.27	0.189	1.73	0.76	6.264	0.161	0.144	0.2	0.391	0.198	1.841			1583	3.662	9.409	4.253	0.308	0.33	0.204	0.211	0.229	0.13	6.019	1.56	4.612	0.218	0.058	0.103	0.134	0.079	0.283
		1584	1.637	1.65	1.152	0.208	0.951	0.839	0.899	0.209	0.188	1.693	0.78	6.161	0.149	0.144	0.203	0.441	0.219	1.772			1584	3.621	9.154	4.42	0.329	0.332	0.207	0.214	0.217	0.13	6.309	1.53	4.637	0.227	0.058	0.103	0.129	0.076	0.369
		1585	1.501	1.895	1.231	0.201	0.962	0.987	0.876	0.184	0.189	1.669	0.97	6.124	0.15	0.154	0.204	0.375	0.202	1.932			1585	3.918	9.227	3.936	0.297	0.326	0.204	0.206	0.209	0.131	5.868	1.48	6.66	0.221	0.059	0.103	0.121	0.076	0.3
		1586	1.428	1.793	1.275	0.206	0.962	0.898	0.857	0.218	0.189	1.629	1.34	6.704	0.161	0.165	0.169	0.441	0.197	1.964			1586	3.985	9.607	4.488	0.284	0.322	0.189	0.21	0.223	0.125	5.34	1.46	6.472	0.226	0.059	0.106	0.123	0.076	0.307
		1587	2.323	1.728	1.118	0.22	0.947	0.871	0.884	0.205	0.184	1.63	0.71	6.935	0.151	0.17	0.154	0.377	0.212	2.007			1587	4.132	9.687	4.38	0.281	0.336	0.192	0.22	0.21	0.121	5.823	1.39	5.482	0.294	0.06	0.105	0.125	0.076	0.346
		1588	2.049	1.569	1.316	0.214	0.938	0.876	0.912	0.199	0.181	1.452	0.69	6.935	0.15	0.148	0.161	0.41	0.203	1.787			1588	4.214	9.511	4.182	0.321	0.384	0.199	0.212	0.206	0.128	5.52	1.48	4.925	0.233	0.059	0.105	0.13	0.074	0.287
		1589	2.518	1.654	1.349	0.319	0.956	0.977	0.886	0.185	0.172	1.443	0.74	7.008	0.162	0.151	0.21	0.433	0.2	1.778			1589	3.764	8.979	4.785	0.317	0.413	0.19	0.204	0.205	0.128	5.893	1.52	4.953	0.213	0.059	0.105	0.137	0.074	0.31
		1590	1.615	1.782	1.162	0.618	0.973	0.898	0.902	0.198	0.177	1.521	0.7	6.924	0.179	0.17	0.221	0.427	0.217	1.945			1590	3.841	8.939	4.431	0.305	0.351	0.196	0.202	0.224	0.128	5.633	1.52	4.854	0.212	0.06	0.099	0.141	0.075	0.322
		1591	1.365	1.601	1.214	0.468	0.968	0.893	0.864	0.208	0.177	1.514	0.93	7.003	0.144	0.172	0.257	0.438	0.206	1.438			1591	3.543	9.195	4.117	0.309	0.333	0.19	0.21	0.215	0.135	4.854	1.88	4.76	0.21	0.06	0.097	0.14	0.074	0.302
		1592	1.723	1.639	1.271	0.778	0.955	0.862	0.852	0.225	0.177	1.468	0.72	6.917	0.138	0.167	0.263	0.389	0.211	1.947			1592	3.512	8.848	4.035	0.337	0.331	0.193	0.217	0.202	0.128	4.849	1.45	4.965	0.211	0.066	0.103	0.14	0.074	0.317
		1593	1.523	1.726	1.114	0.605	0.955	1.013	0.879	0.203	0.182	1.43	0.71	6.655	0.155	0.161	0.276	0.512	0.225	1.532			1593	3.393	9.334	3.755	0.335	0.332	0.194	0.202	0.207	0.127	4.883	1.39	4.754	0.248	0.064	0.11	0.141	0.073	0.313
		1594	1.369	1.804	1.125	0.463	0.954	0.979	0.863	0.225	0.181	1.487	1.25	6.705	0.168	0.161	0.275	0.507	0.214	1.387			1594	3.522	9.043	3.791	0.33	0.326	0.205	0.21	0.215	0.132	4.813	1.42	4.905	0.24	0.068	0.103	0.139	0.075	0.318
		1595	1.376	1.715	1.326	0.591	0.954	1.058	0.844	0.244	0.183	1.519	1.09	6.684	0.152	0.161	0.296	0.564	0.221	1.654			1595	3.082	9.066	3.823	0.321	0.35	0.203	0.222	0.203	0.132	4.902	1.43	4.959	0.234	0.064	0.101	0.138	0.074	0.305
		1596	1.374	2.058	1.291	0.367	0.932	1.006	0.849	0.216	0.18	1.493	1.23	6.966	0.15	0.17	0.337	0.416	0.228	1.337			1596	3.119	9.641	4.043	0.342	0.392	0.204	0.214	0.2	0.129	5.001	1.44	4.795	0.233	0.061	0.103	0.143	0.075	0.385
		1597	1.46	1.807	1.435	0.224	0.925	1.019	0.808	0.217	0.179	1.444	2.9	6.885	0.171	0.157	0.319	0.487	0.214	1.703			1597	3.018	8.882	4.159	0.322	0.387	0.186	0.214	0.215	0.128	5.311	1.53	4.778	0.233	0.07	0.103	0.144	0.074	0.379
		1598	1.389	1.966	1.098	0.509	0.935	0.97	0.844	0.256	0.183	1.469		6.757	0.144	0.156	0.314	0.449	0.229	1.651			1598	3.042	8.879	3.677	0.322	0.361	0.196	0.216	0.22	0.13	5.455	1.54	4.829	0.216	0.071	0.102	0.133	0.075	0.307
		1599	1.283	1.846	1.221	0.474	0.969	1.066	0.879	0.231	0.187	1.54		6.779	0.145	0.148	0.326	0.427	0.228	1.715			1599	2.878	8.868	3.725	0.301	0.347	0.207	0.221	0.211	0.129	4.974	1.6	4.802	0.201	0.066	0.102	0.13	0.072	0.284
		1600	1.219	1.936	1.225	0.299	0.944	0.985	0.867	0.231	0.188	1.496		6.711	0.158	0.147	0.36	0.407	0.215	1.373			1600	2.807	9.396	3.703	0.354	0.33	0.211	0.224	0.203	0.128	4.884	1.6	4.83	0.265	0.06	0.1	0.125	0.072	0.357
		1601	1.279	1.87	1.33	0.215	0.969	0.996	0.83	0.185	0.191	1.437		6.476	0.173	0.159	0.375	0.462	0.225	1.617			1601	2.664	8.463	3.723	0.351	0.33	0.198	0.219	0.211	0.127	4.98	1.66	5.199	0.25	0.062	0.096	0.121	0.073	0.356
		1602	1.244	2.058	1.457	0.206	0.972	0.944	0.786	0.198	0.195	1.5		6.353	0.147	0.155	0.346	0.426	0.224	1.549			1602	2.955	8.292	3.808	0.333	0.343	0.202	0.22	0.218	0.126	4.857	1.62	4.946	0.213	0.067	0.093	0.125	0.074	0.309
		1603	1.234	5.038	1.383	0.219	0.98	1.057	0.78	0.221	0.2	1.481	1.37	6.263	0.138	0.149	0.325	0.418	0.211	1.614			1603	3.114	8.826	3.893	0.327	0.328	0.211	0.225	0.218	0.128	4.862	1.56	4.764	0.214	0.068	0.092	0.127	0.073	0.343
		1604	1.272	3.094	1.323	0.218	0.971	0.977	0.816	0.221	0.201	1.549	1.17	6.411	0.165	0.141	0.284	0.443	0.211	2.015			1604	3.105	9.723	3.94	0.354	0.379	0.213	0.227	0.204	0.131	4.548	1.62	4.95	0.216	0.063	0.096	0.123	0.072	0.305
		1605	1.218	2.416	1.427	0.234	0.991	0.955	0.86	0.2	0.2	1.482	0.87	6.515	0.174	0.138	0.26	0.412	0.22	1.925			1605	3.126	10.075	3.925	0.317	0.39	0.203	0.224	0.222	0.131	4.668	1.5	4.736	0.212	0.061	0.096	0.118	0.074	0.339
		1606	1.321	2.28	1.295	0.236	0.971	0.968	0.842	0.268	0.198	1.653	1	6.567	0.149	0.146	0.242	0.428	0.205	1.629			1606	3.074	9.52	3.722	0.293	0.394	0.207	0.225	0.229	0.13	4.753	1.49	4.64	0.247	0.06	0.093	0.132	0.072	0.287
		1607	1.281	2.319	1.373	0.392	0.97	1.037	0.799	0.232	0.199	1.524	1.11	6.529	0.142	0.146	0.221	0.416	0.193	1.637			1607	3.01	10.302	3.578	0.301	0.371	0.203	0.228	0.212	0.127	4.855	1.9	4.699	0.217	0.059	0.092	0.147	0.073	0.35
		1608	1.19	2.324	1.459	0.307	0.939	0.908	0.807	0.188	0.192	1.425	1.43	6.677	0.153	0.165	0.212	0.451	0.211	1.772			1608	2.955	10.665	3.456	0.338	0.339	0.213	0.23	0.205	0.126	5.118	1.55	4.599	0.223	0.064	0.093	0.128	0.075	0.322
		1609	1.308	2.277	1.321	0.219	0.916	0.929	0.803	0.24	0.198	1.498	2.05	6.628	0.167	0.153	0.225	0.393	0.192	1.421			1609	2.836	10.361	3.649	0.323	0.338	0.212	0.217	0.223	0.126	5.238	1.49	4.834	0.238	0.062	0.096	0.138	0.073	0.318
		1610	1.206	2.113	1.349	0.216	0.965	1.018	0.817	0.217	0.199	1.523		6.692	0.143	0.158	0.22	0.394	0.19	1.823			1610	2.9	10.713	3.986	0.306	0.351	0.208	0.217	0.22	0.127	5.759	1.53	4.81	0.207	0.06	0.091	0.131	0.073	0.323
		1611	1.215	2.606	1.446	0.237	0.933	1.042	0.817	0.196	0.197	1.452		6.717	0.142	0.154	0.236	0.436	0.203	1.471			1611	2.988	10.293	4.2	0.297	0.337	0.225	0.212	0.214	0.126	5.358	1.62	4.642	0.205	0.06	0.093	0.132	0.073	0.327
		1612	1.233	2.29	1.488	0.469	0.937	0.889	0.826	0.2	0.197	1.555		6.74	0.155	0.149	0.25	0.391	0.189	1.552			1612	2.765	9.97	3.804	0.298	0.343	0.213	0.214	0.207	0.13	5.061	1.59	4.554	0.209	0.062	0.091	0.132	0.073	0.307
		1613	1.193	3.192	1.575	0.694	0.972	0.989	0.846	0.214	0.202	1.454		6.693	0.161	0.16	0.24	0.425	0.184	1.708			1613	2.78	9.959	3.558	0.291	0.381	0.229	0.215	0.229	0.124	5.053	1.78	4.603	0.208	0.06	0.088	0.131	0.074	0.265
		1614	1.152	3.168	1.454	0.838	0.972	0.986	0.82	0.246	0.208	1.438		6.527	0.147	0.172	0.225	0.434	0.198	1.716			1614	2.889	9.919	3.443	0.284	0.394	0.227	0.213	0.218	0.13	4.979	1.82	4.391	0.2	0.06	0.087	0.129	0.073	0.304
		1615	1.329	2.759	1.309	0.378	0.978	0.975	0.821	0.231	0.206	1.458		6.54	0.147	0.171	0.283	0.498	0.179	1.506			1615	3.054	9.367	4.066	0.29	0.388	0.236	0.221	0.21	0.127	5.376	1.7	4.267	0.198	0.061	0.087	0.13	0.073	0.333
		1616	1.268	5.011	1.385	0.489	0.968	0.85	0.879	0.207	0.207	1.443		6.305	0.175	0.166	0.273	0.499	0.181	1.56			1616	2.986	9.547	4.077	0.316	0.365	0.23	0.221	0.222	0.127	5.445	1.73	4.521	0.2	0.06	0.091	0.141	0.072	0.306
		1617	1.241	4.108	1.501	0.506	0.985	1.021	0.859	0.199	0.215	1.479	1.73	6.452	0.147	0.169	0.401	0.5	0.192	1.782			1617	2.615	9.927	3.666	0.285	0.341	0.228	0.221	0.229	0.129	5.74	1.71	4.618	0.195	0.063	0.089	0.145	0.071	0.3
		1618	1.102	2.411	1.432	0.396	0.976	0.943	0.848	0.223	0.22	1.519	1.81	6.58	0.132	0.182	0.352	0.395	0.181	1.552			1618	2.504	10.484	3.944	0.27	0.325	0.228	0.223	0.213	0.125	5.521	1.71	4.56	0.199	0.06	0.088	0.149	0.072	0.332
		1619	1.361	2.279	1.369	0.565	0.987	0.895	0.86	0.218	0.221	1.489	1.91	6.709	0.17	0.182	0.533	0.393	0.177	1.533			1619	2.475	10.002	4.328	0.287	0.33	0.224	0.221	0.208	0.126	5.182	1.69	4.607	0.213	0.059	0.092	0.154	0.072	0.316
		1620	1.969	2.406	1.372	0.311	0.989	0.977	0.839	0.223	0.21	1.481	1.69	6.827	0.179	0.17	0.341	0.403	0.191	1.731			1620	2.71	10.124	4.373	0.317	0.327	0.23	0.222	0.218	0.122	4.817	1.64	4.63	0.198	0.06	0.09	0.154	0.072	0.338
		1621	2.535	2.409	1.527	0.227	1.006	0.964	0.887	0.192	0.202	1.604	1.55	7.11	0.146	0.198	0.377	0.419	0.19	1.812			1621	3.085	10.122	4.336	0.307	0.326	0.222	0.213	0.221	0.123	4.874	1.61	4.801	0.194	0.061	0.089	0.144	0.073	0.348
		1622	1.648	2.317	1.432	0.211	0.998	0.87	0.908	0.195	0.2	1.615	1.46	7.028	0.142	0.204	1.107	0.369	0.173	1.738			1622	2.715	9.563	4.178	0.289	0.326	0.207	0.22	0.215	0.127	5.049	1.56	4.667	0.229	0.06	0.091	0.135	0.072	0.312
		1623	1.52	2.507	1.367	0.411	1.021	0.911	0.891	0.227	0.186	1.624	1.52	7.032	0.157	0.178	0.512	0.409	0.197	2.105			1623	2.851	9.26	3.921	0.277	0.334	0.203	0.223	0.21	0.128	5.25	1.46	4.511	0.309	0.06	0.09	0.141	0.072	0.27
		1624	1.205	2.524	1.427	0.948	1.057	0.981	0.882	0.233	0.188	1.685	1.63	6.897	0.155	0.149	0.316	0.428	0.194	1.791			1624	2.793	9.255	4.193	0.303	0.321	0.202	0.216	0.225	0.129	5.476	1.81	4.88	0.279	0.059	0.09	0.133	0.073	0.35
		1625	1.15	2.453	1.432	0.408	1.062	0.935	0.83	0.192	0.188	1.616	1.61	6.85	0.163	0.149	0.491	0.377	0.179	1.555			1625	2.905	9.395	3.883	0.3	0.326	0.226	0.209	0.221	0.131	5.409	1.54	4.884	0.237	0.058	0.089	0.138	0.072	0.328
		1626	1.099	2.38	1.362	0.947	1.044	0.99	0.882	0.218	0.188	1.625	1.61	6.429	0.161	0.152	0.401	0.442	0.185	1.715			1626	3.105	10.475	3.834	0.281	0.312	0.225	0.216	0.214	0.127	5.265	1.29	5.062	0.241	0.059	0.089	0.146	0.071	0.277
		1627	1.018	2.259	1.457	0.251	1.064	0.98	0.912	0.27	0.184	1.596	1.49	6.695	0.178	0.168	0.276	0.433	0.196	1.74			1627	3.157	10.736	3.691	0.284	0.316	0.222	0.218	0.217	0.128	5.014	1.3	5.119	0.24	0.06	0.088	0.153	0.072	0.311
		1628	1.085	2.341	1.363	0.214	1.086	0.968	0.904	0.196	0.187	1.596	1.56	6.367	0.264	0.182	0.19	0.429	0.184	1.532			1628	3.104	9.707	3.902	0.319	0.324	0.221	0.204	0.229	0.134	5.234	1.36	4.714	0.215	0.06	0.086	0.145	0.074	0.3
		1629	1.031	2.197	1.457	0.266	1.098	1.02	0.885	0.236	0.19	1.621	1.75	6.315	0.228	0.172	0.172	0.463	0.184	1.632			1629	3.34	9.881	4.252	0.299	0.318	0.22	0.201	0.22	0.129	5.299	1.4	4.761	0.211	0.06	0.088	0.156	0.073	0.295
		1630	1.48	2.236	1.435	0.388	1.12	1.038	0.845	0.211	0.192	1.589	1.74	6.363	0.15	0.163	0.161	0.391	0.198	1.757			1630	3.152	9.261	4.532	0.289	0.334	0.211	0.205	0.21	0.126	5.254	1.38	4.778	0.208	0.058	0.088	0.164	0.073	0.32
		1631	1.207	2.333	1.433	0.479	1.105	1	0.833	0.202	0.19	1.81	1.65	6.604	0.156	0.145	0.154	0.389	0.188	1.472			1631	2.919	9.522	4.525	0.293	0.352	0.207	0.207	0.214	0.132	4.665	1.38	4.694	0.212	0.058	0.087	0.157	0.074	0.323
		1632	1.041	2.237	1.684	0.555	1.083	0.955	0.878	0.233	0.186	1.611	1.65	6.425	0.166	0.139	0.185	0.379	0.185	1.635			1632	3.15	9.659	4.532	0.317	0.368	0.208	0.198	0.228	0.131	4.597	1.37	4.597	0.206	0.059	0.087	0.155	0.074	0.311
		1633	1.006	2.227	1.604	0.872	1.083	0.957	0.906	0.264	0.186	1.779		6.353	0.174	0.153	0.212	0.404	0.192	1.42			1633	3.337	9.628	4.172	0.305	0.348	0.209	0.192	0.216	0.128	4.787	1.41	4.38	0.206	0.059	0.087	0.149	0.073	0.316
		1634	1.044	2.294	2.029	0.726	1.051	1.035	0.906	0.236	0.192	1.797	2.36	6.592	0.152	0.155	0.238	0.446	0.199	1.406			1634	3.076	9.54	4.1	0.296	0.322	0.205	0.193	0.205	0.127	4.788	1.48	4.578	0.205	0.058	0.089	0.147	0.074	0.34
		1635	1.066	2.219	2.761	0.269	0.996	0.947	0.887	0.228	0.187	1.727	2.26	6.507	0.16	0.158	0.267	0.39	0.186	1.625			1635	3.321	9.177	4.194	0.299	0.318	0.203	0.191	0.218	0.124	5.031	1.43	4.548	0.206	0.058	0.087	0.139	0.073	0.34
		1636	1.027	2.136	1.717	0.447	0.988	0.933	0.836	0.207	0.183	1.635		6.463	0.21	0.143	0.482	0.394	0.205	1.488			1636	3.239	9.306	4.238	0.332	0.319	0.203	0.198	0.225	0.126	5.301	1.36	4.671	0.249	0.058	0.088	0.132	0.074	0.331
		1637	1.03	2.362	1.238	0.438	0.987	0.974	0.884	0.233	0.188	1.799	2.55	6.607	0.204	0.145	0.323	0.407	0.209	1.381			1637	3.257	8.995	4.106	0.306	0.318	0.2	0.196	0.223	0.126	5.511	1.78	4.607	0.25	0.057	0.088	0.132	0.073	0.365
		1638	1.019	2.411	1.299	0.219	0.977	1.047	0.898	0.207	0.184	1.862	2.19	6.561	0.191	0.142	0.284	0.425	0.193	1.464			1638	3.267	9.249	4.37	0.303	0.363	0.195	0.2	0.218	0.128	4.806	1.58	4.527	0.248	0.058	0.091	0.125	0.075	0.398
		1639	0.973	4.104	1.657	0.206	1.009	1.076	0.895	0.223	0.177	1.576	1.52	6.36	0.193	0.153	0.28	0.479	0.204	1.632			1639	3.149	9.846	4.517	0.309	0.4	0.19	0.194	0.208	0.126	5.398	1.35	4.711	0.215	0.057	0.087	0.121	0.073	0.432
		1640	1.055	6.641	3.631	0.211	0.994	0.942	0.896	0.19	0.181	1.67	1.8	6.532	0.19	0.163	0.226	0.446	0.217	1.489			1640	3.125	10.001	4.087	0.305	0.367	0.197	0.195	0.228	0.124	5.176	1.39	4.734	0.212	0.058	0.088	0.123	0.073	0.342
		1641	1.038	6.071	4.085	0.208	1.004	0.962	0.864	0.236	0.185	1.684	1.41	6.475	0.187	0.155	0.209	0.425	0.208	1.721			1641	3.574	11.158	4.011	0.276	0.341	0.206	0.196	0.222	0.122	4.844	1.38	4.675	0.209	0.058	0.088	0.123	0.073	0.37
		1642	0.991	4.722	1.501	0.204	1.007	0.994	0.868	0.235	0.18	1.544	1.26	6.317	0.146	0.149	0.234	0.429	0.206	1.777			1642	3.222	10.961	3.833	0.272	0.322	0.189	0.193	0.228	0.119	5.18	1.39	4.693	0.207	0.058	0.087	0.121	0.073	0.314
		1643	0.995	2.71	1.147	0.235	0.99	1.068	0.893	0.202	0.181	1.614	1.47	6.711	0.173	0.149	0.216	0.361	0.228	1.7			1643	3.284	10.943	4.272	0.282	0.325	0.183	0.191	0.226	0.123	5.242	1.5	4.977	0.211	0.059	0.083	0.131	0.073	0.358
		1644	1.05	2.665	1.252	0.348	0.997	1.071	0.902	0.183	0.182	1.737	1.56	6.534	0.19	0.166	0.223	0.366	0.213	1.663			1644	3.326	10.212	4.675	0.299	0.343	0.199	0.195	0.246	0.119	4.62	1.5	4.837	0.212	0.06	0.087	0.133	0.075	0.351
		1645	0.978	2.556	1.302	0.222	0.978	1.096	0.867	0.238	0.181	1.643	2.11	6.436	0.159	0.174	0.278	0.383	0.203	1.662			1645	3.36	10.251	4.863	0.29	0.326	0.2	0.191	0.229	0.12	5.326	1.43	4.796	0.213	0.06	0.086	0.125	0.075	0.372
		1646	0.969	2.493	1.34	0.22	0.981	1.031	0.857	0.213	0.178	1.601	2.37	6.279	0.157	0.22	0.307	0.367	0.224	1.644			1646	3.197	10.071	4.36	0.285	0.379	0.192	0.193	0.224	0.12	5.734	1.47	4.478	0.211	0.059	0.084	0.124	0.076	0.321
		1647	1.649	2.494	1.358	0.212	0.977	0.998	0.844	0.203	0.177	1.704	2.29	6.515	0.16	0.355	0.273	0.429	0.216	1.845			1647	3.476	9.949	4.153	0.285	0.421	0.185	0.198	0.227	0.119	5.056	1.49	4.375	0.211	0.059	0.088	0.127	0.075	0.341
		1648	4.111	2.448	1.387	0.197	0.958	1.035	0.882	0.272	0.177	1.799	1.77	6.485	0.163	0.337	0.232	0.381	0.198	1.563			1648	3.7	9.983	3.945	0.313	0.375	0.2	0.198	0.237	0.118	5.172	1.47	4.72	0.207	0.061	0.089	0.127	0.075	0.316
		1649	3.326	2.52	1.279	0.211	0.996	1.04	0.854	0.195	0.177	1.555	1.65	6.362	0.145	0.265	0.246	0.4	0.212	1.512			1649	6.272	9.876	4.187	0.284	0.341	0.188	0.195	0.237	0.122	5.635	1.53	4.572	0.209	0.066	0.092	0.136	0.076	0.326
		1650	3.33	2.431	1.366	0.635	1	1.068	0.827	0.198	0.178	1.583	1.08	6.468	0.152	0.347	0.24	0.405	0.228	1.479			1650	7.776	10.62	4.55	0.268	0.327	0.191	0.188	0.223	0.119	5.829	1.71	4.682	0.292	0.06	0.088	0.132	0.076	0.318
		1651	5.279	2.502	1.274	0.813	0.989	1.049	0.83	0.213	0.176	1.461	1.11	6.411	0.166	0.289	0.234	0.434	0.208	1.799			1651	8.463	11.056	4.527	0.285	0.343	0.179	0.193	0.233	0.118	5.659	1.49	4.966	0.249	0.061	0.088	0.141	0.075	0.331
		1652	3.962	2.417	1.399	0.515	1.024	1.029	0.796	0.237	0.18	1.526	1.34	6.522	0.139	0.238	0.224	0.459	0.217	1.828			1652	5.582	10.079	4.13	0.309	0.335	0.185	0.194	0.241	0.12	6.282	1.51	4.744	0.223	0.061	0.092	0.135	0.076	0.292
		1653	1.409	2.417	1.345	0.418	1.015	1.126	0.863	0.19	0.178	1.59	1.17	6.665	0.14	0.2	0.249	0.406	0.228	1.535			1653	4.487	9.6	4.307	0.3	0.327	0.195	0.183	0.239	0.115	6.259	1.49	4.685	0.232	0.062	0.09	0.129	0.075	0.286
		1654	1.992	2.349	1.347	0.307	1.004	1.05	0.863	0.234	0.177	1.711	1.44	6.801	0.166	0.184	0.24	0.436	0.199	1.766			1654	3.853	10.427	4.204	0.286	0.359	0.188	0.187	0.233	0.118	5.691	1.49	4.647	0.231	0.061	0.088	0.134	0.076	0.306
		1655	2.876	2.351	1.227	0.667	0.992	1.017	0.871	0.221	0.17	1.577	1.65	6.579	0.182	0.173	0.247	0.383	0.209	1.737			1655	4.117	10.808	3.805	0.286	0.399	0.189	0.191	0.233	0.117	5.125	1.5	4.588	0.225	0.062	0.086	0.134	0.077	0.359
		1656	1.507	2.333	1.385	0.372	0.975	1.086	0.832	0.183	0.165	1.529	1.32	6.682	0.14	0.189	0.22	0.39	0.227	1.668			1656	3.765	10.619	4.072	0.311	0.387	0.191	0.198	0.252	0.117	5.336	1.48	4.863	0.226	0.063	0.091	0.137	0.076	0.325
		1657	1.142	2.216	1.434	0.732	0.952	1.13	0.825	0.192	0.165	1.489	1.07	6.609	0.142	0.165	0.27	0.377	0.214	1.499			1657	3.485	9.869	4.262	0.309	0.361	0.198	0.198	0.242	0.12	5.166	1.51	4.697	0.223	0.062	0.091	0.133	0.077	0.312
		1658	1.178	2.188	1.421	0.405	0.944	1.11	0.832	0.191	0.166	1.509	2.29	6.348	0.151	0.169	0.277	0.442	0.206	1.443			1658	3.444	10.415	4.162	0.278	0.344	0.204	0.189	0.229	0.118	5.038	1.49	4.645	0.219	0.061	0.092	0.13	0.077	0.338
		1659	1.87	2.161	1.328	0.223	0.922	1.067	0.834	0.225	0.171	1.443	1.61	6.38	0.172	0.195	0.27	0.492	0.234	1.458			1659	3.59	10.146	4.414	0.301	0.33	0.191	0.193	0.252	0.118	5.415	1.44	4.808	0.206	0.062	0.094	0.132	0.078	0.28
		1660	1.062	2.154	1.221	0.21	0.984	1.052	0.844	0.221	0.169	1.489	1.69	6.104	0.148	0.181	0.24	0.486	0.231	1.664			1660	3.7	9.912	4.438	0.303	0.326	0.185	0.198	0.252	0.121	5.376	1.56	4.448	0.267	0.063	0.094	0.128	0.076	0.293
		1661	0.989	2.058	1.327	0.464	0.966	1.048	0.872	0.198	0.173	1.378	1	5.99	0.142	0.158	0.246	0.405	0.211	1.707			1661	3.737	9.74	3.942	0.28	0.334	0.193	0.198	0.238	0.115	5.012	1.51	4.123	0.266	0.061	0.093	0.124	0.077	0.276
		1662	0.947	2.126	1.396	0.448	0.965	1.107	0.886	0.183	0.182	1.3	0.96	6.051	0.155	0.156	0.315	0.451	0.223	1.421			1662	3.737	9.854	3.797	0.268	0.326	0.183	0.191	0.246	0.113	4.773	1.47	4.475	0.207	0.064	0.096	0.126	0.077	0.29
		1663	1.019	2.161	1.33	0.357	0.948	1.083	0.838	0.197	0.174	1.181	0.93	5.995	0.157	0.18	0.257	0.464	0.234	1.712			1663	3.5	10.41	4.48	0.29	0.371	0.207	0.196	0.255	0.114	4.808	1.53	4.658	0.214	0.061	0.094	0.13	0.076	0.322
		1664	1.103	2.092	1.411	0.28	0.935	1.109	0.831	0.226	0.174	1.245	0.92	6.204	0.146	0.202	0.235	0.381	0.218	1.419			1664	3.231	9.758	4.484	0.298	0.378	0.196	0.205	0.238	0.115	4.39	1.53	4.426	0.217	0.06	0.094	0.125	0.075	0.277
		1665	1.027	2.211	1.327	0.201	0.931	1.073	0.863	0.234	0.183	1.229	1.07	5.973	0.141	0.193	0.239	0.423	0.222	1.532			1665	3.058	9.828	4.59	0.292	0.363	0.193	0.203	0.23	0.114	4.14	1.94	4.281	0.232	0.059	0.094	0.13	0.075	0.256
		1666	0.962	2.106	1.359	0.205	0.937	1.061	0.883	0.201	0.181	1.238	0.99	6.009	0.161	0.169	0.271	0.337	0.238	1.677			1666	3.202	9.905	4.059	0.286	0.325	0.179	0.194	0.253	0.112	4.062	1.42	4.014	0.202	0.061	0.096	0.131	0.077	0.33
		1667	1.06	2.08	1.33	0.213	0.987	1.121	0.877	0.213	0.178	1.127	0.93	6.334	0.148	0.184	0.255	0.354	0.222	2.064			1667	3.039	9.242	3.903	0.333	0.332	0.198	0.201	0.247	0.112	4.156	1.33	4.19	0.198	0.06	0.092	0.131	0.075	0.266
		1668	1.055	2.309	1.287	0.299	0.99	1.091	0.819	0.19	0.178	1.24	0.94	6.283	0.143	0.21	0.222	0.404	0.221	1.436			1668	2.904	9.014	4.011	0.325	0.317	0.2	0.206	0.234	0.111	4.67	1.41	4.264	0.195	0.061	0.087	0.129	0.075	0.323
		1669	1.012	2.235	1.293	0.638	1.007	1.154	0.835	0.226	0.184	1.183	0.96	6.007	0.16	0.207	0.199	0.418	0.23	1.497			1669	2.904	9.308	4.778	0.298	0.311	0.195	0.2	0.234	0.114	4.751	1.44	3.946	0.202	0.061	0.088	0.13	0.075	0.28
		1670	1.269	2.269	1.317	0.524	0.984	1.095	0.864	0.245	0.182	1.197	0.92	6.364	0.169	0.21	0.219	0.384	0.219	1.825			1670	2.933	8.629	4.536	0.284	0.323	0.194	0.2	0.26	0.118	4.907	1.46	4.255	0.201	0.061	0.087	0.14	0.076	0.351
		1671	1.109	2.329	1.502	0.234	0.979	1.102	0.877	0.211	0.179	1.217	0.97	6.348	0.17	0.219	0.208	0.436	0.223	1.524			1671	3.16	8.167	4.172	0.297	0.32	0.209	0.187	0.25	0.113	4.463	1.5	4.171	0.201	0.059	0.085	0.14	0.076	0.266
		1672	1.141	2.292	1.343	0.591	0.945	1.027	0.912	0.185	0.186	1.178	1.11	6.41	0.148	0.239	0.273	0.462	0.231	1.781			1672	2.992	9.182	4.237	0.302	0.321	0.205	0.2	0.236	0.108	4.571	1.44	4.126	0.209	0.06	0.085	0.135	0.075	0.287
		1673	0.967	2.375	1.345	0.69	0.953	0.981	0.884	0.201	0.18	1.219	0.93	6.34	0.141	0.25	0.278	0.382	0.227	1.932			1673	2.966	8.75	4.086	0.289	0.313	0.199	0.205	0.25	0.116	4.685	1.38	4.181	0.195	0.06	0.086	0.128	0.076	0.316
		1674	1.123	2.477	1.403	0.936	0.976	1.058	0.859	0.217	0.18	1.209	0.95	6.517	0.154	0.266	0.27	0.471	0.231	1.593			1674	2.995	8.991	4.261	0.285	0.318	0.198	0.195	0.251	0.119	4.558	1.34	3.899	0.191	0.061	0.087	0.131	0.075	0.323
		1675	1.058	2.365	1.444	0.368	0.961	1.084	0.854	0.222	0.18	1.297	1.02	6.458	0.178	0.257	0.276	0.409	0.246	1.74			1675	2.8	9.646	4.167	0.31	0.325	0.195	0.186	0.247	0.112	4.875	1.4	4.229	0.192	0.06	0.09	0.133	0.076	0.26
		1676	4.033	2.33	1.32	0.268	0.942	1.086	0.875	0.204	0.185	1.247	1.77	6.589	0.141	0.27	0.276	0.407	0.217	1.604			1676	2.861	9.581	4.145	0.335	0.381	0.202	0.195	0.234	0.116	4.647	1.41	4.237	0.194	0.06	0.092	0.14	0.074	0.268
		1677	3.962	2.365	1.385	0.349	0.93	0.982	0.887	0.21	0.184	1.318	1.37	6.787	0.146	0.266	0.337	0.347	0.219	1.507			1677	2.841	10.048	4.468	0.311	0.374	0.204	0.205	0.25	0.117	5.067	1.47	4.114	0.214	0.06	0.091	0.138	0.075	0.271
		1678	6.273	2.282	1.448	0.266	0.924	0.978	0.864	0.191	0.175	1.325	1.97	6.804	0.211	0.26	1.141	0.344	0.226	1.814			1678	2.872	10.182	4.363	0.306	0.348	0.207	0.2	0.25	0.112	5.279	1.41	4.064	0.26	0.061	0.09	0.138	0.075	0.265
		1679	5.181	2.154	1.359	0.243	0.932	0.984	0.85	0.229	0.178	1.355	2.15	6.522	0.204	0.255	0.479	0.391	0.212	1.616			1679	3.035	9.554	4.226	0.294	0.337	0.212	0.19	0.242	0.112	5.591	1.52	4.182	0.201	0.061	0.09	0.139	0.075	0.263
		1680	3.401	2.075	1.464	0.545	0.953	1.075	0.841	0.247	0.181	1.415	1.74	6.494	0.198	0.243	0.195	0.366	0.204	1.739			1680	4.225	9.078	4.133	0.287	0.327	0.201	0.188	0.232	0.116	5.522	1.84	4.388	0.192	0.061	0.091	0.132	0.076	0.228
		1681	2.955	2.144	1.507	0.955	0.966	1.031	0.872	0.196	0.175	1.783	1.42	6.282	0.137	0.23	0.238	0.376	0.193	1.526			1681	3.602	9.238	4.186	0.264	0.313	0.208	0.201	0.249	0.116	5.658	1.33	4.23	0.195	0.06	0.09	0.13	0.075	0.243
		1682	0.93	1.969	2.058	0.716	0.946	0.963	0.899	0.181	0.172	1.872	1.26	6.227	0.144	0.234	0.317	0.381	0.186	1.955			1682	3.023	8.747	5.151	0.276	0.328	0.207	0.194	0.256	0.118	5.718	1.35	3.929	0.206	0.059	0.086	0.128	0.075	0.237
		1683	1.022	1.899	1.745	0.53	0.97	1.007	0.885	0.208	0.167	2.757	1.28	6.024	0.149	0.228	0.413	0.442	0.186	1.765			1683	2.687	8.62	5.218	0.288	0.314	0.209	0.187	0.247	0.113	6.114	1.39	4.024	0.216	0.059	0.087	0.126	0.074	0.271
		1684	0.927	2.016	1.77	0.599	0.986	1.007	0.923	0.204	0.174	2.607	1.37	5.953	0.148	0.213	0.28	0.434	0.191	1.567			1684	2.838	8.485	4.829	0.307	0.301	0.204	0.179	0.23	0.12	5.859	1.41	4.182	0.207	0.06	0.091	0.135	0.073	0.261
		1685	0.984	1.944	1.536	0.546	0.984	1.036	0.912	0.212	0.179	3.155	0.99	6.006	0.153	0.207	0.338	0.421	0.171	1.829			1685	2.867	9.147	4.529	0.294	0.313	0.197	0.182	0.249	0.12	6.108	1.44	4.125	0.202	0.06	0.094	0.143	0.073	0.269
		1686	0.92	2.02	1.334	0.301	0.963	1.017	0.913	0.205	0.178	2.172	1.48	5.983	0.148	0.203	0.348	0.43	0.188	1.655			1686	2.924	9.234	4.1	0.297	0.312	0.205	0.191	0.225	0.123	5.501	1.48	3.997	0.2	0.06	0.094	0.143	0.073	0.23
		1687	1.052	2.06	1.179	0.186	1.036	1.024	0.953	0.194	0.174	2.021	1.35	6.063	0.149	0.222	0.276	0.344	0.177	1.526			1687	3.091	9.083	4.208	0.307	0.297	0.205	0.19	0.224	0.117	5.649	1.44	4.111	0.2	0.059	0.09	0.15	0.073	0.23
		1688	1.017	2.162	1.389	0.19	1.033	0.956	0.931	0.192	0.178	1.797	1.53	6.197	0.145	0.209	0.259	0.408	0.164	2.03			1688	3.371	9.245	4.22	0.302	0.298	0.197	0.192	0.235	0.122	5.629	1.4	3.914	0.248	0.06	0.098	0.154	0.071	0.29
		1689	1.763	2.066	1.431	0.189	1.02	1.019	0.931	0.217	0.182	1.581	1.35	6.203	0.145	0.198	0.231	0.41	0.175	1.479			1689	3.088	9.161	3.913	0.299	0.321	0.199	0.19	0.23	0.128	5.067	1.37	4.113	0.334	0.061	0.091	0.148	0.072	0.255
		1690	4.631	2.209	1.362	0.209	1.008	1.023	0.97	0.209	0.174	1.282	1.88	6.276	0.131	0.194	0.279	0.545	0.172	1.6			1690	3.146	8.902	4.233	0.284	0.369	0.195	0.183	0.216	0.121	5.084	1.36	4.259	0.232	0.061	0.092	0.149	0.072	0.219
		1691	4.526	2.568	1.119	0.201	0.96	1.043	0.93	0.207	0.174	1.334	1.33	6.249	0.156	0.198	0.291	0.443	0.168	1.455			1691	3.995	9.353	4.496	0.315	0.361	0.205	0.181	0.213	0.12	5.256	1.37	4.061	0.197	0.06	0.091	0.14	0.073	0.242
		1692	5.955	2.318	1.542	0.196	0.936	1.011	1.21	0.181	0.177	1.423	2.64	6.136	0.182	0.204	0.353	0.521	0.181	1.566			1692	5.835	9.44	4.361	0.319	0.352	0.206	0.188	0.235	0.122	6.131	1.39	4.001	0.192	0.059	0.09	0.133	0.073	0.271
		1693	5.405	2.4	3.284	0.198	0.946	0.952	1.738	0.182	0.176	1.546	2.55	6.05	0.154	0.202	0.321	0.541	0.174	1.646			1693	6.675	9.755	4.671	0.302	0.324	0.195	0.189	0.23	0.12	6.035	1.82	4.168	0.201	0.059	0.094	0.134	0.071	0.25
		1694	1.586	2.353	2.793	0.198	0.962	1.028	1.018	0.244	0.174	1.558	2.29	6.026	0.15	0.196	0.315	0.554	0.163	1.631			1694	7.643	9.193	4.843	0.293	0.313	0.199	0.182	0.22	0.124	5.331	1.81	4.104	0.198	0.06	0.093	0.127	0.072	0.26
		1695	2.095	2.311	1.408	0.215	0.957	1.073	0.669	0.212	0.179	1.519	1.38	5.797	0.15	0.191	0.325	0.518	0.184	1.72			1695	4.729	9.257	4.564	0.327	0.316	0.205	0.176	0.213	0.122	5.313	1.33	4.241	0.211	0.064	0.091	0.119	0.072	0.24
		1696	2.542	2.265	1.268	0.203	0.951	1.025	1.019	0.2	0.171	1.49	1.87	5.716	0.159	0.194	0.331	0.523	0.185	1.432			1696	3.687	10.269	4.753	0.336	0.302	0.209	0.179	0.222	0.126	5.506	1.4	4.332	0.217	0.06	0.094	0.128	0.073	0.247
		1697	5.677	2.451	1.268	0.234	0.94	0.942	0.812	0.192	0.173	1.629	2.11	5.533	0.169	0.211	0.324	0.406	0.172	1.542			1697	3.553	9.718	4.308	0.322	0.305	0.2	0.186	0.233	0.116	5.477	1.44	4.41	0.214	0.061	0.094	0.126	0.074	0.253
		1698	3.926	2.3	1.376	0.277	0.921	0.964	0.85	0.195	0.178	1.643	2.65	5.673	0.153	0.203	0.3	0.464	0.183	1.707			1698	3.277	9.514	4.458	0.293	0.308	0.196	0.183	0.227	0.119	5.564	1.5	4.11	0.279	0.06	0.097	0.125	0.074	0.235
		1699	3.084	2.29	1.322	0.199	0.906	1.035	0.855	0.185	0.173	1.67	5.41	5.641	0.158	0.201	0.304	0.422	0.185	1.483			1699	2.98	8.859	4.379	0.305	0.295	0.205	0.179	0.219	0.112	5.522	1.58	4.135	0.229	0.06	0.089	0.125	0.073	0.246
		1700	2.363	2.291	1.188	0.215	0.924	1.046	0.827	0.214	0.174	1.664	3.06	5.599	0.185	0.2	0.292	0.431	0.178	1.327			1700	3.121	9.138	4.62	0.301	0.295	0.194	0.178	0.228	0.109	5.315	1.51	4.127	0.214	0.06	0.09	0.125	0.073	0.263
		1701	1.574	2.133	1.258	0.236	0.912	0.961	0.825	0.203	0.173	1.677	1.44	5.723	0.16	0.214	0.316	0.399	0.192	1.821			1701	3.102	9.57	4.203	0.278	0.327	0.205	0.188	0.222	0.113	5.016	1.52	4.238	0.203	0.06	0.093	0.12	0.073	0.297
		1702	1.801	2.233	1.31	0.235	0.928	0.955	0.848	0.205	0.176	1.577	4.16	5.787	0.148	0.226	0.308	0.409	0.2	2.161			1702	3.076	9.649	3.863	0.277	0.344	0.204	0.191	0.228	0.112	5.245	1.54	4.38	0.203	0.059	0.092	0.126	0.073	0.25
		1703	2.86	2.082	1.313	0.231	0.943	0.997	0.882	0.168	0.181	1.472	5.29	6.153	0.152	0.223	0.33	0.398	0.19	1.665			1703	3.014	9.011	3.999	0.312	0.345	0.197	0.173	0.229	0.109	5.427	1.42	4.146	0.203	0.06	0.092	0.125	0.073	0.271
		1704	1.622	2.225	1.243	0.209	0.987	1.064	0.876	0.199	0.18	1.6	1.38	6.004	0.157	0.223	0.336	0.42	0.207	1.657			1704	3.189	9.378	4.037	0.321	0.33	0.202	0.177	0.227	0.109	5.406	1.42	3.981	0.198	0.061	0.091	0.121	0.073	0.245
		1705	0.994	1.975	1.213	0.216	0.962	0.999	0.868	0.205	0.183	1.572	1.61	6.153	0.144	0.225	0.322	0.428	0.216	1.563			1705	2.951	9.214	4.101	0.308	0.311	0.203	0.186	0.243	0.108	5.755	1.49	3.881	0.264	0.061	0.096	0.127	0.074	0.259
		1706	0.882	2.087	1.243	0.208	0.939	0.938	0.852	0.203	0.183	1.637	1.27	5.957	0.159	0.231	0.3	0.465	0.197	1.716			1706	2.856	8.728	3.633	0.314	0.299	0.199	0.186	0.233	0.109	5.888	1.48	3.853	0.395	0.06	0.096	0.127	0.074	0.242
		1707	0.998	2.113	1.212	0.199	0.955	0.976	0.867	0.189	0.183	1.427	1.45	5.772	0.163	0.245	0.283	0.502	0.218	1.616			1707	2.909	9.196	3.607	0.316	0.304	0.202	0.179	0.238	0.114	5.35	1.92	4.03	0.199	0.059	0.097	0.127	0.073	0.266
		1708	0.956	2.236	1.221	0.196	0.935	1.041	0.912	0.189	0.177	1.572	1.45	5.779	0.143	0.255	0.274	0.431	0.224	2.089			1708	2.75	8.753	3.787	0.316	0.302	0.203	0.178	0.242	0.112	5.665	1.46	3.808	0.197	0.06	0.093	0.131	0.072	0.259
		1709	1.021	2.33	1.249	0.264	0.924	1.045	0.949	0.185	0.178	1.55	1.4	5.432	0.129	0.237	0.259	0.447	0.219	1.507			1709	2.731	8.589	3.751	0.305	0.299	0.192	0.191	0.248	0.107	5.043	1.36	3.77	0.196	0.06	0.089	0.134	0.074	0.277
		1710	0.896	1.905	1.144	0.34	0.927	0.943	0.932	0.188	0.181	1.467	1.29	5.547	0.134	0.233	0.241	0.37	0.227	1.493			1710	2.809	9.531	3.809	0.288	0.296	0.196	0.185	0.25	0.111	4.698	1.35	3.986	0.203	0.061	0.091	0.127	0.074	0.252
		1711	2.062	2.015	1.29	0.377	0.959	0.958	0.892	0.207	0.178	1.536	1.18	5.629	0.163	0.231	0.262	0.326	0.237	1.607			1711	2.798	9.19	3.755	0.307	0.298	0.19	0.181	0.238	0.116	4.38	1.43	3.98	0.196	0.06	0.093	0.125	0.075	0.201
		1712	3.586	2.006	1.282	0.35	0.958	0.991	0.9	0.173	0.174	1.549	1.47	5.546	0.168	0.231	0.276	0.367	0.234	1.607			1712	2.916	8.553	3.862	0.325	0.33	0.201	0.176	0.241	0.114	4.179	1.48	4.093	0.202	0.059	0.097	0.128	0.074	0.246
		1713	9.188	1.995	1.231	0.256	0.995	1.025	0.906	0.164	0.179	1.478	1.4	5.752	0.15	0.245	0.754	0.365	0.229	1.674			1713	2.718	9.224	3.853	0.328	0.42	0.201	0.183	0.254	0.114	4.844	1.5	4.027	0.202	0.059	0.096	0.126	0.073	0.249
		1714	5.8	1.94	1.265	0.205	1.058	0.961	0.88	0.28	0.18	1.565	1.52	5.842	0.133	0.24	0.401	0.391	0.243	1.708			1714	2.877	8.971	3.768	0.314	0.354	0.198	0.185	0.259	0.112	4.947	1.52	3.958	0.201	0.058	0.093	0.133	0.073	0.282
		1715	1.798	1.973	1.266	0.193	1.072	0.993	0.884	0.229	0.18	1.463	1.4	5.787	0.144	0.216	0.234	0.39	0.231	1.619			1715	3.035	8.158	3.657	0.307	0.324	0.188	0.185	0.256	0.113	4.618	1.54	4.195	0.201	0.059	0.09	0.132	0.074	0.236
		1716	1.064	2.101	1.175	0.192	1.056	0.979	0.822	0.302	0.179	1.403	1.21	5.779	0.153	0.227	0.217	0.364	0.226	1.795			1716	2.854	8.377	3.785	0.337	0.364	0.196	0.192	0.253	0.116	4.74	1.49	4.047	0.198	0.057	0.092	0.138	0.075	0.235
		1717	1.073	1.962	1.255	0.203	1.027	1.079	0.786	0.225	0.18	1.522	1.01	5.95	0.144	0.219	0.305	0.439	0.237	1.691			1717	2.89	7.757	3.959	0.324	0.439	0.209	0.194	0.246	0.117	4.922	1.49	4.205	0.284	0.057	0.093	0.142	0.073	0.228
		1718	1.118	1.936	1.162	0.195	1.01	1.11	0.766	0.194	0.184	1.425	0.93	5.981	0.143	0.228	0.769	0.384	0.228	1.727			1718	2.737	8.158	3.49	0.303	0.36	0.203	0.199	0.241	0.115	4.961	1.49	3.969	0.227	0.058	0.092	0.142	0.074	0.224
		1719	1.16	2.009	1.21	0.199	1.012	1.143	0.752	0.261	0.179	1.286	0.88	6.221	0.164	0.225	1.258	0.387	0.209	1.762			1719	2.636	9.293	3.578	0.303	0.336	0.212	0.194	0.258	0.12	5.008	1.53	3.939	0.202	0.058	0.09	0.133	0.074	0.219
		1720	1.147	2.051	1.385	0.203	0.999	1.11	0.738	0.235	0.184	1.305	0.87	5.938	0.153	0.209	0.678	0.366	0.224	1.462			1720	2.649	9.471	3.894	0.337	0.317	0.219	0.193	0.24	0.114	4.916	1.51	3.999	0.199	0.057	0.091	0.137	0.073	0.258
		1721	1.162	1.911	1.168	0.288	0.979	1.039	0.741	0.205	0.183	1.374	0.9	5.983	0.129	0.208	0.419	0.364	0.235	1.538			1721	2.555	10.025	3.806	0.34	0.326	0.21	0.2	0.234	0.114	4.945	1.47	3.861	0.207	0.057	0.092	0.136	0.074	0.24
		1722	1.051	1.85	1.277	0.234	0.98	1.017	0.698	0.241	0.186	1.364	1.12	6.074	0.153	0.207	0.224	0.373	0.21	1.842			1722	2.618	10.008	3.698	0.343	0.317	0.216	0.198	0.234	0.113	4.821	1.99	4.007	0.206	0.057	0.091	0.131	0.075	0.248
		1723	2.004	2.065	1.425	0.219	1.005	1.088	0.693	0.21	0.182	1.282	0.91	6.243	0.163	0.213	0.362	0.358	0.218	1.416			1723	2.546	9.428	3.477	0.316	0.335	0.218	0.186	0.247	0.116	4.651	1.55	4.249	0.197	0.058	0.091	0.136	0.075	0.24
		1724	1.488	2.098	1.178	0.21	0.993	1.086	0.705	0.227	0.185	1.234	0.86	6.297	0.142	0.213	1.083	0.399	0.23	1.48			1724	2.71	8.749	3.434	0.327	0.383	0.214	0.192	0.239	0.117	4.916	1.3	4.891	0.2	0.058	0.091	0.137	0.074	0.253
		1725	1.126	2.041	1.19	0.209	1.002	0.993	0.66	0.277	0.182	1.201	0.84	6.189	0.134	0.22	0.32	0.398	0.211	1.6			1725	2.563	8.689	3.785	0.347	0.368	0.212	0.205	0.231	0.114	5.355	1.36	4.687	0.202	0.058	0.092	0.137	0.076	0.254
		1726	1.068	2.116	1.352	0.205	0.993	0.943	0.629	0.213	0.177	1.288	1.52	6.865	0.137	0.211	0.279	0.45	0.202	1.611			1726	2.625	8.53	3.739	0.315	0.364	0.22	0.208	0.244	0.115	5.395	1.39	5.153	0.203	0.058	0.091	0.143	0.076	0.224
		1727	1.05	2.04	1.08	0.204	1.022	1.096	0.634	0.235	0.182	1.317	1.22	6.525	0.152	0.207	0.273	0.485	0.22	1.635			1727	2.567	8.529	3.768	0.306	0.332	0.23	0.208	0.239	0.116	5.241	1.42	5.155	0.201	0.057	0.092	0.147	0.074	0.264
		1728	1.605	2.065	1.181	0.226	1.015	1.035	0.627	0.239	0.185	1.271	1.47	6.342	0.141	0.201	0.265	0.472	0.211	1.828			1728	2.689	8.173	3.953	0.298	0.316	0.222	0.22	0.249	0.117	5.081	1.47	5.226	0.201	0.058	0.089	0.137	0.075	0.263
		1729	1.568	2.159	1.366	0.216	1.057	1.039	0.622	0.247	0.189	1.208	1.55	6.186	0.148	0.217	0.354	0.472	0.208	1.909			1729	2.631	9.396	4.138	0.325	0.339	0.221	0.211	0.237	0.116	5.383	1.4	4.908	0.198	0.058	0.087	0.132	0.076	0.275
		1730	1.173	2.325	1.107	0.217	1.039	0.933	0.612	0.189	0.186	1.255	1	6.367	0.165	0.219	0.212	0.489	0.223	1.946			1730	2.515	9.901	3.869	0.311	0.326	0.218	0.206	0.23	0.113	5.541	1.41	4.322	0.192	0.057	0.089	0.13	0.076	0.245
		1731	0.972	2.341	1.261	0.21	1.017	1.058	0.611	0.204	0.188	1.212	1.28	6.183	0.152	0.241	0.211	0.395	0.206	1.638			1731	2.502	10.042	3.772	0.31	0.322	0.23	0.203	0.24	0.117	5.699	1.34	3.833	0.272	0.057	0.09	0.13	0.076	0.245
		1732	0.993	2.331	1.39	0.216	0.979	0.981	0.604	0.248	0.19	1.257	0.93	6.475	0.131	0.23	0.201	0.5	0.203	1.664			1732	2.697	9.279	4.228	0.307	0.32	0.222	0.204	0.226	0.115	5.401	1.41	3.862	0.246	0.057	0.088	0.136	0.077	0.264
		1733	1.011	2.55	1.877	0.21	0.936	0.93	0.61	0.226	0.186	1.32	1.2	6.163	0.148	0.208	0.241	0.428	0.219	1.712			1733	2.624	9.533	3.827	0.325	0.348	0.219	0.217	0.219	0.123	4.922	1.5	3.739	0.187	0.056	0.085	0.141	0.076	0.268
		1734	0.982	2.553	3.902	0.225	0.935	1.038	0.633	0.222	0.183	1.242	0.94	6.385	0.163	0.19	0.288	0.412	0.205	1.828			1734	2.567	9.465	3.899	0.302	0.377	0.218	0.212	0.233	0.12	4.922	1.49	3.851	0.187	0.056	0.085	0.138	0.076	0.245
		1735	0.968	2.55	1.556	0.217	0.908	1.035	0.627	0.221	0.185	1.244	1.43	6.385	0.148	0.188	0.233	0.411	0.206	1.848			1735	2.565	9.314	3.952	0.306	0.383	0.203	0.208	0.232	0.123	5.368	1.48	3.593	0.19	0.057	0.086	0.142	0.076	0.232
		1736	0.93	2.592	1.144	0.247	0.919	0.927	0.606	0.198	0.176	1.311	1.1	6.811	0.138	0.214	0.238	0.423	0.224	1.346			1736	2.619	10.602	3.887	0.299	0.343	0.217	0.196	0.224	0.119	5.937	1.45	3.251	0.194	0.057	0.088	0.151	0.076	0.256
		1737	0.974	2.422	1.102	0.336	0.937	0.954	0.594	0.198	0.17	1.388	1.26	8.363	0.148	0.2	0.245	0.481	0.214	1.532			1737	2.572	10.788	4.255	0.302	0.321	0.221	0.206	0.218	0.117	5.772	1.57	3.436	0.194	0.056	0.087	0.136	0.077	0.242
		1738	0.969	2.513	1.242	0.597	0.945	1.019	0.576	0.248	0.173	1.426	1.55	7.987	0.162	0.184	0.271	0.487	0.203	2.16			1738	2.566	10.877	4.334	0.311	0.339	0.211	0.212	0.231	0.118	5.372	1.85	3.494	0.199	0.056	0.085	0.132	0.077	0.247
		1739	0.974	2.668	1.506	0.519	0.927	1.039	0.6	0.242	0.177	1.505	2.33	7.467	0.147	0.179	0.251	0.441	0.22	1.511			1739	2.7	10.151	3.879	0.291	0.316	0.209	0.204	0.237	0.115	5.195	1.45	3.451	0.201	0.057	0.083	0.128	0.074	0.271
		1740	0.932	2.593	2.211	0.695	0.915	0.941	0.601	0.26	0.177	1.421	3.89	7.402	0.144	0.184	0.272	0.4	0.219	1.588			1740	2.888	9.406	3.534	0.296	0.356	0.202	0.202	0.235	0.12	5.225	1.46	3.971	0.311	0.058	0.086	0.127	0.077	0.233
		1741	1.067	2.553	1.304	0.65	0.896	0.951	0.603	0.244	0.179	1.417	1.58	7.786	0.165	0.202	0.273	0.4	0.209	1.651			1741	2.758	9.72	3.683	0.318	0.395	0.213	0.202	0.233	0.117	5.492	1.52	3.83	0.227	0.056	0.086	0.127	0.075	0.232
		1742	0.996	2.545	3.006	0.574	0.867	1.073	0.614	0.248	0.18	1.413	1.29	11.506	0.168	0.194	0.276	0.37	0.223	1.726			1742	2.869	9.678	3.986	0.327	0.356	0.216	0.207	0.229	0.119	5.545	1.61	3.796	0.204	0.056	0.086	0.123	0.076	0.232
		1743	1.021	2.428	3.451	0.463	0.892	1.067	0.605	0.25	0.182	1.416	1.46	8.672	0.143	0.19	0.272	0.386	0.217	1.535			1743	2.844	9.543	4.224	0.326	0.328	0.211	0.206	0.243	0.118	5.578	1.64	3.96	0.205	0.056	0.085	0.127	0.076	0.214
		1744	1.139	2.608	1.413	0.436	0.885	0.902	0.646	0.246	0.188	1.441	2.36	6.868	0.136	0.181	1.169	0.415	0.207	1.667			1744	2.883	9.338	4.07	0.317	0.307	0.205	0.198	0.228	0.119	5.351	1.64	3.591	0.247	0.056	0.085	0.126	0.076	0.225
		1745	1.49	2.618	1.484	0.467	0.917	0.971	0.704	0.248	0.188	1.573	1.66	6.495	0.152	0.18	1.105	0.398	0.224	1.59			1745	2.727	10.225	4.17	0.317	0.31	0.19	0.206	0.213	0.12	5.334	1.57	3.629	0.201	0.057	0.084	0.126	0.076	0.245
		1746	1.828	2.545	1.553	0.258	0.918	1.047	0.781	0.218	0.191	1.474	1.31	6.817	0.166	0.181	0.32	0.421	0.207	2.164			1746	2.857	10.435	3.981	0.338	0.322	0.209	0.205	0.226	0.124	5.154	1.6	3.529	0.204	0.057	0.085	0.129	0.075	0.242
		1747	1.316	2.471	1.467	0.375	0.884	1.053	0.96	0.201	0.189	1.497	1.15	6.678	0.141	0.194	0.465	0.454	0.209	1.678			1747	2.639	9.796	3.724	0.322	0.4	0.213	0.203	0.228	0.116	5.306	1.61	3.564	0.196	0.057	0.085	0.142	0.076	0.202
		1748	1.103	2.461	1.359	0.213	0.875	0.941	0.911	0.261	0.193	1.54	1.48	6.905	0.156	0.187	0.359	0.446	0.225	1.962			1748	2.68	9.86	3.871	0.304	0.363	0.205	0.199	0.231	0.119	5.245	1.61	3.581	0.197	0.058	0.086	0.15	0.074	0.209
		1749	1.042	2.459	1.543	0.215	0.896	0.993	0.886	0.245	0.182	1.472	1.09	9.215	0.16	0.177	0.443	0.372	0.217	1.922			1749	2.797	9.865	4.361	0.28	0.323	0.202	0.208	0.208	0.114	5.733	1.63	3.528	0.202	0.057	0.09	0.148	0.074	0.234
		1750	1.131	2.516	1.32	0.237	0.876	1.037	0.86	0.234	0.185	1.558	1.32	11.157	0.143	0.18	0.287	0.385	0.212	1.708			1750	2.754	9.892	4.283	0.302	0.315	0.19	0.208	0.222	0.119	5.935	1.59	3.454	0.202	0.058	0.091	0.15	0.075	0.219
		1751	4.263	2.441	1.376	0.217	0.859	1.004	0.791	0.331	0.181	1.731	1.32	10.105	0.131	0.179	0.326	0.342	0.229	1.73			1751	2.914	10.129	4.163	0.308	0.31	0.214	0.191	0.222	0.115	5.27	1.55	3.56	0.204	0.059	0.089	0.156	0.074	0.214
		1752	3.619	2.232	1.523	0.233	0.886	0.983	0.875	0.231	0.179	1.673	1.02	5.853	0.147	0.194	0.358	0.33	0.216	2.101			1752	3.24	10.405	4.241	0.295	0.313	0.206	0.184	0.216	0.113	4.981	1.54	3.578	0.208	0.058	0.088	0.154	0.073	0.239
		1753	4.228	2.282	1.636	0.243	0.907	0.961	0.813	0.251	0.176	1.67	1.17	5.278	0.174	0.212	0.343	0.391	0.198	1.688			1753	3.702	10.465	4.357	0.274	0.358	0.214	0.193	0.207	0.115	5.353	1.77	3.507	0.21	0.058	0.089	0.146	0.075	0.238
		1754	8.34	2.152	1.351	0.746	0.887	1.048	0.842	0.334	0.176	1.579	1.14	5.278	0.144	0.2	0.273	0.384	0.231	1.578			1754	4.828	9.195	4.353	0.294	0.394	0.202	0.192	0.225	0.113	5.582	1.78	3.477	0.215	0.058	0.091	0.14	0.074	0.21
		1755	4.207	2.172	1.359	0.28	0.881	0.991	0.86	0.337	0.181	1.643	0.98	5.307	0.127	0.209	0.203	0.356	0.223	1.841			1755	4.74	9.164	4.394	0.297	0.353	0.201	0.196	0.224	0.113	6.156	1.4	3.374	0.266	0.06	0.092	0.137	0.074	0.203
		1756	2.978	2.185	2.064	0.209	0.884	0.988	0.786	0.345	0.181	1.758	0.87	5.326	0.124	0.198	0.332	0.379	0.209	1.532			1756	3.811	9.141	4.257	0.285	0.328	0.21	0.191	0.213	0.112	5.943	1.46	3.64	0.294	0.061	0.094	0.13	0.074	0.237
		1757	2.317	2.229	1.266	0.201	0.919	0.923	0.853	0.233	0.176	1.664	1.11	5.277	0.154	0.203	0.352	0.354	0.223	1.651			1757	3.073	9.075	4.329	0.283	0.308	0.212	0.182	0.226	0.115	5.498	1.48	3.717	0.215	0.059	0.092	0.123	0.075	0.235
		1758	3.526	2.218	1.284	0.198	0.929	1.05	0.854	0.203	0.178	1.564	1.09	5.292	0.161	0.222	0.304	0.38	0.218	1.545			1758	3.212	9.031	4.054	0.313	0.305	0.21	0.186	0.222	0.109	6.225	1.41	3.582	0.209	0.06	0.092	0.118	0.074	0.22
		1759	3.036	2.128	1.267	0.208	0.918	1.006	0.805	0.191	0.175	1.621	0.93	5.019	0.134	0.225	0.287	0.356	0.199	1.662			1759	3.104	10.148	3.736	0.312	0.308	0.207	0.188	0.233	0.109	6.104	1.5	3.721	0.24	0.061	0.092	0.121	0.075	0.215
		1760	1.741	2.196	1.202	0.258	0.874	1.007	0.768	0.172	0.173	1.582	1	5.446	0.156	0.217	0.29	0.37	0.216	1.59			1760	3.026	9.653	3.589	0.308	0.297	0.188	0.182	0.242	0.111	6.115	1.61	3.776	0.211	0.061	0.09	0.122	0.074	0.225
		1761	1.818	2.12	1.206	0.269	0.869	0.956	0.739	0.179	0.174	1.499	0.96	5.321	0.167	0.199	0.301	0.346	0.226	1.368			1761	2.986	9.476	3.627	0.307	0.372	0.209	0.186	0.235	0.113	5.427	1.61	3.507	0.194	0.06	0.09	0.125	0.074	0.232
		1762	1.769	2.116	1.294	0.239	0.862	1.072	0.774	0.21	0.169	1.436	0.94	5.475	0.144	0.203	0.292	0.359	0.205	1.899			1762	3.442	8.588	3.651	0.334	0.384	0.21	0.182	0.223	0.115	5.703	1.58	3.41	0.198	0.061	0.09	0.139	0.075	0.249
		1763	1.947	2.13	1.228	0.202	0.861	0.993	0.773	0.206	0.176	1.519	1.02	5.518	0.138	0.236	0.282	0.395	0.209	1.83			1763	3.618	8.917	3.559	0.321	0.309	0.206	0.187	0.232	0.114	6.428	1.47	3.223	0.196	0.06	0.094	0.133	0.075	0.218
		1764	1.966	2.17	1.252	0.214	0.856	0.935	0.784	0.185	0.173	1.72	0.96	5.275	0.149	0.214	0.202	0.441	0.218	1.767			1764	3.443	9.828	3.633	0.292	0.307	0.185	0.191	0.24	0.111	5.945	1.42	3.128	0.197	0.059	0.098	0.126	0.074	0.213
		1765	2.009	1.965	1.277	0.202	0.871	0.978	0.806	0.187	0.181	1.368	0.96	5.502	0.172	0.206	0.179	0.406	0.211	2.12			1765	3.407	8.985	3.549	0.303	0.317	0.199	0.192	0.228	0.11	5.478	1.46	3.307	0.197	0.062	0.099	0.136	0.075	0.198
		1766	2.063	2.111	1.268	0.197	0.859	1.049	0.759	0.185	0.176	1.401	0.85	5.368	0.16	0.207	0.19	0.407	0.197	2.128			1766	3.408	8.666	3.808	0.306	0.374	0.196	0.18	0.221	0.114	5.522	1.44	3.67	0.18	0.061	0.096	0.137	0.078	0.244
		1767	2.019	2.161	1.301	0.205	0.909	1.06	0.779	0.197	0.18	1.524	0.94	5.235	0.134	0.198	0.189	0.429	0.216	2.215			1767	3.322	8.202	3.579	0.285	0.359	0.2	0.183	0.238	0.107	5.988	1.46	3.611	0.183	0.061	0.098	0.123	0.074	0.212
		1768	1.946	2.101	1.294	0.205	0.897	0.944	0.8	0.191	0.173	1.634	0.93	5.196	0.126	0.195	0.179	0.414	0.213	1.923			1768	3.402	8.575	3.51	0.282	0.328	0.184	0.179	0.232	0.108	6.368	1.44	3.634	0.187	0.061	0.099	0.123	0.075	0.208
		1769	1.945	2.078	1.276	0.202	0.871	0.986	0.798	0.201	0.178	1.467	1.11	5.391	0.149	0.212	0.37	0.388	0.199	1.734			1769	3.116	8.587	3.682	0.295	0.3	0.194	0.177	0.222	0.113	6.001	1.93	3.581	0.216	0.06	0.097	0.124	0.076	0.219
		1770	1.801	1.968	1.254	0.199	0.866	1.078	0.749	0.185	0.18	1.452	1.89	5.234	0.178	0.198	0.362	0.372	0.202	2.013			1770	2.948	9.764	4.143	0.313	0.291	0.202	0.176	0.222	0.113	5.918	1.5	3.542	0.311	0.06	0.092	0.134	0.077	0.216
		1771	1.684	2.157	1.17	0.208	0.89	1.045	0.752	0.202	0.187	1.599	1.04	5.121	0.156	0.188	0.274	0.356	0.221	1.731			1771	2.706	9.074	3.974	0.305	0.287	0.193	0.175	0.236	0.107	5.862	1.37	3.637	0.213	0.071	0.088	0.145	0.075	0.233
		1772	1.66	1.885	1.342	0.203	0.898	0.938	0.782	0.203	0.181	1.605	0.83	5.223	0.138	0.179	0.426	0.368	0.202	1.727			1772	2.562	8.807	3.925	0.306	0.289	0.194	0.186	0.229	0.106	6.001	1.45	3.652	0.199	0.061	0.087	0.138	0.075	0.237
		1773	1.476	1.828	1.285	0.201	0.912	0.984	0.8	0.196	0.176	1.522	0.88	5.108	0.135	0.177	0.438	0.353	0.201	1.551			1773	2.52	8.636	3.508	0.301	0.284	0.2	0.179	0.222	0.106	5.854	1.48	3.741	0.199	0.059	0.085	0.14	0.073	0.258
[truncated: 1,183 more rows]

## Sheet: Peltier_raw_data 
	Peltier device and skin surface temperature(℃)																					Peltier device and skin surface temperature(℃)
[truncated: 2,959 more rows]

## Sheet: CVC_mV
	Cutaneous vascular conductance (mV/mmHg)
[truncated: 38 more rows]

## Sheet: Supplemental Figure(%ΔSkBF)
	skin blood frow (％)			The data to 1-min averages
[truncated: 38 more rows]

[truncated: 7 more sheets: SkBF_mV_chest,thigh, Supplemental data, finaples　, MAP, HR, Tsl, Tsk]
